# Supplementary material for: ALKBH3 m1A Demethylase Deficiency Reduces Alzheimer's Amyloid‐β Pathology
Source: Adv Sci (Weinh). 2026 Mar 12;13(32):e22572. doi: 10.1002/advs.202522572 (PMC13252633; doi:10.1002/advs.202522572)
Supplement: Supplementary file 2 — Supporting File 2: advs74789‐sup‐0002‐SupportingTables‐S1–S3.zip. [file ADVS-13-e22572-s003.zip]

Archive with 3 entries (3 files):
- Table S3.xls
- Table S1.xlsx
- Table S2.xlsx
