# Supplementary material for: ALKBH3 m1A Demethylase Deficiency Reduces Alzheimer's Amyloid‐β Pathology
Source: Adv Sci (Weinh). 2026 Mar 12;13(32):e22572. doi: 10.1002/advs.202522572 (PMC13252633; doi:10.1002/advs.202522572)
Supplement: Supplementary file 2 — Supporting File 2: advs74789‐sup‐0002‐SupportingTables‐S1–S3.zip. [file ADVS-13-e22572-s003.zip › Table S3.xls]

## Sheet: primer
Gene giude RNAs and specific primers used for qPCR and genotyping
RT-qPCR Primer		Sequance from 5' to 3'
ALKBH3-RT-qPCR	F	CCACTGCTAAGAGCCATCTCCA
	R	TCAATCACTCGTGGCTCAGGAG
PINK1-RT-qPCR	F	ATGATGAAGCCACCATGC
	R	CTCACTCCTGCCCTTCT
MT-CYB-RT-qPCR	F	CATGATGAAACTTCGGCTCAC
	R	ATTGGCGTGAAGGTAGCGG
GAPDH-RT-qPCR	F	GTCTCCTCTGACTTCAACAGCG
	R	ACCACCCTGTTGCTGTAGCCAA
β-Actin-RT-qPCR	F	CACCATTGGCAATGAGCGGTTC
	R	AGGTCTTTGCGGATGTCCACGT
Alkbh1-RT-qPCR	F	aagcttttccgcttctaccg
	R	cagtgacagaggacacattc
Trmt61a-RT-qPCR	F	acggctcgatggtagcag
	R	caggttcactgtccagagc
Trmt10c-RT-qPCR	F	ggagttctgcagagatacatg
	R	catctttgtctgagacctctg
Trmt61b-RT-qPCR	F	agaaatggaatctggtgcaa
	R	ggaggaaaggtccactccac
Pink1-RT-qPCR	F	aggtcgtaagccccggag
	R	aaggccaggaagaccgct
Alkbh3-RT-qPCR	F	agccagcttcccctgcta
	R	cacaccctccctgtcaatc
Gapdh-RT-qPCR	F	tgtgtccgtcgtggatctga
	R	ggtggtccagggtttcttactc
cas13 Primer
cas13-gRNA-PINK1-1		TCTTTGTCACCTCCAGGTTCTG
cas13-gRNA-PINK1-2		CAATGTAGGCATGGTGGCTTCA
cas13-PINK1-RT-qPCR	F	GCTTTCGGCTGGAGGAGT
	R	AGGAGAAGGGCAGGAGCGA
pALKBH3-MT	F	TGGACTGGCACAGTGCTGATGAACCCTCACT
	R	AGTGAGGGTTCATCAGCACTGTGCCAGTCCA
shALKBH3 (for lentivirus)		CGCACATTTGAGATGAGAAAG
shAlkbh3 (for AAV)		GAAGGAAGCTGACTGGATCTT
shControl		CAACAAGATGAAGAGCACCAA
Genotype
Primer		Sequance from 5' to 3'	Primer Type
F	F	CAGCATTTATGTGGGTGTGG	ALKBH3-/- Forward
R	R	CTACGGAAATGCTGCTGACA	ALKBH3-/- Reverse
FAD-F	F	ACCCCCATGTCAGAGTTCCT	5 × FAD Common Forward
FAD-R	R	TATACAACCTTGGGGGATGG	5 × FAD Wild type Reverse

## Sheet: antibody
Antibodies used for WB and IF
primary antibody
	Western blot	Immunofluorescence	company	number
Rabbit anti-Aβ	1:1500	1:200	CST	D9A3A
Mouse anti-m1A	1:2000	1:200	MBL	D345-3
Rabbit anti-ALKBH3	1:2000	1:200	Abclonal	A5808
Rabbit anti-CaMKII-α	1:2000		CST	50049T
Rabbit anti-SYP	1:5000	1:200	Proteintech	17785-1-AP
Rabbit anti-PSD95	1:5000	1:200	Proteintech	20665-1-AP
Rabbit anti-MAP2	1:5000	1:200	Proteintech	17490-1-AP
Rabbit anti-TOMM20	1:4000	1:200	Proteintech	11802-1-AP
Rabbit anti-PINK1	1:1000	1:100	Proteintech	23274-1-AP
Rabbit anti-p62	1:1000		Proteintech	18420-1-AP
Rabbit anti-LC3B	1:2000	1:200	Proteintech	14600-1-AP
Rabbit anti-Tau	1:2000	1:200	Proteintech	10274-1-AP
Rabbit anti-ACTIN	1:2000		Proteintech	81115-1-RR
Rabbit anti-GAPDH	1:2000	1:200	Abcam	ab8245
secondary antibody
Goat Anti-Rabbit IgG H&L (DyLight 488)		1:200	Abcam	ab150077
Goat Anti-Mouse IgG H&L (DyLight 594)		1:200	Abcam	ab150116
Anti-Mouse IgG (DyLight 555)		1:200	Invitrogen	A31572
Goat Anti-Mouse IgG H+L (HRP)	1:10000		Abcam	ab205719
Goat Anti-Rabbit IgG H+L (HRP)	1:10000		Abcam	ab205718
