# Supplementary material for: ALKBH3 m1A Demethylase Deficiency Reduces Alzheimer's Amyloid‐β Pathology
Source: Adv Sci (Weinh). 2026 Mar 12;13(32):e22572. doi: 10.1002/advs.202522572 (PMC13252633; doi:10.1002/advs.202522572)
Supplement: Supplementary file 2 — Supporting File 2: advs74789‐sup‐0002‐SupportingTables‐S1–S3.zip. [file ADVS-13-e22572-s003.zip › Table S1.xlsx]

## Sheet: Summary
ALKBH3 association with mitophagy
ALKBH3 interactors sheet shows the proteins that pulled down by ALKBH3 and LC-MS/MS analysis												Notes: ALKBH3 interactors sheet lists proteins specifically identified in the ALKBH3 pull-down assay compared to Control pull-down.
Gene_KO sheet shows ALKBH3-specific m1A targets by m1A-ID-seq
Mito_related sheet shows the genes that enrichment in mitochhondrial related pathway
Gene_KO_Mito sheet shows ALKBH3-specific m1A targets by m1A-ID-seq which enrichments in Mito-related gene

## Sheet: ALKBH3 interactors
Accession	-10LgP
sp|P35908|K22E_HUMAN	558.77
sp|P68371|TBB4B_HUMAN	502.099
sp|Q14568|HS902_HUMAN	221.183
#CONTAM#P42895|ENO2_MAIZE	155.408
#CONTAM#P26301|ENO1_MAIZE	155.408
sp|Q16878|CDO1_HUMAN	45.7941
sp|P34931|HS71L_HUMAN	370.016
sp|Q92526|TCPW_HUMAN	242.11
sp|Q9NZM3|ITSN2_HUMAN	95.4489
#CONTAM#Q0IIK2	179.593
sp|Q5T2N8|ATD3C_HUMAN	263.66
sp|P57721|PCBP3_HUMAN	234.589
sp|P12882|MYH1_HUMAN	328.388
sp|Q9UKX2|MYH2_HUMAN	298.209
sp|Q9Y623|MYH4_HUMAN	294.786
sp|P13535|MYH8_HUMAN	294.786
sp|P11055|MYH3_HUMAN	253.489
sp|P12883|MYH7_HUMAN	223.199
sp|Q9UKX3|MYH13_HUMAN	223.199
sp|P13533|MYH6_HUMAN	223.199
sp|Q14257|RCN2_HUMAN	322.291
sp|Q6S8J3|POTEE_HUMAN	316.402
sp|A5A3E0|POTEF_HUMAN	297.27
sp|P0CG38|POTEI_HUMAN	275.605
sp|P0CG39|POTEJ_HUMAN	249.434
sp|H3BUK9|POTB2_HUMAN	42.6128
sp|Q6S8J7|POTEA_HUMAN	42.6128
sp|Q6S5H5|POTEG_HUMAN	42.6128
sp|A0A0A6YYL3|POTEB_HUMAN	42.6128
sp|A0JP26|POTB3_HUMAN	42.6128
sp|A6NI47|POTEM_HUMAN	42.6128
sp|Q6S545|POTEH_HUMAN	42.6128
sp|B2RU33|POTEC_HUMAN	42.6128
sp|P31689|DNJA1_HUMAN	315.637
sp|Q92616|GCN1_HUMAN	307.36
sp|P15531|NDKA_HUMAN	293.51
sp|P09651|ROA1_HUMAN	291.492
sp|Q32P51|RA1L2_HUMAN	218.777
tr|A0A2R8Y4L2|A0A2R8Y4L2_HUMAN	162.991
sp|Q15233|NONO_HUMAN	37.1835
sp|O60884|DNJA2_HUMAN	287.678
sp|P08758|ANXA5_HUMAN	287.047
sp|P55795|HNRH2_HUMAN	284.687
sp|P04181|OAT_HUMAN	284.623
sp|P23528|COF1_HUMAN	276.975
sp|Q9Y281|COF2_HUMAN	183.363
sp|P27348|1433T_HUMAN	274.259
#CONTAM#ENSEMBL:ENSBTAP00000024146	270.131
sp|P01023|A2MG_HUMAN	84.2876
sp|P20742|PZP_HUMAN	84.2876
sp|Q8N3C0|ASCC3_HUMAN	267.431
sp|P31946|1433B_HUMAN	267.179
sp|Q9NZ01|TECR_HUMAN	255.618
sp|Q15181|IPYR_HUMAN	254.969
sp|Q9HB71|CYBP_HUMAN	249.616
sp|P00450|CERU_HUMAN	244.551
sp|P00747|PLMN_HUMAN	242.87
sp|O95816|BAG2_HUMAN	241.036
sp|P42704|LPPRC_HUMAN	238.311
sp|P40925|MDHC_HUMAN	232.908
sp|Q8IYT4|KATL2_HUMAN	50.0402
sp|O75489|NDUS3_HUMAN	224.187
sp|Q9H0U4|RAB1B_HUMAN	223.815
sp|Q92928|RAB1C_HUMAN	223.815
sp|P62820|RAB1A_HUMAN	223.815
sp|P24752|THIL_HUMAN	223.403
sp|Q8WWC4|MAIP1_HUMAN	223.389
sp|Q9H936|GHC1_HUMAN	222.964
sp|Q9H1K4|GHC2_HUMAN	191.052
#CONTAM#P15497	221.699
sp|Q9Y277|VDAC3_HUMAN	221.555
sp|Q9UNF1|MAGD2_HUMAN	217.161
sp|Q12816|TROP_HUMAN	91.837
sp|Q04917|1433F_HUMAN	215.856
sp|O43852|CALU_HUMAN	215.077
sp|P17980|PRS6A_HUMAN	214.731
sp|Q9H9B4|SFXN1_HUMAN	209.989
sp|Q9BWM7|SFXN3_HUMAN	146.985
sp|Q9NVI1|FANCI_HUMAN	209.793
sp|P35579|MYH9_HUMAN	209.529
sp|P35749|MYH11_HUMAN	131.027
sp|Q7Z406|MYH14_HUMAN	131.027
sp|O14735|CDIPT_HUMAN	204.853
sp|Q9NQ39|RS10L_HUMAN	86.8812
sp|P45880|VDAC2_HUMAN	202.919
sp|Q92598|HS105_HUMAN	202.052
sp|P33993|MCM7_HUMAN	200.63
sp|Q6NSI4|RADX_HUMAN	198.75
sp|B2RPK0|HGB1A_HUMAN	76.3082
sp|P21796|VDAC1_HUMAN	190.825
sp|P19823|ITIH2_HUMAN	189.506
#CONTAM#Q9TRI1	122.272
sp|P61006|RAB8A_HUMAN	187.798
sp|P54819|KAD2_HUMAN	183.963
sp|P19827|ITIH1_HUMAN	183.731
sp|Q8WWF6|DNJB3_HUMAN	183.709
sp|O75190|DNJB6_HUMAN	183.709
sp|Q7Z6W7|DNJB7_HUMAN	122.51
sp|P46777|RL5_HUMAN	183.644
sp|P09871|C1S_HUMAN	183.614
sp|P02675|FIBB_HUMAN	183.574
sp|P56270|MAZ_HUMAN	183.501
sp|P02774|VTDB_HUMAN	183.448
sp|Q6IAN0|DRS7B_HUMAN	183.445
sp|O00232|PSD12_HUMAN	183.342
sp|P51398|RT29_HUMAN	183.259
#CONTAM#ENSEMBL:ENSBTAP00000018229	183.083
#CONTAM#Q3MHN5	183.083
sp|P0DME0|SETLP_HUMAN	182.951
sp|Q01105|SET_HUMAN	182.951
sp|P22612|KAPCG_HUMAN	182.843
sp|P14324|FPPS_HUMAN	182.738
sp|P23526|SAHH_HUMAN	181.912
sp|P50502|F10A1_HUMAN	181.734
sp|Q8IZP2|ST134_HUMAN	181.734
sp|Q8NFI4|F10A5_HUMAN	119.15
sp|P35613|BASI_HUMAN	181.534
sp|Q9UJZ1|STML2_HUMAN	181.524
sp|Q9NPI7|KRCC1_HUMAN	181.438
sp|Q96IX5|ATPMD_HUMAN	178.399
sp|P02765|FETUA_HUMAN	171.035
sp|P13797|PLST_HUMAN	170.945
sp|P40616|ARL1_HUMAN	170.003
sp|P29692|EF1D_HUMAN	168.37
sp|P02745|C1QA_HUMAN	168.132
sp|P37802|TAGL2_HUMAN	167.986
sp|P68036|UB2L3_HUMAN	165.992
sp|A0A1B0GUS4|UB2L5_HUMAN	122.32
sp|Q14697|GANAB_HUMAN	165.34
sp|P62195|PRS8_HUMAN	163.85
sp|Q12931|TRAP1_HUMAN	162.945
sp|Q96EY1|DNJA3_HUMAN	161.923
sp|O00487|PSDE_HUMAN	161.494
sp|P01008|ANT3_HUMAN	156.3
sp|Q9BT22|ALG1_HUMAN	155.844
sp|Q9Y324|FCF1_HUMAN	154.819
sp|P33947|ERD22_HUMAN	154.57
sp|P22102|PUR2_HUMAN	153.864
sp|O14654|IRS4_HUMAN	150.425
sp|Q8TAA3|PSMA8_HUMAN	134.948
sp|P60891|PRPS1_HUMAN	142.863
sp|P11908|PRPS2_HUMAN	142.863
sp|P21108|PRPS3_HUMAN	142.863
sp|P30086|PEBP1_HUMAN	141.125
sp|P15121|ALDR_HUMAN	140.929
sp|P14550|AK1A1_HUMAN	120.778
sp|P40937|RFC5_HUMAN	140.141
sp|A6NKH3|RL37L_HUMAN	98.1579
sp|P54709|AT1B3_HUMAN	139.617
sp|P02647|APOA1_HUMAN	137.756
sp|Q9UBM7|DHCR7_HUMAN	136.507
sp|Q13257|MD2L1_HUMAN	134.637
sp|P47985|UCRI_HUMAN	133.557
sp|P0C7P4|UCRIL_HUMAN	133.557
sp|A0A1B0GTZ2|CC196_HUMAN	22.071
sp|P24941|CDK2_HUMAN	130.756
sp|Q00526|CDK3_HUMAN	130.756
sp|P24390|ERD21_HUMAN	126.789
sp|Q9Y3D9|RT23_HUMAN	125.864
sp|P02649|APOE_HUMAN	122.52
sp|P02679|FIBG_HUMAN	122.507
sp|P39687|AN32A_HUMAN	122.503
sp|P61163|ACTZ_HUMAN	122.503
sp|P25205|MCM3_HUMAN	122.503
sp|O00273|DFFA_HUMAN	122.501
sp|P05198|IF2A_HUMAN	122.495
sp|O14734|ACOT8_HUMAN	122.424
sp|P50897|PPT1_HUMAN	122.411
sp|P24468|COT2_HUMAN	122.398
sp|P10589|COT1_HUMAN	122.398
sp|Q9ULX6|AKP8L_HUMAN	122.396
sp|P62333|PRS10_HUMAN	122.339
sp|P52292|IMA1_HUMAN	122.335
sp|P02790|HEMO_HUMAN	122.314
sp|Q8N0T1|RBIS_HUMAN	122.303
sp|P46779|RL28_HUMAN	122.284
sp|Q9Y490|TLN1_HUMAN	122.282
sp|P51659|DHB4_HUMAN	122.228
sp|P11177|ODPB_HUMAN	122.21
sp|Q1ED39|KNOP1_HUMAN	122.199
sp|Q9NS69|TOM22_HUMAN	122.195
sp|Q6NTF9|RHBD2_HUMAN	122.119
sp|Q9Y4L1|HYOU1_HUMAN	122.107
sp|P07225|PROS_HUMAN	122.026
sp|Q9Y295|DRG1_HUMAN	122.017
sp|P61353|RL27_HUMAN	121.988
#CONTAM#Q3SZR3	121.949
sp|P42126|ECI1_HUMAN	121.745
sp|P07741|APT_HUMAN	121.624
sp|Q5RIA9|CBWD5_HUMAN	22.5583
sp|Q5JTY5|CBWD3_HUMAN	22.5583
sp|Q4V339|CBWD6_HUMAN	22.5583
sp|Q99714|HCD2_HUMAN	121.549
sp|Q13405|RM49_HUMAN	121.369
sp|P50454|SERPH_HUMAN	121.329
sp|P35998|PRS7_HUMAN	120.948
sp|P61077|UB2D3_HUMAN	120.911
sp|P62837|UB2D2_HUMAN	120.911
sp|P01019|ANGT_HUMAN	120.815
sp|P82933|RT09_HUMAN	120.625
sp|Q15019|SEPT2_HUMAN	120.523
sp|P04114|APOB_HUMAN	119.978
#CONTAM#Q9TTE1	119.56
sp|P51617|IRAK1_HUMAN	118.97
sp|Q04637|IF4G1_HUMAN	118.939
sp|Q15008|PSMD6_HUMAN	118.871
sp|P43652|AFAM_HUMAN	118.545
sp|Q9NZL4|HPBP1_HUMAN	118.31
sp|P10398|ARAF_HUMAN	118.265
sp|O00743|PPP6_HUMAN	117.606
sp|P13667|PDIA4_HUMAN	117.453
sp|P62888|RL30_HUMAN	117.081
sp|O00483|NDUA4_HUMAN	116.477
sp|P13995|MTDC_HUMAN	116.063
sp|P49736|MCM2_HUMAN	116.021
sp|P62136|PP1A_HUMAN	115.635
sp|P36873|PP1G_HUMAN	115.635
sp|P62140|PP1B_HUMAN	115.635
sp|P54727|RD23B_HUMAN	115.26
sp|Q16836|HCDH_HUMAN	114.109
sp|Q9P035|HACD3_HUMAN	111.906
sp|O43324|MCA3_HUMAN	111.719
sp|P12532|KCRU_HUMAN	111.466
sp|P17540|KCRS_HUMAN	42.3082
sp|P30048|PRDX3_HUMAN	110.762
sp|Q8IY26|PLPP6_HUMAN	109.992
sp|O00165|HAX1_HUMAN	108.878
sp|Q86UK7|ZN598_HUMAN	108.654
sp|P56537|IF6_HUMAN	107.664
sp|Q14CB8|RHG19_HUMAN	107.127
sp|P07954|FUMH_HUMAN	105.646
sp|O75306|NDUS2_HUMAN	104.616
sp|P49591|SYSC_HUMAN	103.768
sp|P43003|EAA1_HUMAN	101.647
sp|Q5VTL8|PR38B_HUMAN	99.83
sp|P27695|APEX1_HUMAN	98.5758
sp|Q15907|RB11B_HUMAN	96.9633
sp|P62491|RB11A_HUMAN	96.9633
sp|P47756|CAPZB_HUMAN	96.2598
sp|P41091|IF2G_HUMAN	95.4384
sp|Q2VIR3|IF2GL_HUMAN	95.4384
sp|P43487|RANG_HUMAN	94.4076
sp|Q70HW3|SAMC_HUMAN	94.1404
sp|P59998|ARPC4_HUMAN	93.6301
sp|Q15645|PCH2_HUMAN	93.5612
sp|P08603|CFAH_HUMAN	93.4336
sp|P13984|T2FB_HUMAN	93.1
sp|P55769|NH2L1_HUMAN	91.6704
sp|P49327|FAS_HUMAN	90.1318
sp|Q9P032|NDUF4_HUMAN	89.6932
sp|P61619|S61A1_HUMAN	87.5134
sp|P61088|UBE2N_HUMAN	87.4507
sp|Q5JXB2|UE2NL_HUMAN	87.4507
sp|Q9BQT8|ODC_HUMAN	87.1551
sp|O43583|DENR_HUMAN	86.3253
sp|P15374|UCHL3_HUMAN	86.1536
sp|P07357|CO8A_HUMAN	84.9281
sp|Q9Y3C1|NOP16_HUMAN	84.7228
sp|Q92688|AN32B_HUMAN	84.721
sp|Q5SW79|CE170_HUMAN	84.5903
sp|P06730|IF4E_HUMAN	84.554
sp|Q9HD33|RM47_HUMAN	84.3812
sp|P48047|ATPO_HUMAN	84.257
sp|O15347|HMGB3_HUMAN	84.1981
sp|Q9BUN8|DERL1_HUMAN	83.9628
sp|O43809|CPSF5_HUMAN	83.25
sp|P48556|PSMD8_HUMAN	83.0365
sp|B5ME19|EIFCL_HUMAN	82.241
sp|Q99613|EIF3C_HUMAN	82.241
sp|Q9H2H8|PPIL3_HUMAN	81.5899
sp|Q9NPL8|TIDC1_HUMAN	80.917
sp|Q8N9N2|ASCC1_HUMAN	80.4776
sp|O00299|CLIC1_HUMAN	79.7316
sp|Q9Y312|AAR2_HUMAN	78.723
sp|P43686|PRS6B_HUMAN	78.2394
sp|P55010|IF5_HUMAN	77.475
sp|P00736|C1R_HUMAN	77.2891
sp|Q9BVK6|TMED9_HUMAN	75.9621
sp|O75487|GPC4_HUMAN	75.7837
sp|Q8TBP6|S2540_HUMAN	75.1144
sp|Q16543|CDC37_HUMAN	74.1025
sp|Q9NZJ7|MTCH1_HUMAN	72.6162
sp|Q9H1I8|ASCC2_HUMAN	69.6913
sp|P41223|BUD31_HUMAN	67.8781
sp|O00410|IPO5_HUMAN	67.6632
sp|P82673|RT35_HUMAN	65.6567
sp|O00217|NDUS8_HUMAN	65.408
sp|Q6P4A7|SFXN4_HUMAN	64.4956
sp|P52565|GDIR1_HUMAN	62.3289
sp|Q9NP64|NO40_HUMAN	61.6836
sp|P51991|ROA3_HUMAN	61.5642
sp|Q96GD4|AURKB_HUMAN	59.9166
sp|Q9NXK8|FXL12_HUMAN	59.7214
sp|A2PYH4|HFM1_HUMAN	59.5526
sp|Q96TA2|YMEL1_HUMAN	59.4934
sp|Q9UNM6|PSD13_HUMAN	56.5033
sp|O14828|SCAM3_HUMAN	54.6461
sp|O14925|TIM23_HUMAN	52.0684
sp|Q5SRD1|TI23B_HUMAN	52.0684
sp|Q6ZN16|M3K15_HUMAN	51.3478
sp|P09936|UCHL1_HUMAN	51.1614
sp|Q9UET6|TRM7_HUMAN	49.5355
sp|O95299|NDUAA_HUMAN	49.3411
sp|P0DP23|CALM1_HUMAN	49.0843
sp|P0DP25|CALM3_HUMAN	49.0843
sp|P0DP24|CALM2_HUMAN	49.0843
sp|P22695|QCR2_HUMAN	48.4214
sp|P26639|SYTC_HUMAN	47.3269
sp|P51665|PSMD7_HUMAN	47.1637
sp|Q96FW1|OTUB1_HUMAN	47.0287
sp|P51148|RAB5C_HUMAN	46.8607
sp|P61020|RAB5B_HUMAN	46.8607
sp|P20339|RAB5A_HUMAN	46.8607
sp|Q9P2R7|SUCB1_HUMAN	46.8207
sp|Q9NTK5|OLA1_HUMAN	44.8433
sp|Q9NSI2|F207A_HUMAN	44.2144
sp|Q01650|LAT1_HUMAN	42.4114
sp|Q9BVC6|TM109_HUMAN	41.7821
sp|Q8NI60|COQ8A_HUMAN	39.9923
sp|P07358|CO8B_HUMAN	39.6995
sp|P51570|GALK1_HUMAN	39.6812
sp|Q9Y399|RT02_HUMAN	39.2768
sp|Q07866|KLC1_HUMAN	38.5477
sp|P62495|ERF1_HUMAN	38.2228
sp|O14787|TNPO2_HUMAN	37.6837
sp|Q92973|TNPO1_HUMAN	37.6837
sp|Q5T8P6|RBM26_HUMAN	35.3048
sp|Q9UNL2|SSRG_HUMAN	32.9364
sp|Q96GF1|RN185_HUMAN	32.4368
sp|O00767|ACOD_HUMAN	31.0514
sp|O15091|MRPP3_HUMAN	30.7596
sp|Q9HCS7|SYF1_HUMAN	30.1116
sp|P25325|THTM_HUMAN	29.7844
#CONTAM#REFSEQ:XP_001252647	28.9227
#CONTAM#A2I7N3	28.9227
sp|P49189|AL9A1_HUMAN	28.2385
sp|Q9UL46|PSME2_HUMAN	27.6542
sp|Q86VP6|CAND1_HUMAN	27.01
sp|P43307|SSRA_HUMAN	25.8992
sp|Q86UY6|NAA40_HUMAN	25.4823
sp|Q9Y2R9|RT07_HUMAN	25.2242
sp|Q7L014|DDX46_HUMAN	24.8813
sp|P06737|PYGL_HUMAN	24.7947
sp|Q9BQG0|MBB1A_HUMAN	24.1414
sp|P06753|TPM3_HUMAN	24.0232
sp|O75964|ATP5L_HUMAN	23.9345
sp|Q8NHJ6|LIRB4_HUMAN	23.4349
sp|Q8TF09|DLRB2_HUMAN	22.9481
sp|Q9NP97|DLRB1_HUMAN	22.9481
sp|Q9Y2X9|ZN281_HUMAN	22.8356
sp|Q96LR5|UB2E2_HUMAN	22.3447
sp|P51965|UB2E1_HUMAN	22.3447
sp|Q969T4|UB2E3_HUMAN	22.3447
#CONTAM#MARONG108	22.1874
sp|P01857|IGHG1_HUMAN	22.1874
#CONTAM#MARONG	22.1874
#CONTAM#Human_IL1RA-Fc	22.1874
#CONTAM#Human2_IL1RA-Fc2	22.1874
sp|P01861|IGHG4_HUMAN	22.1874
sp|P01859|IGHG2_HUMAN	22.1874
sp|P01860|IGHG3_HUMAN	22.1874
sp|Q9BWN1|PRR14_HUMAN	21.88
sp|Q9Y4R8|TELO2_HUMAN	20.8797

## Sheet: Gene_KO
ALKBH3-specific m1A targets by m1A-ID-seq
Analysis of m1A-ID-seq data from WT versus ALKBH3 knockout HEK293T cells shows that a specific subset of genes is uniquely modified in the absence of ALKBH3.
Acat1
Ca2
Cbs
Cstb
Taz
Emd
Etfa
Fh
Fxn
Galk1
Gamt
Gpi
Hk1
Hprt1
Sgsh
Pdha1
Phkg2
Ppt1
Timp3
Aldh3a2
Cyb5r3
F12
Gpx1
Aldh2
Aldh9a1
Chrna5
Comt
Cyp51a1
Dck
Fkbp1a
P4hb
Pdhb
Ppp3r1
Lss
Rfwd2
Tomm5
C8orf82
Pim3
Pfkl
Hn1
Wls
Nfu1
Rplp1
Atp5j
Mtfp1
Rabl2b
Rplp2
Nomo2
Grk6
Tusc1
Sf3a1
Sdcbp
Brwd1
Csde1
Lgmn
Tcp1
Cct6a
Cep131
Lbx2
Tmem230
Kdm1a
Rnf187
Rap1b
Herpud1
Dstn
Birc5
Itm2c
Mypop
Srrd
Eif2ak4
Supt20h
Mpg
Ufsp1
Ccdc157
Vma21
Gng10
Sorbs3
Cmc4
Mtcp1
Coro1b
Pck2
Pir
Nme1-nme2
Nme2
Arf1
Cd276
Bcl7a
U2af1
Wdr45
Rps29
Rps28
Smagp
Hhla3
Bola2
Lonrf3
Tfap2a
Rrm2
Smoc1
Sra1
Ufd1l
Bola3
Acot1
Cyfip2
Prps2
Bola2b
Yif1b
Chtf8
Oxld1
Gpx4
Tysnd1
Coa3
Rhbdd2
Tmem70
Atf3
Ppan-p2ry11
Hey1
Pgp
Znf706
Crtc3
Sec24b
Ubl5
Tkt
Tubb2a
Mzt1
Atg9a
Ncor2
Fam127b
Ktn1
Unk
Lmtk3
Scx
Scarb1
Ctbp2
Morc4
Fam195b
Ctnnb1
Cadm1
Cep78
2025-09-08
Ptma
Fbxl19
Sbno2
Immt
Atp6v0e2
Actb
Hnrnpr
Depdc1
Elk1
Mtrf1l
Abcd3
Ppp6c
Smim4
Nrgn
Tsen15
Spg21
Leprotl1
Wdsub1
Ap1ar
Slc39a14
Mark3
Dnajc2
Gspt1
Slc9a3r2
Acaa1
Sptan1
Srp9
Ap1m1
Spag9
Dnmt1
Pitpnm1
Znf385a
Rbp1
Ciz1
Rnf24
Cdv3
Dek
Fermt2
Mapk9
Creld2
Rbbp4
Smim13
Smim19
Rpl28
Cmpk1
Otud5
Atxn7l3b
Serpine2
Atp13a2
Aplp2
Ppp1r13l
Rpusd3
Chac1
Smad6
Mxd3
Slc25a39
C15orf61
Ptpmt1
Mkrn1
Fkbp5
Robo1
Mpzl1
Lepre1
Anxa5
Guk1
Cant1
Slc25a13
Igf2bp1
Myeov2
Pygl
Flnb
Reep1
Acin1
Mnx1
Ndufs2
Nkx2-5
Haus4
Atxn10
Mfsd1
Pgam5
Isyna1
Camta2
Dfnb31
Txnrd3
Map7d3
Minpp1
Hadh
Gyg1
Vdac2
Ncaph2
Arhgdia
Cnpy2
Arpc1a
Tmem184b
C19orf81
Nasp
Srsf2
Vapb
Bid
Cd302
Arpc4-ttll3
Serinc2
Gbf1
C20orf24
Sun2
Ptk2
Glrx3
Actg1
Ndufb6
Safb
Coro7
C18orf21
Coro7-pam16
Sec22c
Wbscr22
Ezh2
Nek2
Ppp5c
Ube2d1
Capzb
Sh3glb1
Stradb
Hnrnpdl
C1qbp
Pitrm1
Tmem147
Rab2a
C1orf233
Elovl5
Ap2a2
Zfand6
Pltp
Hla-c
Foxm1
Tra2b
Hla-dqb1
Chmp2b
Zfp36l1
Txn
Appl2
Slc30a5
Naa10
Tmco1
Gls
Elovl1
Usp39
Cdca8
C1orf86
Ddx56
Fdxr
Hmbs
Ndufa12
Sms
Pkmyt1
Psmd9
Dctn2
Cdx2
Psme3
Fam189b
Ilf2
Ppp2r5d
Wtap
2025-03-06
Ist1
Loc100129361
Lasp1
Pycr2
Psmd6
Prelid1
Rcn2
Khdrbs1
Rab4a
Isca2
Abhd10
Nisch
Nubp1
St13
Aldh6a1
Mybl2
Slc35b1
Rfc2
Surf2
Lypla1
Cirbp
Surf4
Edf1
Atg4d
Ube2c
Ssh2
Mdh2
Ptges3
Lmna
Stip1
Secisbp2
Pmpca
Ccdc117
Chpf2
Ndufb8
Tamm41
Aurkb
Pdxdc1
Ric8a
Hagh
Tpt1
Nme4
Hddc3
Hsph1
Mterf3
Pttg1ip
Naprt
St6galnac6
Fdft1
Cltc
Fpgs
Slc22a17
Slit2
Idh2
Ptdss1
Scamp1
Cdk2
C2cd2l
Sall2
Nr2c2
Dap
Mllt4
Sdha
Atp6v0b
Tmem128
Dph1
Ech1
Eif1ax
Eif2s3
Emp2
Eno1
Foxc1
Hdac2
Ict1
Id4
Akr1b1
Apeh
Arf5
Rhoa
Atp1b3
Atp5b
Btg1
Camlg
Canx
Capn2
Cd47
Cd63
Ckb
Cox4i1
Csnk2a2
Ctps1
Ctsb
Ctsd
Cyc1
Dsg2
Eef2
Eif5
Etfb
Fkbp3
Fkbp4
Gars
H2afx
H3f3a
Hmox1
Hoxb2
Hspd1
Id2
Isl1
Itgb1
Jup
Lbr
Lrpap1
Mafg
Magoh
Mcm3
Me2
Mif
Msx1
Mtx1
Tbc1d25
Oaz2
Pebp1
Pafah1b3
Pcna
Pgm1
Plcg1
Ppp1ca
Ppp4c
Prkar1a
Map2k1
Psmd1
Psmd2
Psmd3
Psmd7
Psmd8
Psmd12
Rab13
Atxn2
Sepw1
Sgta
Sh3gl3
Slc16a1
Smarca4
Smarce1
Snrpa1
Snrpb
Srm
Tead4
Timp1
Tmod1
Top1
Tpm4
Tpr
Ucp2
Uqcrc2
Usp1
Vim
Zyx
Taf15
Vapa
Ppfia1
Cops3
Degs1
Denr
Akr7a2
Eif3f
Snx3
Fadd
Suclg1
Ces2
Gmps
Ggh
Hdac3
Zpr1
Eif2s2
Skap2
Ube2m
Rhob
Atic
Atox1
Bnip3
Ap2s1
Cox8a
Cry1
Echs1
Fasn
Gtf2f2
Oaz1
Pigq
Slc9a3r1
Cox5a
2025-09-15
Pmpcb
Calr
Cox6a1
Ctbs
Ctsh
2025-09-02
Dvl2
Farsa
Hnrnpu
Kcnq2
Mcm2
Nap1l1
Nap1l3
Ndufb2
Ndufb10
Ndufs6
Serpinb6
Rab5c
Rab7a
C21orf33
Cnot8
Snap29
Polr2d
Sympk
Ier2
Hmgn1
Pfn1
Rac3
Scd
Wdr1
Thrap3
Gng5
Pdia3
H1f0
Hist1h1e
H3f3b
Hspa1b
Slc20a1
Zranb2
Mafb
Dnajb6
Uba2
Hsf1
Ifngr2
Rheb
Taf7
Reep5
Dgcr6
Col4a3bp
Arpc1b
Actr1b
Pdia6
Arih1
Farp1
Nutf2
Prdx2
Dnaja2
Caprin1
Mcm6
Uchl3
Manf
Clpp
Lage3
Pnma1
Mrc2
Tubb4b
Luc7l3
Nucb1
Polr2i
Polr2j
Srsf6
Tsg101
Arih2
Zer1
Hmg20b
Tacc3
Tada3
Cap1
Sssca1
Prdx4
Dpysl4
Tbl3
Ykt6
Rraga
Tcfl5
Pop4
Arpp19
Txnl4a
Glo1
Mcm5
Ppp1r1a
Sipa1
Tusc3
Cdc42ep2
Tmed2
Lman2
Erp29
Acot2
Ebna1bp2
Ywhaq
Tmed10
Uqcr11
Cops6
B3gnt1
Calm1
Cpsf6
Topbp1
Rer1
Faf1
Coro1a
Fstl1
Praf2
Xpot
Atxn2l
Gabarap
Twf2
Tmed3
Tardbp
Tmem59l
Fbxo25
Fbxo7
Grhpr
Msrb2
Lsm4
Uck2
Ywhag
Vps4a
Vps51
Rbm15b
Eef2k
Snx15
Gmppb
Sec61a1
Timm22
Ola1
Snrnp200
Spcs1
Ssu72
Dnajc8
Coro1c
Edc4
Znf318
Tspan13
Cacybp
Lsm1
Dimt1
Mcat
Sh3pxd2a
Dhcr24
Tomm20
Ddx46
Sv2a
Rnf10
Mlxip
Mast1
Gga2
Erp44
Wdr43
Zcchc14
Usp24
Mau2
Tmem158
Dpcd
Nelfb
Atl3
Gorasp2
Slitrk5
Ccdc69
Ccz1
Prpf31
Tes
Podxl2
Stmn3
Get4
Mrpl2
Mrpl4
Thap4
Polr1d
Snx7
Adipor1
Zdhhc9
C14orf166
Isoc1
Fam96b
Desi2
Naa20
Telo2
Dync1li1
Cercam
Dnajb11
Srrm2
Ptplad1
Hgh1
Tmem14c
Paip2
Golm1
Coa4
Mrps30
Dll3
Hoxc13
Tmed9
Wdr5
Donson
Cc2d1a
Pnrc2
Lyar
2025-03-05
Tmem160
Uckl1
Tmem132a
Hif1an
Lamtor1
Ptcd3
Mrpl20
Med9
Luc7l
Shq1
Asf1b
Arl8b
Wdr41
Rfk
Rsad1
Larp6
Bloc1s4
Coprs
Laptm4b
Vimp
Cand1
H2afy2
Pxmp2
Nans
Slc38a2
Fbxo42
Tbc1d16
Nudt4
C19orf10
Ppp1r37
Wdr45b
Pole4
Kcmf1
Ubqln4
Wrnip1
Acn9
Eny2
Rnpep
Ppan
Adck3
Ccnl1
Nat14
Setd8
Rexo1
Prr12
Ckmt1b
Pdlim1
Ndufv2
Spint2
Polr2l
Ppa1
Mrpl23
Psip1
Gatad1
Srprb
Enoph1
Siva1
Mcl1
Abr
Polr2f
Hla-drb4
Znf711
Itm2b
Sdf2l1
Egln1
Ube2o
Cers2
Perp
Golph3
Magef1
Moap1
Pcnxl4
Mesdc1
Elovl4
C6orf106
Ccdc71
Mrpl44
Nadk
Vkorc1
Camkv
Noc4l
C9orf16
Taf1d
Dsc2
Cenpu
Snip1
Ehmt1
Lpcat1
Nup210
Plekhh3
Med28
Ndfip1
Limd2
Cyb5b
Ints5
Ccdc34
Ccdc130
Unc93b1
Isca1
Qtrt1
Mrps15
Rnf208
Mrpl9
Zmiz2
Sesn2
Grwd1
Reps1
Cdca7
Itfg3
Atrip
Usp42
Kat8
Plxna1
Psmg3
Dnajc30
Chchd6
Wibg
Naa38
Nifk
Pink1
Mrpl41
Dot1l
Jagn1
Mpv17l2
Lmnb2
Zdhhc12
Pomgnt2
Ltv1
Rbm17
Rbm18
Cnp
Myo1c
Tmem261
Trim47
Fbxo9
Rpl36
Gadd45gip1
Nacc1
Snap47
Them4
Psat1
Cdkn2aipnl
Romo1
Ptpra
Dguok
A1bg
Sptssa
Abhd3
Mtg1
Cmtm7
Fam195a
Malsu1
Pparg
R3hdm4
Dph7
Cd151
Dpp9
Stat3
Slc39a3
Mapk1ip1l
Ppm1m
Ppp1r35
Map2k3
Ctu1
Nudcd2
Ywhaz
Cdc42ep1
Tmem263
Ankrd9
Znf579
Sde2
Hoxa9
Hibadh
Arpc2
Lrwd1
Kdm1b
Lpcat4
Zfp1
Aaed1
Trappc5
Gatc
Asah1
B4galnt4
Mtdh
Cmtm3
Aup1
Spred2
Ube2d3
Znf428
Spc24
Tmed4
Mcm4
Arhgef25
C9orf142
Hnrnpa3
Stx2
Ccz1b
Insig1
Aurka
Enho
Bsg
Rprml
G3bp2
Ngfrap1
Tsen54
Gpr153
Fam150a
Ttty4c
Nudt4p1
H3f3ap4
Loc400927
Mgc72080
Snhg5
Snhg9
Snhg7
Loc93622
Nenf
Oip5-as1
Tmpo-as1
Uckl1-as1
Linc00657
Paxip1-as1
Pcna-as1
Cox7a2
Gcsh
Nt5c3b
Vps9d1-as1
Vdac1
Mir3648-1
Bloc1s5-txndc5
Arl2-snx15
Fkbp1a-sdcbp2
Hotairm1
Loc284889
Loc100133286
Mrps2
Ebpl
Nudt4p2
Doc2a

## Sheet: Mito_related
MITO-related genes (mitochondrial pathways)
1600014C10Rik
1700066M21Rik
1700123O20Rik
1810009N02Rik
2310002L09Rik
2310057M21Rik
2310061I04Rik
2610042L04Rik
4930550C14Rik
4933405O20Rik
4933434E20Rik
A830073O21Rik
AA467197
AK157302
ATP6
ATP8
AU015836
Aadat
Aars1
Aars2
Aass
Abat
Abca12
Abca8b
Abca9
Abcb10
Abcb1b
Abcb6
Abcb7
Abcb8
Abcc12
Abcc9
Abcd1
Abcd2
Abcd3
Abce1
Abcf2
Abcg1
Abcg2
Abhd10
Abhd11
Abhd12
Abhd4
Abhd5
Abhd6
Abl1
Acaa1a
Acaa1b
Acaa2
Acaca
Acacb
Acad10
Acad11
Acad12
Acad8
Acad9
Acadl
Acadm
Acads
Acadsb
Acadvl
Acat1
Acat2
Acat3
Acbd3
Acly
Aco1
Aco2
Acod1
Acot1
Acot10
Acot11
Acot13
Acot2
Acot7
Acot8
Acot9
Acox1
Acox3
Acp6
Acsbg2
Acsf2
Acsf3
Acsl1
Acsl3
Acsl4
Acsl5
Acsl6
Acsm1
Acsm2
Acsm3
Acsm4
Acsm5
Acss1
Acss3
Actr10
Acyp2
Adam28
Adap2
Adck1
Adck2
Adck5
Adcy10
Adgrg6
Adh1
Adh5
Adhfe1
Ado
Adora2a
Adprs
Adsl
Adss2
Afg1l
Afg2a
Afg3l1
Afg3l2
Agbl4
Agk
Agmat
Ago2
Agpat4
Agpat5
Agps
Agr2
Agtpbp1
Agxt
Agxt2
Ahcyl1
Aifm1
Aifm2
Aifm3
Aim2
Aip
Ak2
Ak3
Ak4
Akap1
Akap10
Akr1b10
Akr1b7
Akr1b8
Akr7a5
Akt1
Akt3
Alas1
Alas2
Alb
Aldh18a1
Aldh1b1
Aldh1l1
Aldh1l2
Aldh2
Aldh3a2
Aldh4a1
Aldh5a1
Aldh6a1
Aldh7a1
Aldh9a1
Aldoc
Alkbh1
Alkbh3
Alkbh7
Alox12
Alpl
Amacr
Ambp
Ambra1
Ammecr1
Amt
Angel2
Ank2
Ankrd37
Antkmt
Anxa1
Anxa10
Anxa6
Ap2m1
Ap3b1
Apex1
Apex2
Apoo
Apool
App
Aqp8
Araf
Arg1
Arg2
Arglu1
Arhgap11a
Arhgap26
Arid4b
Arl2
Arl2bp
Arl6ip5
Armc1
Armc10
Armc12
Armcx1
Armcx2
Armcx3
Armcx6
Arrb2
As3mt
Asah2
Asb9
Asl
Ass1
Atad1
Atad3a
Atcay
Atf2
Atg12
Atg13
Atg14
Atg2a
Atg2b
Atg3
Atg4b
Atg4d
Atg5
Atg5lrt
Atg7
Atg9a
Atic
Atp10d
Atp13a2
Atp23
Atp2a1
Atp2a2
Atp5f1a
Atp5f1b
Atp5f1c
Atp5f1d
Atp5f1e
Atp5if1
Atp5mc1
Atp5mc2
Atp5mc3
Atp5me
Atp5mf
Atp5mg
Atp5mj
Atp5mk
Atp5pb
Atp5pd
Atp5pf
Atp5po
Atp6-ps
Atp6v1a
Atp6v1e1
Atp7a
Atpaf1
Atpaf2
Atpsckmt
Atxn3
Auh
Aurka
Aurkaip1
Avp
Azin2
Bad
Bag1
Bag3
Bag4
Bag5
Bak1
Bax
Bbc3
Bbox1
Bcap31
Bcat1
Bcat2
Bckdha
Bckdhb
Bckdk
Bcl2
Bcl2a1a
Bcl2a1b
Bcl2a1c
Bcl2a1d
Bcl2l1
Bcl2l10
Bcl2l11
Bcl2l13
Bcl2l2
Bclaf3
Bco2
Bcs1l
Bdh1
Bdnf
Becn1
Bhlha15
Bid
Bik
Bloc1s1
Bloc1s2
Bltp1
Bltp2
Bmf
Bnip1
Bnip3
Bnip3l
Bnip3l-ps
Bok
Bola1
Bola3
Bphl
Braf
Brat1
Brca1
Brd8
Bri3bp
Brinp3
C030006K11Rik
C030010C08Rik
C1qbp
C330018D20Rik
COX1
COX2
COX3
CYTB
Cabs1
Calm1
Calm2
Calm3
Camk2a
Camkmt
Canx
Capn1
Capn10
Caprin2
Car5a
Car5b
Card19
Carlr
Cars2
Casp1
Casp14
Casp4
Casp8
Casp8ap2
Casp9
Casq1
Cat
Cav2
Cavin1
Cbr2
Cbr4
Ccar2
Ccdc136
Ccdc51
Ccdc90b
Cck
Ccm2
Ccn6
Ccnb1
Ccnb1-ps
Ccr7
Ccs
Cct7
Cd24a
Cdc25c
Cdc37
Cdk1
Cdk5
Cdk5rap1
Cdkn2a
Cebpa
Cebpzos
Cend1
Cep89
Cerk
Cert1
Cfap410
Cfap58
Cfap91
Cfh
Cfl1
Chat
Chchd1
Chchd10
Chchd2
Chchd2-ps
Chchd3
Chchd4
Chchd5
Chchd6
Chchd7
Chdh
Chpf
Ciapin1
Cibar1
Cidea
Cisd1
Cisd2
Cisd3
Cisd3b
Ckb
Ckmt1
Ckmt2
Clcc1
Cldn34c5
Clic1
Clic4
Clic5
Cln8
Clpb
Clpp
Clpx
Cltc
Clu
Cluh
Clybl
Cmc1
Cmc2
Cmc4
Cmpk2
Cnp
Cnr1
Cntnap1
Cntnap2
Coa3
Coa4
Coa5
Coa6
Coa7
Coa8
Coasy
Col6a1
Comt
Comtd1
Coq10a
Coq10b
Coq2
Coq3
Coq4
Coq5
Coq6
Coq7
Coq8a
Coq8b
Coq9
Cox10
Cox11
Cox14
Cox15
Cox16
Cox17
Cox18
Cox19
Cox20
Cox4i1
Cox4i2
Cox5a
Cox5b
Cox6a1
Cox6a2
Cox6b1
Cox6b2
Cox6c
Cox6c2
Cox7a1
Cox7a2
Cox7a2l
Cox7b
Cox7b2
Cox7c
Cox8a
Cox8b
Cox8c
Cpne3
Cpox
Cps1
Cpt1a
Cpt1b
Cpt1c
Cpt2
Crat
Creb1
Creb3l4
Crebzf
Crls1
Crot
Cry1
Cry2
Cryaa
Cryab
Crym
Cryzl2
Cs
Csde1
Csl
Cstad
Ctcf
Ctns
Ctps2
Ctsa
Ctsb
Ctsd
Ctu1
Cwc15
Cxadr
Cyb5a
Cyb5b
Cyb5r1
Cyb5r2
Cyb5r3
Cyba
Cybb
Cyc1
Cycs
Cyct
Cyp11a1
Cyp11b1
Cyp11b2
Cyp17a1
Cyp1a1
Cyp1b1
Cyp24a1
Cyp27a1
Cyp27b1
Cyp2b10
Cyp2d10
Cyp2d11
Cyp2d12
Cyp2d22
Cyp2d26
Cyp2d34
Cyp2d40
Cyp2d9
Cyp2e1
Cyp2u1
Cyrib
D2hgdh
Dact2
Dao
Dap3
Dars2
Dbi
Dbt
Dcaf5
Dcaf8
Dcakd
Dck
Dcn
Dcps
Dctn6
Dctpp1
Ddah1
Ddah2
Ddhd1
Ddhd2
Ddit3
Ddit4
Ddx1
Ddx21
Ddx28
Decr1
Degs1
Degs1l
Dele1
Depp1
Dgat2
Dglucy
Dguok
Dhfr
Dhodh
Dhrs1
Dhrs2
Dhrs4
Dhtkd1
Dhx29
Dhx30
Dhx32
Dhx36
Diablo
Dip2a
Disc1
Dlat
Dld
Dlst
Dmac1
Dmac2
Dmac2l
Dmd
Dmgdh
Dmpk
Dna2
Dnaja1
Dnaja3
Dnajc11
Dnajc15
Dnajc19
Dnajc19-ps
Dnajc27
Dnajc30
Dnajc4
Dnlz
Dnm1l
Dnm3
Dok7
Dpysl2
Drd4
Drg2
Dtymk
Dus2
Dusp18
Dusp21
Dusp26
Dut
Dynll1
Dynlt1a
Dynlt1b
Dynlt1c
Dynlt1f
Ears2
Ech1
Echdc2
Echdc3
Echs1
Eci1
Eci2
Eci3
Ecsit
Edn1
Ednra
Eefsec
Efhd1
Ehbp1l1
Ehhadh
Eif2ak1
Eif2s1
Elac2
Elk1
Elk3
Eln
Emc2
Emc8
Endog
Enpp1
Eny2
Ep300
Epas1
Epha4
Epm2a
Eral1
Erbb4
Ercc6l2
Ern1
Esr2
Etfa
Etfb
Etfbkmt
Etfdh
Etfrf1
Ethe1
Etnppl
Exd2
Exog
Eya2
Fads1
Fahd1
Fahd2a
Fam110b
Fam124b
Fam136a
Fam162a
Fam210a
Fam210b
Fam72a
Fancg
Fars2
Fas
Fasn
Fastk
Fastkd1
Fastkd2
Fastkd3
Fastkd5
Fate1
Fbxl4
Fbxo7
Fbxw7
Fcor
Fdps
Fdx1
Fdx2
Fdxr
Fech
Fem1a
Fem1al
Fen1
Fez1
Fgr
Fh1
Fhit
Fis1
Fitm2
Fkbp10
Fkbp4
Fkbp8
Flvcr1
Flvcr2
Fmc1
Fndc1
Foxk2
Foxo3
Foxred1
Fpgs
Fsip2
Fth1
Ftmt
Fundc1
Fundc2
Fundc2b
Fxn
Fyn
Fzd9
G0s2
Gabarapl1
Gabbr1
Gabpb1
Gad1
Gadd45gip1
Galc
Gapdh
Gars1
Gatb
Gatc
Gatd3a
Gatm
Gba1
Gcat
Gcdh
Gch1
Gck
Gckr
Gclc
Gclm
Gcsh
Gdap1
Gfer
Gfm1
Gfm2
Ggct
Ggnbp1
Ghitm
Gimap3
Gimap5
Gimap8
Git1
Gja1
Gja6
Gk
Gk2
Gk5
Gldc
Glod4
Glrx
Glrx2
Glrx5
Gls
Gls2
Glud1
Glul
Glyat
Glyatl3
Glyctk
Gm14137
Gm2a
Gm49405
Gm4952
Gm6559
Gmppb
Gng5
Golph3
Got1
Got2
Gpaa1
Gpam
Gpat2
Gpd1
Gpd2
Gper1
Gpn1
Gprc5c
Gps2
Gpt2
Gpx1
Gpx4
Gramd4
Grk2
Grn
Grpel1
Grpel2
Grsf1
Gsdma3
Gsdmd
Gsk3a
Gsk3b
Gsr
Gsta1
Gsta2
Gsta3
Gsta4
Gstk1
Gstm1
Gstm2
Gstp-ps
Gstp1
Gstp2
Gstp3
Gstz1
Gtf3c4
Gtpbp10
Gtpbp3
Gtpbp8
Guf1
Gykl1
Haao
Hadh
Hadha
Hadhb
Hagh
Hao2
Hap1
Hars1
Hars2
Hat1
Hax1
Hccs
Hcls1
Hdac6
Hddc2
Hdhd3
Hdhd5
Heatr1
Hebp1
Hebp2
Helb
Hemk1
Herc2
Hgf
Hibadh
Hibch
Hif1a
Hif3a
Higd1a
Higd1b
Higd1c
Higd2a
Hint2
Hip1r
Hivep1
Hk1
Hk2
Hk3
Hkdc1
Hlcs
Hmga1
Hmgcl
Hmgcs2
Hmgn5
Hnf1a
Hoga1
Hpdl
Hrk
Hs1bp3
Hsbp1
Hscb
Hsd17b10
Hsd17b4
Hsd17b8
Hsd3b1
Hsd3b2
Hsd3b3
Hsd3b4
Hsd3b5
Hsd3b6
Hsd3b8
Hsd3b9
Hsdl1
Hsdl2
Hsh2d
Hsp90aa1
Hsp90ab1
Hspa1a
Hspa1b
Hspa1l
Hspa2
Hspa4
Hspa5
Hspa9
Hspb6
Hspb7
Hspd1
Hspe1
Hspe1-rs1
Htd2
Htra2
Htt
Huwe1
Iars2
Iba57
Ide
Idh1
Idh2
Idh3a
Idh3b
Idh3g
Idi1
Ier3
Ifi27
Ifi27l2a
Ifi27l2b
Ifih1
Ifit3
Ifit3b
Igf1
Igtp
Ikbke
Ilf3
Immp1l
Immp2l
Immt
Inf2
Iqce
Iqcn
Ireb2
Irf3
Irgc
Irgm1
Irgm2
Isca1
Isca2
Iscu
Isg15
Isoc2a
Isoc2b
Itpr1
Ivd
Jarid2
Jtb
Jun
Kank2
Kansl1
Kansl2
Kansl3
Kars1
Kat2a
Kat8
Kcnq2
Kcnq3
Kdr
Keg1
Khdc3
Kif1b
Kif28
Kif5b
Kifbp
Klc2
Klc3
Kmo
Kyat1
Kyat3
Kynu
L2hgdh
Lactb
Lactb2
Lap3
Lars2
Ldha
Ldhal6b
Ldhb
Ldhc
Ldhd
Letm1
Letm2
Letmd1
Lgals12
Lgals3
Lias
Lig1
Lig3
Lipa
Lipe
Lipf
Lipt1
Lipt2
Lmna
Lncbate1
Lonp1
Lpin1
Lrp5
Lrpprc
Lrrc10
Lrrc59
Lrrk1
Lrrk2
Lyn
Lypla1
Lyrm1
Lyrm2
Lyrm4
Lyrm7
Macc1
Macrod1
Maff
Maip1
Malsu1
Man2a1
Maoa
Maob
Map1b
Map1lc3a
Map1lc3b
Map2k1
Map2k2
Map3k1
Map6
Mapk1
Mapk10
Mapk12
Mapk14
Mapk3
Mapk8
Mapk8ip1
Mapk9
Mapt
Marchf5
Marcks
Mark1
Mars1
Mars2
Mat2b
Mavs
Mboat7
Mcat
Mccc1
Mccc2
Mcee
Mcl1
Mcu
Mcub
Mcur1
Mdh1
Mdh2
Me1
Me2
Me3
Mecr
Mef2a
Metap1d
Mettl13
Mettl15
Mettl17
Mettl4
Mettl8
Mettl9
Mff
Mfn1
Mfn2
Mfsd14a
Mfsd8
Mgarp
Mgme1
Mgst1
Mgst3
Micos10
Micos13
Micu1
Micu2
Micu3
Mief1
Mief2
Miga1
Miga2
Mipep
Mir133a-1hg
Mir351
Mir451a
Mir451b
Mir539
Mir668
Mir696
Misfa
Mix23
Mllt11
Mlxip
Mlycd
Mmaa
Mmab
Mmachc
Mmadhc
Mmp2
Mmp3
Mmp9
Mmut
Moap1
Mobp
Mpc1
Mpc2
Mpg
Mpo
Mpst
Mpv17
Mpv17l
Mpv17l2
Mre11a
Mrm1
Mrm2
Mrm3
Mrpl1
Mrpl10
Mrpl11
Mrpl12
Mrpl13
Mrpl14
Mrpl15
Mrpl16
Mrpl17
Mrpl18
Mrpl19
Mrpl2
Mrpl20
Mrpl21
Mrpl22
Mrpl23
Mrpl24
Mrpl27
Mrpl28
Mrpl3
Mrpl30
Mrpl32
Mrpl33
Mrpl34
Mrpl35
Mrpl36
Mrpl37
Mrpl38
Mrpl39
Mrpl4
Mrpl40
Mrpl41
Mrpl42
Mrpl43
Mrpl44
Mrpl45
Mrpl46
Mrpl47
Mrpl48
Mrpl49
Mrpl50
Mrpl51
Mrpl52
Mrpl53
Mrpl54
Mrpl55
Mrpl57
Mrpl58
Mrpl9
Mrps10
Mrps11
Mrps12
Mrps14
Mrps15
Mrps16
Mrps17
Mrps18a
Mrps18b
Mrps18c
Mrps2
Mrps21
Mrps22
Mrps23
Mrps24
Mrps25
Mrps26
Mrps27
Mrps28
Mrps30
Mrps31
Mrps33
Mrps34
Mrps35
Mrps36
Mrps5
Mrps6
Mrps7
Mrps9
Mrrf
Mrs2
Msra
Msrb2
Msrb3
Msto1
Mt3
Mtarc1
Mtarc2
Mtch1
Mtch2
Mtcp1
Mterf1a
Mterf1b
Mterf2
Mterf3
Mterf4
Mtfmt
Mtfp1
Mtfr1
Mtfr1l
Mtfr2
Mtg1
Mtg2
Mthfd1
Mthfd1l
Mthfd2
Mthfd2l
Mthfs
Mthfsl
Mtif2
Mtif3
Mtln
Mtm1
Mtnap1
Mto1
Mtor
Mtpap
Mtres1
Mtrf1
Mtrf1l
Mtrfr
Mtus1
Mtx1
Mtx2
Mtx3
Muc20
Mul1
Mup1
Mup11
Mup2
Mup3
Mup4
Mup5
Mutyh
Mxd1
Myc
Mycbp
Myg1
Myh14
Myl10
Myo19
Myoc
ND1
ND2
ND3
ND4
ND4L
ND5
ND6
Nacc2
Nadk2
Nags
Naif1
Napg
Nars1
Nars2
Nat8f1
Nat8l
Naxd
Naxe
Nbr1
Ncbp1
Ncoa4
Ndfip2
Ndufa1
Ndufa10
Ndufa11
Ndufa11b
Ndufa12
Ndufa13
Ndufa2
Ndufa3
Ndufa4
Ndufa5
Ndufa6
Ndufa7
Ndufa8
Ndufa9
Ndufab1
Ndufab1-ps
Ndufaf1
Ndufaf2
Ndufaf3
Ndufaf4
Ndufaf5
Ndufaf6
Ndufaf7
Ndufaf8
Ndufb1
Ndufb10
Ndufb11
Ndufb11b
Ndufb2
Ndufb3
Ndufb4
Ndufb4b
Ndufb4c
Ndufb5
Ndufb6
Ndufb7
Ndufb8
Ndufb9
Ndufc1
Ndufc2
Ndufs1
Ndufs2
Ndufs3
Ndufs4
Ndufs5
Ndufs6
Ndufs6b
Ndufs7
Ndufs8
Ndufv1
Ndufv2
Ndufv3
Nectin2
Nefh
Nefl
Nelfb
Nenf
Neu4
Neurl4
Nfkb1
Nfs1
Nfu1
Ngb
Ngdn
Ngfr
Ngrn
Nif3l1
Nipsnap1
Nipsnap2
Nipsnap3a
Nipsnap3b
Nit1
Nit2
Nktr
Nln
Nlrp3
Nlrp5
Nlrx1
Nme1
Nme2
Nme3
Nme4
Nme6
Nmnat3
Nnt
Noa1
Noc3l
Noct
Nod2
Nol3
Nol6
Nol7
Norad
Nos1
Nos1ap
Nox4
Nptx1
Nr3c1
Nr4a1
Nrdc
Nrf1
Nrgn
Nrp1
Nsun2
Nsun3
Nsun4
Nsun7
Nt5c
Nt5c3
Nt5dc3
Nt5m
Nthl1
Ntrk1
Ntrk3
Nubpl
Nudt1
Nudt13
Nudt19
Nudt2
Nudt6
Nudt8
Nudt9
Nxnl1
Oas1a
Oas1b
Oas1c
Oas1d
Oas1e
Oas1f
Oas1g
Oas1h
Oat
Ociad1
Ociad2
Oga
Ogdh
Ogdhl
Ogg1
Ogt
Olfm4
Oma1
Opa1
Opa3
Oprd1
Oprk1
Oprm1
Optn
Osgepl1
Otc
Oxa1l
Oxct1
Oxct2a
Oxct2b
Oxld1
Oxnad1
Oxr1
Oxsm
P2rx7
P4ha1
Pacrg
Pacs2
Pak5
Palld
Pam16
Pank2
Park7
Parl
Parp1
Parp9
Pars2
Pcbd2
Pcca
Pccb
Pcf11
Pck2
Pcx
Pdcd5
Pdcd5-ps
Pde12
Pde2a
Pdf
Pdha1
Pdha2
Pdhb
Pdhx
Pdk1
Pdk2
Pdk3
Pdk4
Pdp1
Pdp2
Pdpn
Pdpr
Pdss1
Pdss2
Pdzd8
Pebp1
Pecr
Pemt
Perp
Pet100
Pet117
Pex11b
Pex5
Pfdn2
Pfdn4
Pgam5
Pgrmc1
Pgs1
Phb1
Phb2
Phyh
Phyhipl
Phykpl
Pi4k2a
Pi4kb
Pick1
Pid1
Pif1
Pigbos1
Pim2
Pin4
Pink1
Pinx1
Pip5kl1
Pisd
Pitrm1
Piwil4
Pkm
Pla2g15
Pla2g2a
Pla2g4b
Pla2g4c
Pla2g4f
Pla2g6
Plaat1
Plaat3
Plaur
Plcd1
Pld6
Plec
Plekhn1
Plgrkt
Plin5
Pln
Plpbp
Plscr3
Pmaip1
Pmpca
Pmpcb
Pnkd
Pnp
Pnpla8
Pnpt1
Poldip2
Polg
Polg2
Polr1g
Polrmt
Pou5f1
Ppa2
Pparg
Ppargc1a
Ppargc1b
Ppif
Ppig
Ppm1h
Ppm1j
Ppm1k
Ppm1m
Ppox
Ppp1cc
Ppp1ccb
Ppp1r15a
Ppp2cb
Ppp2r2b
Ppp2r3c
Ppp3ca
Ppp3cc
Ppp3r2
Ppp6c
Pptc7
Prdx1
Prdx2
Prdx3
Prdx4
Prdx5
Prdx6
Prdx6b
Prelid1
Prelid2
Prelid3a
Prelid3b
Prickle3
Primpol
Prkaa1
Prkaca
Prkca
Prkcd
Prkce
Prkn
Prmt6
Prnp
Proca1
Prodh
Prodh2
Prorp
Prr5l
Prss35
Prxl2a
Psap
Psen1
Psen2
Psmb4
Psmb6
Psmd10
Pstk
Ptcd1
Ptcd2
Ptcd3
Ptges2
Ptgr2
Ptgr3
Ptpmt1
Ptpn1
Ptpn5
Ptrh1
Ptrh2
Pts
Pum2
Pus1
Pus10
Pusl1
Pxmp2
Pycard
Pycr1
Pycr2
Pyroxd2
Pyurf
Qdpr
Qrsl1
Qtrt1
Qtrt2
Rab11a
Rab11b
Rab11fip3
Rab11fip5
Rab1b
Rab24
Rab29
Rab32
Rab35
Rab38
Rab3a
Rab3d
Rab40b
Rab4b
Rab5if
Rab7
Rab8b
Rack1
Rad51
Rad51c
Raf1
Rai14
Rala
Ralbp1
Rap1gds1
Rars1
Rars2
Rb1cc1
Rbfa
Rbfox2
Rcc1l
Rdh13
Rdh14
Reep1
Rexo2
Rfk
Rhbdd1
Rhoa
Rhot1
Rhot2
Rida
Rilp
Ripk1
Rmdn1
Rmdn2
Rmdn3
Rmnd1
Rnaseh1
Rnasel
Rnaset2a
Rnaset2b
Rnf122
Rnf144b
Rnf185
Rnf186
Rnf5
Rnf7
Romo1
Rpl10a
Rpl34
Rpl35a
Rps14
Rps15a
Rps3
Rps6ka6
Rps6kb1
Rpusd3
Rpusd4
Rrm1
Rrm2b
Rsad1
Rsad2
Rtn4ip1
Rxra
S100a1
S1pr4
S2bpcox16
Sacs
Samd9l
Samm50
Sardh
Sarm1
Sars1
Sars2
Sccpdh
Sco1
Sco2
Scp2
Sdha
Sdhaf1
Sdhaf2
Sdhaf3
Sdhaf4
Sdhb
Sdhc
Sdhd
Sds
Sdsl
Secisbp2
Secisbp2l
Selenon
Selenoo
Septin4
Serac1
Serhl
Sesn2
Sfn
Sfxn1
Sfxn2
Sfxn3
Sfxn4
Sfxn5
Sgk1
Sh3bp5
Sh3glb1
Sharpin
Shc1
Shmt1
Shmt2
Siah3
Sirt1
Sirt2
Sirt3
Sirt4
Sirt5
Sirt7
Siva1
Slc11a2
Slc16a1
Slc1a3
Slc22a14
Slc22a3
Slc22a4
Slc22a5
Slc25a1
Slc25a10
Slc25a11
Slc25a12
Slc25a13
Slc25a14
Slc25a15
Slc25a16
Slc25a17
Slc25a18
Slc25a19
Slc25a2
Slc25a20
Slc25a21
Slc25a22
Slc25a23
Slc25a24
Slc25a25
Slc25a26
Slc25a27
Slc25a28
Slc25a29
Slc25a3
Slc25a30
Slc25a31
Slc25a32
Slc25a33
Slc25a34
Slc25a35
Slc25a36
Slc25a37
Slc25a38
Slc25a39
Slc25a4
Slc25a40
Slc25a41
Slc25a42
Slc25a43
Slc25a44
Slc25a45
Slc25a46
Slc25a47
Slc25a48
Slc25a5
Slc25a51
Slc25a53
Slc25a54
Slc27a1
Slc27a2
Slc27a3
Slc29a3
Slc30a2
Slc30a6
Slc30a7
Slc30a9
Slc35b3
Slc35f6
Slc39a8
Slc39a9
Slc3a1
Slc41a3
Slc44a1
Slc44a2
Slc4a11
Slc4a5
Slc8a3
Slc8b1
Slc9a1
Slc9a6
Slc9b2
Slirp
Slmap
Smad5
Smcp
Smdt1
Smim20
Smim26
Smim30
Smpd5
Smurf1
Snap23
Snca
Sncb
Snd1
Snn
Snph
Sod1
Sod2
Sord
Sox10
Sox4
Sp140
Sp140l1
Sp140l2
Spart
Spast
Spata18
Spata19
Spata33
Spg7
Sphk2
Sphkap
Spire1
Spmip6
Spr
Spryd4
Sptlc2
Sqor
Sqstm1
Src
Srebf1
Srgap2
Ssbp1
Stap1
Star
Stard13
Stard3
Stard4
Stard7
Stat2
Stat3
Sting1
Stk11
Stmp1
Stom
Stoml2
Stox1
Stpg1
Stub1
Stx17
Stxbp1
Styxl1
Sucla2
Suclg1
Suclg2
Sugct
Sult4a1
Suox
Supv3l1
Surf1
Sybu
Syne2
Synj2bp
Taco1
Tafazzin
Tamm41
Tango2
Tap1
Tardbp
Tars1
Tars2
Tars3
Tat
Tatdn3
Tax1bp1
Tbc1d15
Tbc1d21
Tbrg4
Tcaim
Tchp
Tcirg1
Tdh
Tdrkh
Tefm
Tert
Tex10
Tfam
Tfap2c
Tfap4
Tfb1m
Tfb2m
Tfrc
Tgm2
Th
Thap11
Them4
Them5
Them7
Thg1l
Thop1
Ticam1
Tigar
Timm10
Timm10b
Timm13
Timm17a
Timm17b
Timm21
Timm22
Timm23
Timm29
Timm44
Timm50
Timm8a1
Timm8a2
Timm8b
Timm9
Timmdc1
Tk2
Tle6
Tmbim6
Tmco1
Tmem102
Tmem11
Tmem126a
Tmem126b
Tmem135
Tmem143
Tmem14a
Tmem14c
Tmem160
Tmem177
Tmem186
Tmem223
Tmem242
Tmem256
Tmem41b
Tmem65
Tmem70
Tmem71
Tmem8b
Tmigd1
Tmlhe
Tmtc1
Tmx1
Tmx2
Tnfsf10
Tnrc18
Tomm20
Tomm20l
Tomm22
Tomm34
Tomm40
Tomm40l
Tomm5
Tomm6
Tomm7
Tomm70a
Top1mt
Top3a
Tpo
Tpp1
Tppp
Traf3
Traf3ip3
Trafd1
Trak1
[truncated: 157 more rows]

## Sheet: Gene_KO_Mito
ALKBH3-specific m1A targets that were enriched for mitochondrial pathways
Acat1
Etfa
Fxn
Hk1
Pdha1
Aldh3a2
Cyb5r3
Gpx1
Aldh2
Aldh9a1
Comt
Dck
Pdhb
Tomm5
Nfu1
Mtfp1
Csde1
Mpg
Cmc4
Mtcp1
Pck2
Nme2
Wdr45
Bola3
Acot1
Oxld1
Gpx4
Coa3
Tmem70
Atg9a
Immt
Elk1
Mtrf1l
Abcd3
Ppp6c
Nrgn
Mapk9
Atp13a2
Rpusd3
Slc25a39
Ptpmt1
Slc25a13
Reep1
Ndufs2
Pgam5
Txnrd3
Hadh
Vdac2
Bid
Ndufb6
Sh3glb1
C1qbp
Pitrm1
Tmco1
Gls
Fdxr
Ndufa12
Pycr2
Prelid1
Isca2
Abhd10
Aldh6a1
Lypla1
Atg4d
Mdh2
Lmna
Secisbp2
Pmpca
Ndufb8
Tamm41
Hagh
Nme4
Mterf3
Cltc
Fpgs
Idh2
Sdha
Ech1
Rhoa
Canx
Ckb
Cox4i1
Ctsb
Ctsd
Cyc1
Etfb
Fkbp4
Hspd1
Me2
Mtx1
Pebp1
Map2k1
Slc16a1
Ucp2
Uqcrc2
Degs1
Suclg1
Atic
Bnip3
Cox8a
Cry1
Echs1
Fasn
Cox5a
Pmpcb
Cox6a1
Kcnq2
Ndufb2
Ndufb10
Ndufs6
Gng5
Hspa1b
Prdx2
Clpp
Prdx4
Ykt6
Tusc3
Acot2
Uqcr11
Calm1
Tardbp
Fbxo7
Msrb2
Gmppb
Timm22
Mcat
Tomm20
Mlxip
Nelfb
Mrpl2
Mrpl4
Tmem14c
Coa4
Mrps30
Tmem160
Ptcd3
Mrpl20
Rfk
Rsad1
Pxmp2
Wdr45b
Eny2
Ndufv2
Mrpl23
Siva1
Mcl1
Perp
Golph3
Moap1
Mrpl44
Cyb5b
Isca1
Qtrt1
Mrps15
Mrpl9
Zmiz2
Sesn2
Kat8
Dnajc30
Chchd6
Pink1
Mrpl41
Mpv17l2
Cnp
Gadd45gip1
Them4
Romo1
Dguok
Mtg1
Malsu1
Pparg
Stat3
Ppm1m
Ctu1
Ywhaz
Hibadh
Gatc
Aurka
Nenf
Cox7a2
Gcsh
Vdac1
Mrps2
