# Supplementary material for: ALKBH3 m1A Demethylase Deficiency Reduces Alzheimer's Amyloid‐β Pathology
Source: Adv Sci (Weinh). 2026 Mar 12;13(32):e22572. doi: 10.1002/advs.202522572 (PMC13252633; doi:10.1002/advs.202522572)
Supplement: Supplementary file 2 — Supporting File 2: advs74789‐sup‐0002‐SupportingTables‐S1–S3.zip. [file ADVS-13-e22572-s003.zip › Table S2.xlsx]

## Sheet: Summary
Human AD DEGs differentially expressed genes in AD
The AD_SigGene.BP sheet contains differentially expressed genes in Alzheimer's disease (AD) that are enriched for Gene Ontology (GO) Biological Process (BP) terms.
The AD_SigGene.CC sheet contains differentially expressed genes in Alzheimer's disease (AD) that are enriched for Gene Ontology (GO) Cellular Component (CC) terms.
The AD_SigGene.MF sheet contains differentially expressed genes in Alzheimer's disease (AD) that are enriched for Gene Ontology (GO) Molecular Function (MF) terms.

## Sheet: AD_SigGene.BP
	ID	Description	GeneRatio	BgRatio	pvalue	p.adjust	qvalue	geneID	Count
GO:0002181	GO:0002181	cytoplasmic translation	45/546	181/21069	2.20450981612264e-31	1.02377435860735e-27	8.0569032437661e-28	RPL31/RPL6/RPLP0/RPL3/RPL19/RPS13/RPS12/RPL24/RPL22/RPS25/RPS25/RPL5/RPL23/EIF2S3/RPL27/RPS15A/RPS6/HNRNPD/RPL11/RPS8/RPS27A/RPL37/RPL10/RPL7/EIF3H/RPL7A/RPL7A/RPL30/EIF4A2/RPL29/CNBP/RPS7/RPL4/RPL15/EIF3F/RPS27/EIF3K/EIF3K/RPS26/RPL37A/RPL23A/RPL10A/RPL39/RPS29/RPL41	45
GO:0042063	GO:0042063	gliogenesis	36/546	353/21069	2.72154790081342e-12	4.38088768141396e-09	3.44767261205614e-09	RHOA/SIRT2/SIRT2/PSEN1/SOX10/SLC7A5/NDRG1/TGFB1/PTN/GLI3/RHEB/ZMIZ1/PRPF19/RTN4/LRP1/PLP1/SOX9/NR1D1/BIN1/DAB2IP/TLR4/SOD1/CERS2/TTBK1/NKX6-2/SKI/MAL/GAP43/CNP/FOXG1/BNIP3/KCNJ10/PLEC/CNTN2/NF2/DNER	36
GO:0007015	GO:0007015	actin filament organization	43/546	488/21069	2.830030801947e-12	4.38088768141396e-09	3.44767261205614e-09	RUFY3/RHOA/ROCK1/PFN2/CDC42/CAPZB/NEBL/ITGB5/TF/SORBS1/PFN1/ARHGEF2/STMN1/DSTN/AIF1L/CDC42EP1/SWAP70/RAC1/DBNL/ERMN/BIN1/ARRB1/TPM3/ENAH/FMN2/ARHGAP35/SHANK1/ARPC5/ARPC2/CFL2/INPPL1/HSP90B1/TPM4/BCL2/CFL1/MARCKSL1/PLEC/ACTG1/GAS2L1/NF2/FLNA/SRC/TMSB4X	43
GO:0010001	GO:0010001	glial cell differentiation	29/546	249/21069	1.50742960130241e-11	1.7501257671121e-08	1.37731462518999e-08	RHOA/SIRT2/SIRT2/PSEN1/SOX10/NDRG1/TGFB1/PTN/GLI3/RHEB/PRPF19/LRP1/PLP1/SOX9/NR1D1/BIN1/TLR4/SOD1/TTBK1/NKX6-2/SKI/MAL/GAP43/CNP/BNIP3/KCNJ10/PLEC/CNTN2/DNER	29
GO:0031647	GO:0031647	regulation of protein stability	35/546	373/21069	5.75560712549864e-11	5.34580789816314e-08	4.20704588204869e-08	CREBBP/LAMP2/WIZ/VPS35/PFN2/TF/HDAC6/FBXO7/EP300/PFN1/PTGES3/RTN4/STX12/TCP1/RPL5/RPL23/NR1D1/CCT7/RPL11/ATP1B1/GOLGA7/BAG3/PINK1/LMNA/ADGRV1/BCL2/RPS7/HCFC1/NPM1/DAZAP2/LAMP1/NF2/CHP1/FLNA/SRC	35
GO:0021762	GO:0021762	substantia nigra development	13/546	48/21069	1.73612255965768e-10	1.34375886117505e-07	1.05751184686517e-07	RHOA/SIRT2/SIRT2/CDC42/ACTB/YWHAE/YWHAE/PLP1/YWHAQ/CALM2/TTBK1/CNP/MBP	13
GO:0050808	GO:0050808	synapse organization	38/546	484/21069	1.49121512496573e-09	9.89314720048692e-07	7.78571265245265e-07	RHOA/SDK2/VPS35/PFN2/CDC42/ACTB/PSEN1/ERC1/HDAC6/PFN1/CUX2/LRP4/DBNL/DAB2IP/IGF1R/GPM6A/DLG5/DLG5/SHANK1/YWHAZ/VCP/TUBA1A/CTNND2/GAP43/CFL1/ACTG1/CNTN2/SEMA4D/DNER/TUBB/TUBB/TUBB/TUBB/TUBB/TUBB/TUBB/TUBB/FLNA	38
GO:0048857	GO:0048857	neural nucleus development	14/546	70/21069	2.66320000120302e-09	1.54598760069835e-06	1.21666189528643e-06	RHOA/SIRT2/SIRT2/CDC42/ACTB/YWHAE/YWHAE/PLP1/YWHAQ/CALM2/TTBK1/BCL2/CNP/MBP	14
GO:0140694	GO:0140694	non-membrane-bounded organelle assembly	35/546	436/21069	3.79557087490641e-09	1.7765847406371e-06	1.39813731798632e-06	RHOA/NEBL/RPL6/RPLP0/CIRBP/CHMP4B/RAB11A/PRKAR1A/PDGFRB/RPL24/RPL5/CHMP2A/DBNL/RPL11/RPL10/CFL2/AKAP13/RNF213/SH3PXD2B/RPS27/PLEC/NPM1/DAZAP2/ACTG1/TUBB/TUBB/TUBB/TUBB/TUBB/TUBB/TUBB/TUBB/FLNA/SRC/RPL23A	35
GO:0071895	GO:0071895	odontoblast differentiation	8/546	17/21069	3.82554853711694e-09	1.7765847406371e-06	1.39813731798632e-06	TUBB/TUBB/TUBB/TUBB/TUBB/TUBB/TUBB/TUBB	8
GO:0030901	GO:0030901	midbrain development	16/546	100/21069	6.00905455198262e-09	2.53691357630975e-06	1.99650118703193e-06	RHOA/SIRT2/SIRT2/CDC42/ACTB/YWHAE/YWHAE/PLP1/YWHAQ/CALM2/TTBK1/DLG5/DLG5/UQCRQ/CNP/MBP	16
GO:0035303	GO:0035303	regulation of dephosphorylation	20/546	164/21069	1.00868222994039e-08	3.83252739886509e-06	3.01612383355084e-06	ROCK1/MTMR3/PPP6R1/TGFB1/YWHAE/YWHAE/PDGFRB/ARPP19/SWAP70/ENSA/CALM2/MFHAS1/MFHAS1/PINK1/HSP90B1/CHP1/SEMA4D/PPIA/PPP1R26/SRC	20
GO:0043254	GO:0043254	regulation of protein-containing complex assembly	35/546	454/21069	1.07284358710694e-08	3.83252739886509e-06	3.01612383355084e-06	RHOA/SIRT2/SIRT2/VPS35/PFN2/CDC42/CAPZB/SAR1A/HDAC6/EP300/TUBB4A/TGFB1/PFN1/CDKN1B/STMN1/SOX9/EML2/CDC42EP1/H3-3B/RAC1/DBNL/BIN1/DAB2IP/TLR4/TTBK1/PINK1/ARPC5/ARPC2/SEPTIN8/VCP/HCFC1/PDE4DIP/HMGB1/SRC/TMSB4X	35
GO:0007409	GO:0007409	axonogenesis	35/546	468/21069	2.30946034305334e-08	7.66080988081407e-06	6.02890700081292e-06	SEMA3B/RUFY3/TRIO/ACTB/PLXNA2/PSEN1/HDAC6/APLP1/GLI3/RPL24/RTN4/STMN1/MACF1/PALLD/NOTCH2/LRP4/RAC1/DBNL/TUBB2B/IGF1R/FEZ1/ENAH/AUTS2/ARHGAP35/S100B/APBB1/ALCAM/BCL2/GAP43/CNP/FOXG1/CNTN2/PTCH1/SEMA4D/MBP	35
GO:1900180	GO:1900180	regulation of protein localization to nucleus	18/546	151/21069	7.85036388043878e-08	2.33237632754015e-05	1.83553438714797e-05	PSEN1/TGFB1/GLI3/TCP1/RAN/CCT7/YAP1/MFHAS1/MFHAS1/BAG3/LMNA/TRIM8/NPM1/NF2/CHP1/APOD/FLNA/SRC	18
GO:0006119	GO:0006119	oxidative phosphorylation	19/546	168/21069	8.0357496211547e-08	2.33237632754015e-05	1.83553438714797e-05	RHOA/CHCHD2/ATP5F1B/COX7A2/COX7C/UQCR11/ATP5F1A/UQCRB/PINK1/NDUFV3/AK4/UQCRQ/VCP/NDUFV1/NDUFS5/ATP5ME/CYCS/UQCR10/NDUFA4	19
GO:0021782	GO:0021782	glial cell development	17/546	138/21069	1.11010938768502e-07	3.03255764494662e-05	2.38656333996434e-05	SIRT2/SIRT2/PSEN1/SOX10/NDRG1/LRP1/PLP1/NR1D1/TLR4/SOD1/TTBK1/NKX6-2/SKI/MAL/KCNJ10/PLEC/CNTN2	17
GO:0050767	GO:0050767	regulation of neurogenesis	31/546	412/21069	1.29644795911378e-07	3.34483573451356e-05	2.63232006669184e-05	SEMA3B/RUFY3/SIRT2/SIRT2/PLXNA2/PSEN1/SOX10/SLC7A5/TGFB1/PTN/GLI3/RHEB/PRPF19/CUX2/RTN4/NR1D1/MACF1/LRP4/DBNL/BIN1/YAP1/CERS2/TTBK1/NKX6-2/SKI/B2M/B2M/FOXG1/NF2/SEMA4D/MBP	31
GO:0035601	GO:0035601	protein deacylation	17/546	140/21069	1.37243735568909e-07	3.35452583148428e-05	2.63994598279918e-05	HDAC4/SIRT2/SIRT2/BAZ2A/HDAC6/EP300/BEX4/BCL6/MORF4L2/PPT1/JDP2/SKI/PINK1/ZBTB7B/GATAD2A/MORF4L1/FLNA	17
GO:0050821	GO:0050821	protein stabilization	23/546	248/21069	1.45018638653495e-07	3.36733278953415e-05	2.65002480739439e-05	LAMP2/WIZ/PFN2/EP300/PFN1/PTGES3/RTN4/STX12/TCP1/RPL5/RPL23/CCT7/RPL11/ATP1B1/GOLGA7/BAG3/PINK1/RPS7/HCFC1/NPM1/LAMP1/CHP1/FLNA	23
GO:0051017	GO:0051017	actin filament bundle assembly	19/546	175/21069	1.54198510448262e-07	3.40998991677014e-05	2.68359512920484e-05	RHOA/ROCK1/PFN2/CDC42/ITGB5/SORBS1/PFN1/STMN1/AIF1L/SWAP70/RAC1/ARRB1/FMN2/SHANK1/HSP90B1/ACTG1/NF2/FLNA/SRC	19
GO:0042273	GO:0042273	ribosomal large subunit biogenesis	13/546	82/21069	1.79489227020277e-07	3.56993347757077e-05	2.80946757199459e-05	RPL6/RPLP0/SNU13/RPL24/RPL5/RPL11/RPL10/RPL7/RPL7A/RPL7A/NPM1/RPL23A/RPL10A	13
GO:0050803	GO:0050803	regulation of synapse structure or activity	23/546	251/21069	1.80229416735855e-07	3.56993347757077e-05	2.80946757199459e-05	RHOA/VPS35/CUX2/PPT1/LRP4/DBNL/DAB2IP/GPM6A/DLG5/DLG5/YWHAZ/VCP/TUBA1A/CFL1/SEMA4D/TUBB/TUBB/TUBB/TUBB/TUBB/TUBB/TUBB/TUBB	23
GO:0009205	GO:0009205	purine ribonucleoside triphosphate metabolic process	24/546	271/21069	1.84492686179368e-07	3.56993347757077e-05	2.80946757199459e-05	ATP1A2/RHOA/HDAC4/PSEN1/EP300/TGFB1/ATP5F1B/RAN/LDHA/LDHA/ATP5MC2/ATP1B1/ATP5F1A/PINK1/NDUFV3/AK4/FOXK1/VCP/NDUFV1/NDUFS5/ATP5ME/ATP5MK/TMSB4X/FIS1	24
GO:0034504	GO:0034504	protein localization to nucleus	27/546	335/21069	2.17277047705465e-07	3.81285791926836e-05	3.00064433920389e-05	PSEN1/TGFB1/GLI3/YWHAE/YWHAE/SKP1/IPO13/TCP1/SOX9/RPL23/RAN/CCT7/YAP1/RPL11/MFHAS1/MFHAS1/BAG3/LMNA/SQSTM1/SQSTM1/TRIM8/NPM1/NF2/CHP1/APOD/FLNA/SRC	27
GO:0061572	GO:0061572	actin filament bundle organization	19/546	179/21069	2.20364378143208e-07	3.81285791926836e-05	3.00064433920389e-05	RHOA/ROCK1/PFN2/CDC42/ITGB5/SORBS1/PFN1/STMN1/AIF1L/SWAP70/RAC1/ARRB1/FMN2/SHANK1/HSP90B1/ACTG1/NF2/FLNA/SRC	19
GO:0060563	GO:0060563	neuroepithelial cell differentiation	10/546	46/21069	2.21677786003974e-07	3.81285791926836e-05	3.00064433920389e-05	DLG5/DLG5/TUBB/TUBB/TUBB/TUBB/TUBB/TUBB/TUBB/TUBB	10
GO:0010975	GO:0010975	regulation of neuron projection development	33/546	468/21069	2.3025073555251e-07	3.81444766713783e-05	3.00189543957173e-05	SEMA3B/RUFY3/DGKG/RHOA/PLXNA2/PSEN1/FBXO7/EP300/PTN/RAPGEF1/PMP22/CUX2/TMEM30A/RTN4/MACF1/LRP4/DBNL/DAB2IP/TUBB2B/SCARB2/IGF1R/CERS2/FEZ1/TNIK/ARHGAP35/B2M/B2M/CFL1/RGMA/CNTN2/SEMA4D/FLNA/MBP	33
GO:0006476	GO:0006476	protein deacetylation	16/546	129/21069	2.38197636406109e-07	3.81444766713783e-05	3.00189543957173e-05	HDAC4/SIRT2/SIRT2/BAZ2A/HDAC6/EP300/BEX4/BCL6/MORF4L2/JDP2/SKI/PINK1/ZBTB7B/GATAD2A/MORF4L1/FLNA	16
GO:0050768	GO:0050768	negative regulation of neurogenesis	18/546	163/21069	2.52931270401991e-07	3.87528083403801e-05	3.04976994781721e-05	SEMA3B/RUFY3/SIRT2/SIRT2/PSEN1/SOX10/PTN/RTN4/NR1D1/LRP4/CERS2/NKX6-2/SKI/B2M/B2M/NF2/SEMA4D/MBP	18
GO:0009144	GO:0009144	purine nucleoside triphosphate metabolic process	24/546	276/21069	2.58685843788067e-07	3.87528083403801e-05	3.04976994781721e-05	ATP1A2/RHOA/HDAC4/PSEN1/EP300/TGFB1/ATP5F1B/RAN/LDHA/LDHA/ATP5MC2/ATP1B1/ATP5F1A/PINK1/NDUFV3/AK4/FOXK1/VCP/NDUFV1/NDUFS5/ATP5ME/ATP5MK/TMSB4X/FIS1	24
GO:1903829	GO:1903829	positive regulation of protein localization	34/546	495/21069	2.78622445164106e-07	4.04350823544409e-05	3.18216161055848e-05	RUFY3/VPS35/SAR1A/PSEN1/SORBS1/TGFB1/GLI3/YWHAE/YWHAE/TMEM30A/RTN4/TCP1/LRP1/RAN/LRP4/CCT7/TLR4/YAP1/EGFR/BAG3/PINK1/SQSTM1/SQSTM1/VSNL1/APBB1/TRIM8/SNX33/OAZ2/NPM1/CHP1/PPIA/FLNA/SRC/FIS1	34
GO:0009199	GO:0009199	ribonucleoside triphosphate metabolic process	24/546	278/21069	2.95419015399388e-07	4.1573512348932e-05	3.27175381648062e-05	ATP1A2/RHOA/HDAC4/PSEN1/EP300/TGFB1/ATP5F1B/RAN/LDHA/LDHA/ATP5MC2/ATP1B1/ATP5F1A/PINK1/NDUFV3/AK4/FOXK1/VCP/NDUFV1/NDUFS5/ATP5ME/ATP5MK/TMSB4X/FIS1	24
GO:0016311	GO:0016311	dephosphorylation	30/546	406/21069	3.05369785578645e-07	4.17099201243303e-05	3.28248884064723e-05	ROCK1/PTPN21/MTMR3/PPP4R3A/BPNT2/PPP6R1/TGFB1/YWHAE/YWHAE/PPP2CA/PDGFRB/ARPP19/SWAP70/TNS3/ENSA/CALM2/MFHAS1/MFHAS1/PINK1/INPPL1/HSP90B1/BCL2/DUSP8/DUSP8/DUSP8/CHP1/SEMA4D/PPIA/PPP1R26/SRC	30
GO:0051961	GO:0051961	negative regulation of nervous system development	18/546	168/21069	3.98397227755859e-07	5.24034622009318e-05	4.12404961153351e-05	SEMA3B/RUFY3/SIRT2/SIRT2/PSEN1/SOX10/PTN/RTN4/NR1D1/LRP4/CERS2/NKX6-2/SKI/B2M/B2M/NF2/SEMA4D/MBP	18
GO:1902903	GO:1902903	regulation of supramolecular fiber organization	31/546	434/21069	4.0622838915451e-07	5.24034622009318e-05	4.12404961153351e-05	RHOA/ROCK1/PFN2/CDC42/CAPZB/PSEN1/HDAC6/TUBB4A/PFN1/CDKN1B/APC2/ARHGEF2/STMN1/EML2/DSTN/CDC42EP1/SWAP70/RAC1/DBNL/BIN1/ARHGAP35/SHANK1/ARPC5/ARPC2/CFL2/AKAP13/PDE4DIP/ACTG1/NF2/FLNA/TMSB4X	31
GO:0050807	GO:0050807	regulation of synapse organization	22/546	244/21069	4.39708778207425e-07	5.51893936755481e-05	4.3432969500318e-05	RHOA/VPS35/CUX2/LRP4/DBNL/DAB2IP/GPM6A/DLG5/DLG5/YWHAZ/VCP/TUBA1A/CFL1/SEMA4D/TUBB/TUBB/TUBB/TUBB/TUBB/TUBB/TUBB/TUBB	22
GO:0046034	GO:0046034	ATP metabolic process	22/546	247/21069	5.41904926634263e-07	6.62264862970926e-05	5.21189447444366e-05	ATP1A2/HDAC4/PSEN1/EP300/TGFB1/ATP5F1B/LDHA/LDHA/ATP5MC2/ATP1B1/ATP5F1A/PINK1/NDUFV3/AK4/FOXK1/VCP/NDUFV1/NDUFS5/ATP5ME/ATP5MK/TMSB4X/FIS1	22
GO:0030900	GO:0030900	forebrain development	30/546	419/21069	5.94934708144309e-07	7.08429944774916e-05	5.57520460641577e-05	ATP1A2/RHOA/PSEN1/APLP1/GLI3/ZMIZ1/EZH1/YWHAE/YWHAE/RTN4/DNAJB1/DAB2IP/IGF1R/EGFR/FEZ1/SKI/ARHGAP35/ARPC5/UQCRQ/B2M/B2M/UBB/CNP/FOXG1/BNIP3/CNTN2/NF2/SRC/POU3F3/CCDC85C	30
GO:0045936	GO:0045936	negative regulation of phosphate metabolic process	33/546	491/21069	6.8053278569893e-07	7.58849542337577e-05	5.97199694228221e-05	ROCK1/HDAC4/SIRT2/SIRT2/PSEN1/TMED2/RTRAF/FBXO7/TGFB1/PRKAR1A/YWHAE/YWHAE/CDKN1B/PPP2CA/LRP1/ARPP19/SWAP70/DAB2IP/ENSA/CALM2/MFHAS1/MFHAS1/PIP4K2A/TERF2IP/PLEC/NPM1/NF2/HEXIM1/CHP1/SEMA4D/PPIA/PPP1R26/FIS1	33
GO:0014013	GO:0014013	regulation of gliogenesis	15/546	123/21069	7.05183003654613e-07	7.58849542337577e-05	5.97199694228221e-05	SIRT2/SIRT2/SOX10/SLC7A5/TGFB1/PTN/RHEB/PRPF19/NR1D1/BIN1/CERS2/TTBK1/NKX6-2/SKI/NF2	15
GO:0035304	GO:0035304	regulation of protein dephosphorylation	15/546	123/21069	7.05183003654613e-07	7.58849542337577e-05	5.97199694228221e-05	ROCK1/PPP6R1/TGFB1/YWHAE/YWHAE/PDGFRB/ARPP19/SWAP70/ENSA/CALM2/MFHAS1/MFHAS1/PINK1/HSP90B1/PPIA	15
GO:0010563	GO:0010563	negative regulation of phosphorus metabolic process	33/546	492/21069	7.12072349193663e-07	7.58849542337577e-05	5.97199694228221e-05	ROCK1/HDAC4/SIRT2/SIRT2/PSEN1/TMED2/RTRAF/FBXO7/TGFB1/PRKAR1A/YWHAE/YWHAE/CDKN1B/PPP2CA/LRP1/ARPP19/SWAP70/DAB2IP/ENSA/CALM2/MFHAS1/MFHAS1/PIP4K2A/TERF2IP/PLEC/NPM1/NF2/HEXIM1/CHP1/SEMA4D/PPIA/PPP1R26/FIS1	33
GO:0098732	GO:0098732	macromolecule deacylation	17/546	157/21069	7.18978894548953e-07	7.58849542337577e-05	5.97199694228221e-05	HDAC4/SIRT2/SIRT2/BAZ2A/HDAC6/EP300/BEX4/BCL6/MORF4L2/PPT1/JDP2/SKI/PINK1/ZBTB7B/GATAD2A/MORF4L1/FLNA	17
GO:0035305	GO:0035305	negative regulation of dephosphorylation	11/546	65/21069	8.07866025983674e-07	8.33717738815152e-05	6.56119495255045e-05	ROCK1/YWHAE/YWHAE/ARPP19/SWAP70/ENSA/MFHAS1/MFHAS1/CHP1/SEMA4D/PPP1R26	11
GO:0051960	GO:0051960	regulation of nervous system development	33/546	496/21069	8.52302247504879e-07	8.60454703785361e-05	6.77160961862e-05	SEMA3B/RUFY3/SIRT2/SIRT2/PLXNA2/PSEN1/SOX10/SLC7A5/TGFB1/PTN/GLI3/RHEB/PRPF19/CUX2/RTN4/NR1D1/MACF1/LRP4/DBNL/BIN1/YAP1/CERS2/TTBK1/NKX6-2/DLG5/DLG5/SKI/B2M/B2M/FOXG1/NF2/SEMA4D/MBP	33
GO:1903320	GO:1903320	regulation of protein modification by small protein conjugation or removal	23/546	275/21069	9.07544188309084e-07	8.90557406313042e-05	7.00851197860031e-05	HDAC4/PSEN1/AXIN1/ZMIZ1/SEPTIN4/COPS7A/SASH1/SKP1/RPL5/RPL23/NDFIP1/ARRB1/RPL11/RPL37/PINK1/SQSTM1/SQSTM1/VCP/UBB/RPS7/NPM1/CHP1/PPIA	23
GO:0009141	GO:0009141	nucleoside triphosphate metabolic process	24/546	296/21069	9.20472771382989e-07	8.90557406313042e-05	7.00851197860031e-05	ATP1A2/RHOA/HDAC4/PSEN1/EP300/TGFB1/ATP5F1B/RAN/LDHA/LDHA/ATP5MC2/ATP1B1/ATP5F1A/PINK1/NDUFV3/AK4/FOXK1/VCP/NDUFV1/NDUFS5/ATP5ME/ATP5MK/TMSB4X/FIS1	24
GO:0015980	GO:0015980	energy derivation by oxidation of organic compounds	27/546	361/21069	9.46092200017711e-07	8.96663709567806e-05	7.05656738659827e-05	RHOA/SORBS1/CHCHD2/ATP5F1B/PTGES3/COX7A2/NR1D1/COX7C/UQCR11/GABARAPL1/PRDM16/ATP5F1A/UQCRB/PINK1/NDUFV3/AK4/UQCRQ/VCP/NDUFV1/NDUFS5/ATP5ME/UGP2/CYCS/BNIP3/PLEC/UQCR10/NDUFA4	27
GO:0009060	GO:0009060	aerobic respiration	20/546	217/21069	1.03745996580621e-06	9.44698839451776e-05	7.43459442988478e-05	RHOA/CHCHD2/ATP5F1B/COX7A2/COX7C/UQCR11/ATP5F1A/UQCRB/PINK1/NDUFV3/AK4/UQCRQ/VCP/NDUFV1/NDUFS5/ATP5ME/CYCS/BNIP3/UQCR10/NDUFA4	20
GO:0031032	GO:0031032	actomyosin structure organization	20/546	217/21069	1.03745996580621e-06	9.44698839451776e-05	7.43459442988478e-05	RHOA/ROCK1/PFN2/CDC42/NEBL/ITGB5/SORBS1/MYH9/PFN1/PRKAR1A/PDGFRB/STMN1/RAC1/ARRB1/CFL2/AKAP13/PLEC/ACTG1/NF2/SRC	20
GO:0002065	GO:0002065	columnar/cuboidal epithelial cell differentiation	15/546	129/21069	1.30429309740395e-06	0.000116483406621999	9.16701545381887e-05	RHEB/SOX9/YAP1/NKX6-2/DLG5/DLG5/TUBB/TUBB/TUBB/TUBB/TUBB/TUBB/TUBB/TUBB/SRC	15
GO:0030705	GO:0030705	cytoskeleton-dependent intracellular transport	20/546	223/21069	1.58966310578937e-06	0.000139290480439355	0.000109618873948375	CDC42/DYNC1I2/HDAC6/TUBA1B/ARL8B/SOD1/FEZ1/BAG3/TUBA1A/UBB/RAB6A/LAMP1/TUBB/TUBB/TUBB/TUBB/TUBB/TUBB/TUBB/TUBB	20
GO:0045333	GO:0045333	cellular respiration	22/546	266/21069	1.8816399642566e-06	0.000161821036926068	0.000127349979647153	RHOA/CHCHD2/ATP5F1B/COX7A2/COX7C/UQCR11/PRDM16/ATP5F1A/UQCRB/PINK1/NDUFV3/AK4/UQCRQ/VCP/NDUFV1/NDUFS5/ATP5ME/CYCS/BNIP3/PLEC/UQCR10/NDUFA4	22
GO:0000910	GO:0000910	cytokinesis	18/546	193/21069	3.02086676755753e-06	0.000255071004882494	0.000200735874008799	RHOA/ROCK1/CDC42/MYH9/CHMP4B/RAB11A/SEPTIN4/STMN1/SEPTIN7/CHMP2A/IGF1R/CALM2/FMN2/KLHL21/SEPTIN8/CFL1/SNX33/PLEC	18
GO:0031333	GO:0031333	negative regulation of protein-containing complex assembly	16/546	156/21069	3.11751123158096e-06	0.000258530752847535	0.000203458627745284	SIRT2/SIRT2/VPS35/PFN2/CDC42/CAPZB/HDAC6/EP300/TUBB4A/PFN1/STMN1/SOX9/EML2/HMGB1/SRC/TMSB4X	16
GO:0051098	GO:0051098	regulation of binding	28/546	410/21069	3.52706238659255e-06	0.00028602830381731	0.000225098660604221	ROCK1/HDAC4/SIRT2/SIRT2/CDC42/ACTB/PSEN1/EP300/TGFB1/PPP2CA/STMN1/LRP1/HABP4/RAN/RPL11/CALM2/TTBK1/SKI/C4orf3/NSD1/LARP6/B2M/B2M/RGMA/DAZAP2/HMGB1/SRC/TMSB4X	28
GO:0032970	GO:0032970	regulation of actin filament-based process	29/546	434/21069	3.62750057709533e-06	0.00028602830381731	0.000225098660604221	ATP1A2/GPM6B/RHOA/ROCK1/PFN2/CDC42/CAPZB/MYH9/PFN1/PDGFRB/STMN1/LRP1/DSTN/CDC42EP1/SWAP70/NOTCH2/RAC1/DBNL/BIN1/ARHGAP35/SHANK1/ARPC5/ARPC2/CFL2/AKAP13/ACTG1/NF2/FLNA/TMSB4X	29
GO:0016575	GO:0016575	histone deacetylation	13/546	106/21069	3.6338651863095e-06	0.00028602830381731	0.000225098660604221	HDAC4/SIRT2/SIRT2/BAZ2A/HDAC6/BCL6/MORF4L2/JDP2/SKI/PINK1/ZBTB7B/GATAD2A/MORF4L1	13
GO:1900182	GO:1900182	positive regulation of protein localization to nucleus	12/546	91/21069	3.98975220790757e-06	0.000308806820892046	0.00024302490641851	PSEN1/TGFB1/GLI3/TCP1/RAN/CCT7/YAP1/BAG3/TRIM8/NPM1/FLNA/SRC	12
GO:0032956	GO:0032956	regulation of actin cytoskeleton organization	27/546	391/21069	4.2871924295488e-06	0.000326388879390568	0.000256861641335521	GPM6B/RHOA/ROCK1/PFN2/CDC42/CAPZB/PFN1/PDGFRB/STMN1/LRP1/DSTN/CDC42EP1/SWAP70/NOTCH2/RAC1/DBNL/BIN1/ARHGAP35/SHANK1/ARPC5/ARPC2/CFL2/AKAP13/ACTG1/NF2/FLNA/TMSB4X	27
GO:0032984	GO:0032984	protein-containing complex disassembly	21/546	261/21069	4.95236327805366e-06	0.000366801649257216	0.000288665697951189	LAMP2/STMN4/CAPZB/HDAC6/CHMP4B/MAP1LC3A/APC2/ARHGEF2/STMN1/ARID1A/RPL23/DSTN/CHMP2A/SWAP70/IGF1R/SH3GL3/MAP1LC3B/VCP/CFL2/CFL1/BNIP3	21
GO:0006470	GO:0006470	protein dephosphorylation	23/546	304/21069	4.97599136589247e-06	0.000366801649257216	0.000288665697951189	ROCK1/PTPN21/MTMR3/PPP4R3A/PPP6R1/TGFB1/YWHAE/YWHAE/PPP2CA/PDGFRB/ARPP19/SWAP70/ENSA/CALM2/MFHAS1/MFHAS1/PINK1/HSP90B1/BCL2/DUSP8/DUSP8/DUSP8/PPIA	23
GO:0031345	GO:0031345	negative regulation of cell projection organization	18/546	201/21069	5.36107903289336e-06	0.000384921510860912	0.000302925673355339	SEMA3B/RUFY3/GDI2/RHOA/PFN2/CAPZB/PSEN1/PMP22/RTN4/LRP4/YAP1/CERS2/B2M/B2M/RGMA/SEMA4D/FLNA/MBP	18
GO:0016236	GO:0016236	macroautophagy	25/546	350/21069	5.38757497975006e-06	0.000384921510860912	0.000302925673355339	SLC25A5/LAMP2/GABARAPL2/VPS35/PSEN1/HDAC6/MTMR3/CHMP4B/MAP1LC3A/RHEB/STX12/CHMP2A/ARL8B/GABARAPL1/MAP1LC3B/FEZ1/PIP4K2A/BAG3/PINK1/SQSTM1/SQSTM1/VCP/RNF213/BNIP3/SRC	25
GO:0000027	GO:0000027	ribosomal large subunit assembly	7/546	28/21069	5.57210723792471e-06	0.000392073727468521	0.000308554327433407	RPL6/RPLP0/RPL24/RPL5/RPL11/RPL10/RPL23A	7
GO:0021543	GO:0021543	pallium development	18/546	202/21069	5.74671911529071e-06	0.000398324829424031	0.000313473821968411	RHOA/PSEN1/GLI3/ZMIZ1/EZH1/YWHAE/YWHAE/RTN4/DAB2IP/IGF1R/EGFR/FEZ1/UQCRQ/FOXG1/BNIP3/NF2/POU3F3/CCDC85C	18
GO:0031346	GO:0031346	positive regulation of cell projection organization	26/546	375/21069	5.99307505711058e-06	0.000409291773017963	0.000322104591304767	RUFY3/CDC42/PLXNA2/EP300/PTN/RAPGEF1/PFN1/CUX2/TMEM30A/SEPTIN7/MACF1/CDC42EP1/RAC1/DBNL/DAB2IP/TUBB2B/SCARB2/IGF1R/FEZ1/GPM6A/AUTS2/ARHGAP35/ARPC2/SEMA4D/FLNA/SRC	26
GO:0001764	GO:0001764	neuron migration	17/546	184/21069	6.42425534412185e-06	0.000432380316204375	0.000340274821583388	RHOA/FGFR1/PSEN1/ZMIZ1/SEPTIN4/YWHAE/YWHAE/ARHGEF2/RAC1/DAB2IP/TUBB2B/GPM6A/AUTS2/FOXG1/ZNF609/CNTN2/DNER	17
GO:1904667	GO:1904667	negative regulation of ubiquitin protein ligase activity	5/546	12/21069	7.81706031511004e-06	0.000498936879034475	0.000392653530080171	RPL5/RPL23/RPL11/RPL37/RPS7	5
GO:0000422	GO:0000422	autophagy of mitochondrion	12/546	97/21069	7.83117089630577e-06	0.000498936879034475	0.000392653530080171	SLC25A5/GABARAPL2/HDAC6/FBXO7/MAP1LC3A/GABARAPL1/MAP1LC3B/PINK1/SQSTM1/SQSTM1/BNIP3/FIS1	12
GO:0061726	GO:0061726	mitochondrion disassembly	12/546	97/21069	7.83117089630577e-06	0.000498936879034475	0.000392653530080171	SLC25A5/GABARAPL2/HDAC6/FBXO7/MAP1LC3A/GABARAPL1/MAP1LC3B/PINK1/SQSTM1/SQSTM1/BNIP3/FIS1	12
GO:0010720	GO:0010720	positive regulation of cell development	24/546	335/21069	7.87873660665205e-06	0.000498936879034475	0.000392653530080171	RUFY3/SIRT2/SIRT2/CDC42/PLXNA2/SOX10/SLC7A5/TGFB1/PTN/GLI3/RHEB/PRPF19/CUX2/MACF1/RAC1/DBNL/BIN1/TTBK1/NKX6-2/ARPC2/BCL2/FOXG1/SEMA4D/FLNA	24
GO:0009895	GO:0009895	negative regulation of catabolic process	26/546	381/21069	7.95032925248732e-06	0.000498936879034475	0.000392653530080171	GABARAPL2/ROCK1/HDAC4/SIRT2/SIRT2/VPS35/ACACB/PSEN1/FUS/CIRBP/CHMP4B/SLC7A5/RPL5/RPL23/DAB2IP/HNRNPD/RPL11/EGFR/EIF3H/FEZ1/FMN2/PINK1/FOXK1/BCL2/RPS7/FLNA	26
GO:0042773	GO:0042773	ATP synthesis coupled electron transport	13/546	115/21069	9.02557541198887e-06	0.000551510160701004	0.000434027670781514	CHCHD2/COX7A2/COX7C/UQCR11/UQCRB/PINK1/NDUFV3/UQCRQ/NDUFV1/NDUFS5/CYCS/UQCR10/NDUFA4	13
GO:0042775	GO:0042775	mitochondrial ATP synthesis coupled electron transport	13/546	115/21069	9.02557541198887e-06	0.000551510160701004	0.000434027670781514	CHCHD2/COX7A2/COX7C/UQCR11/UQCRB/PINK1/NDUFV3/UQCRQ/NDUFV1/NDUFS5/CYCS/UQCR10/NDUFA4	13
GO:0031396	GO:0031396	regulation of protein ubiquitination	19/546	232/21069	1.08009126466307e-05	0.000651421277025366	0.00051265575815587	PSEN1/AXIN1/SEPTIN4/SASH1/SKP1/RPL5/RPL23/NDFIP1/ARRB1/RPL11/RPL37/PINK1/SQSTM1/SQSTM1/UBB/RPS7/NPM1/CHP1/PPIA	19
GO:0010721	GO:0010721	negative regulation of cell development	18/546	212/21069	1.12194303333246e-05	0.000664944462204128	0.00052329823944257	SEMA3B/RUFY3/SIRT2/SIRT2/PSEN1/SOX10/PTN/RTN4/NR1D1/LRP4/CERS2/NKX6-2/SKI/B2M/B2M/NF2/SEMA4D/MBP	18
GO:0051099	GO:0051099	positive regulation of binding	17/546	192/21069	1.13115014026973e-05	0.000664944462204128	0.00052329823944257	SIRT2/SIRT2/PSEN1/EP300/TGFB1/PPP2CA/STMN1/LRP1/RAN/RPL11/CALM2/SKI/LARP6/B2M/B2M/DAZAP2/HMGB1	17
GO:0051056	GO:0051056	regulation of small GTPase mediated signal transduction	24/546	343/21069	1.16871149783459e-05	0.00067843702449298	0.000533916621116013	ARHGAP31/TRIO/ADCYAP1R1/PDGFRB/BCL6/ARHGEF2/STMN1/AMOT/SWAP70/NOTCH2/RAC1/DAB2IP/ARRB1/ITPKB/PSD2/AUTS2/CDC42SE2/ARHGAP35/SQSTM1/SQSTM1/ARHGEF40/AKAP13/SRC/ITSN1	24
GO:0006122	GO:0006122	mitochondrial electron transport, ubiquinol to cytochrome c	5/546	13/21069	1.24319748123034e-05	0.000703815865395982	0.000553889270740934	UQCR11/UQCRB/UQCRQ/CYCS/UQCR10	5
GO:0007033	GO:0007033	vacuole organization	19/546	235/21069	1.29618734128232e-05	0.000703815865395982	0.000553889270740934	GABARAPL2/VPS35/PSEN1/MTMR3/CHMP4B/MAP1LC3A/STX12/RAB14/CHMP2A/PPT1/ARL8B/SCARB2/GABARAPL1/MAP1LC3B/LAMTOR1/FEZ1/PIP4K2A/BAG3/PINK1	19
GO:0007265	GO:0007265	Ras protein signal transduction	26/546	392/21069	1.31131158649383e-05	0.000703815865395982	0.000553889270740934	RHOA/ROCK1/CDC42/RAPGEF1/PDGFRB/BCL6/DHCR24/ARHGEF2/STMN1/CDC42EP1/NOTCH2/RAC1/DBNL/DAB2IP/ARRB1/ITPKB/PSD2/MRAS/AUTS2/CDC42SE2/ARHGAP35/SQSTM1/SQSTM1/AKAP13/CFL1/SRC	26
GO:0030038	GO:0030038	contractile actin filament bundle assembly	13/546	119/21069	1.31309925981386e-05	0.000703815865395982	0.000553889270740934	RHOA/ROCK1/PFN2/CDC42/ITGB5/SORBS1/PFN1/STMN1/RAC1/ARRB1/ACTG1/NF2/SRC	13
GO:0043149	GO:0043149	stress fiber assembly	13/546	119/21069	1.31309925981386e-05	0.000703815865395982	0.000553889270740934	RHOA/ROCK1/PFN2/CDC42/ITGB5/SORBS1/PFN1/STMN1/RAC1/ARRB1/ACTG1/NF2/SRC	13
GO:0007044	GO:0007044	cell-substrate junction assembly	12/546	102/21069	1.32003306223503e-05	0.000703815865395982	0.000553889270740934	GPM6B/RHOA/ROCK1/SORBS1/MACF1/RAC1/BCL2/PEAK1/PLEC/ACTG1/APOD/SRC	12
GO:0048709	GO:0048709	oligodendrocyte differentiation	12/546	102/21069	1.32003306223503e-05	0.000703815865395982	0.000553889270740934	SOX10/PTN/GLI3/RHEB/PLP1/SOX9/NKX6-2/MAL/CNP/BNIP3/KCNJ10/CNTN2	12
GO:0022904	GO:0022904	respiratory electron transport chain	14/546	137/21069	1.3336734744799e-05	0.000703815865395982	0.000553889270740934	CHCHD2/COX7A2/COX7C/UQCR11/UQCRB/PINK1/NDUFV3/UQCRQ/NDUFV1/NDUFS5/CYCS/PLEC/UQCR10/NDUFA4	14
GO:0042552	GO:0042552	myelination	15/546	156/21069	1.38368566153691e-05	0.00072200406878398	0.000568203029787837	SIRT2/SIRT2/SOX10/NDRG1/PTN/PMP22/PLP1/SOD1/NKX6-2/SKI/MAL/KCNJ10/PLEC/CNTN2/MBP	15
GO:0022029	GO:0022029	telencephalon cell migration	10/546	71/21069	1.40537082397706e-05	0.000725171345172165	0.000570695614134312	RHOA/PSEN1/GLI3/ZMIZ1/RTN4/DAB2IP/EGFR/FOXG1/CNTN2/POU3F3	10
GO:0110053	GO:0110053	regulation of actin filament organization	22/546	302/21069	1.44381119414562e-05	0.000732498606605847	0.000576462025054513	RHOA/ROCK1/PFN2/CDC42/CAPZB/PFN1/STMN1/DSTN/CDC42EP1/SWAP70/RAC1/DBNL/BIN1/ARHGAP35/SHANK1/ARPC5/ARPC2/CFL2/ACTG1/NF2/FLNA/TMSB4X	22
GO:0021795	GO:0021795	cerebral cortex cell migration	9/546	57/21069	1.46688997446907e-05	0.000732498606605847	0.000576462025054513	RHOA/PSEN1/GLI3/ZMIZ1/RTN4/DAB2IP/EGFR/FOXG1/POU3F3	9
GO:0051438	GO:0051438	regulation of ubiquitin-protein transferase activity	9/546	57/21069	1.46688997446907e-05	0.000732498606605847	0.000576462025054513	PSEN1/AXIN1/SKP1/RPL5/RPL23/RPL11/RPL37/PINK1/RPS7	9
GO:0051444	GO:0051444	negative regulation of ubiquitin-protein transferase activity	6/546	22/21069	1.5436740734851e-05	0.000762640680560084	0.000600183245592414	PSEN1/RPL5/RPL23/RPL11/RPL37/RPS7	6
GO:0007272	GO:0007272	ensheathment of neurons	15/546	158/21069	1.61212822623462e-05	0.000779867029440996	0.000613740044022652	SIRT2/SIRT2/SOX10/NDRG1/PTN/PMP22/PLP1/SOD1/NKX6-2/SKI/MAL/KCNJ10/PLEC/CNTN2/MBP	15
GO:0008366	GO:0008366	axon ensheathment	15/546	158/21069	1.61212822623462e-05	0.000779867029440996	0.000613740044022652	SIRT2/SIRT2/SOX10/NDRG1/PTN/PMP22/PLP1/SOD1/NKX6-2/SKI/MAL/KCNJ10/PLEC/CNTN2/MBP	15
GO:0006754	GO:0006754	ATP biosynthetic process	13/546	123/21069	1.87948618583063e-05	0.000899828231649221	0.000708147155420938	TGFB1/ATP5F1B/ATP5MC2/ATP5F1A/PINK1/NDUFV3/AK4/VCP/NDUFV1/NDUFS5/ATP5ME/ATP5MK/TMSB4X	13
GO:0045664	GO:0045664	regulation of neuron differentiation	17/546	200/21069	1.92871655385707e-05	0.00091397547715431	0.000719280759934667	RHOA/ROCK1/TCF3/FGFR1/GLI3/PRPF19/BCL6/ARHGEF2/SOX9/BIN1/SH3GL3/FEZ1/B2M/B2M/BCL2/FOXG1/CNTN2	17
GO:0021537	GO:0021537	telencephalon development	21/546	286/21069	2.00027316387028e-05	0.00093830995687006	0.00073843151780517	ATP1A2/RHOA/PSEN1/GLI3/ZMIZ1/EZH1/YWHAE/YWHAE/RTN4/DAB2IP/IGF1R/EGFR/FEZ1/SKI/UQCRQ/FOXG1/BNIP3/CNTN2/NF2/POU3F3/CCDC85C	21
GO:0021885	GO:0021885	forebrain cell migration	10/546	74/21069	2.03987314270851e-05	0.000947317087473834	0.000745519952787786	RHOA/PSEN1/GLI3/ZMIZ1/RTN4/DAB2IP/EGFR/FOXG1/CNTN2/POU3F3	10
GO:0019646	GO:0019646	aerobic electron transport chain	12/546	107/21069	2.15435327504873e-05	0.000990575901913497	0.000779563790616905	COX7A2/COX7C/UQCR11/UQCRB/PINK1/NDUFV3/UQCRQ/NDUFV1/NDUFS5/CYCS/UQCR10/NDUFA4	12
GO:0032271	GO:0032271	regulation of protein polymerization	18/546	223/21069	2.22768763702309e-05	0.00101425307709169	0.000798197262718698	RHOA/PFN2/CAPZB/TUBB4A/PFN1/CDKN1B/STMN1/EML2/CDC42EP1/RAC1/DBNL/BIN1/TTBK1/PINK1/ARPC5/ARPC2/PDE4DIP/TMSB4X	18
GO:0150115	GO:0150115	cell-substrate junction organization	12/546	108/21069	2.36757272956948e-05	0.00106747648117677	0.00084008303700207	GPM6B/RHOA/ROCK1/SORBS1/MACF1/RAC1/BCL2/PEAK1/PLEC/ACTG1/APOD/SRC	12
GO:0014014	GO:0014014	negative regulation of gliogenesis	8/546	47/21069	2.49511847542576e-05	0.00110755789343426	0.000871626321683607	SIRT2/SIRT2/SOX10/NR1D1/CERS2/NKX6-2/SKI/NF2	8
GO:0010038	GO:0010038	response to metal ion	25/546	383/21069	2.50416836370794e-05	0.00110755789343426	0.000871626321683607	TF/MAP1LC3A/NDRG1/CDKN1B/CUTA/CUTA/PPP2CA/SLC41A1/KCNMB4/HNRNPD/SOD1/ITPKB/CALM2/EGFR/ADGRV1/B2M/B2M/BCL2/BNIP3/KCNJ10/ACTG1/BACE1/RYR1/MBP/RYR3	25
GO:1903008	GO:1903008	organelle disassembly	14/546	145/21069	2.54168103567331e-05	0.00111354403110065	0.000876337294524105	SLC25A5/GABARAPL2/HDAC6/FBXO7/MAP1LC3A/GABARAPL1/MAP1LC3B/PINK1/SQSTM1/SQSTM1/VCP/BNIP3/PLAAT3/FIS1	14
GO:0048041	GO:0048041	focal adhesion assembly	11/546	92/21069	2.58373635111888e-05	0.001121389870523	0.000882511816142128	GPM6B/RHOA/ROCK1/SORBS1/MACF1/RAC1/BCL2/PEAK1/ACTG1/APOD/SRC	11
GO:0042254	GO:0042254	ribosome biogenesis	23/546	338/21069	2.75152289599951e-05	0.00118315484527979	0.000931119638880145	RPL6/RPLP0/SNU13/RPL24/RPS25/RPS25/RPL5/RPL27/RAN/IMP4/RPS6/RPL11/RPS8/RPL10/RPL7/RPL7A/RPL7A/TSR2/RPS7/RPS27/NPM1/RPL23A/RPL10A	23
GO:0007051	GO:0007051	spindle organization	18/546	227/21069	2.82471419034979e-05	0.00120348373394352	0.000947118075219165	RHOA/MYH9/CHMP4B/RAB11A/STMN1/CHMP2A/RAN/VCP/DCTN2/TUBB/TUBB/TUBB/TUBB/TUBB/TUBB/TUBB/TUBB/FLNA	18
GO:0043967	GO:0043967	histone H4 acetylation	10/546	78/21069	3.2571279510363e-05	0.00137510020041932	0.00108217686564574	JADE2/ACTB/EP300/MORF4L2/ARRB1/AUTS2/APBB1/HCFC1/MORF4L1/TRRAP	10
GO:0090316	GO:0090316	positive regulation of intracellular protein transport	15/546	168/21069	3.33170330419074e-05	0.00139391262564521	0.0010969818750261	RUFY3/SAR1A/PSEN1/TGFB1/GLI3/YWHAE/YWHAE/TMEM30A/RAN/BAG3/PINK1/OAZ2/CHP1/FLNA/FIS1	15
GO:0042255	GO:0042255	ribosome assembly	9/546	63/21069	3.36246542146581e-05	0.00139422226940065	0.00109722555858358	RPL6/RPLP0/RPL24/RPL5/RPL11/RPL10/RPS27/NPM1/RPL23A	9
GO:1904666	GO:1904666	regulation of ubiquitin protein ligase activity	6/546	25/21069	3.42949623673479e-05	0.00140407083795501	0.00110497618871658	SKP1/RPL5/RPL23/RPL11/RPL37/RPS7	6
GO:0010977	GO:0010977	negative regulation of neuron projection development	14/546	149/21069	3.44668551952781e-05	0.00140407083795501	0.00110497618871658	SEMA3B/RUFY3/RHOA/PSEN1/PMP22/RTN4/LRP4/CERS2/B2M/B2M/RGMA/SEMA4D/FLNA/MBP	14
GO:0070828	GO:0070828	heterochromatin organization	11/546	95/21069	3.50014995111414e-05	0.00141345185851948	0.00111235886775911	SCMH1/SIRT2/SIRT2/BAZ2A/AXIN1/EZH1/H3-3B/PRDM16/LMNA/KMT2D/HMGB1	11
GO:1904951	GO:1904951	positive regulation of establishment of protein localization	23/546	344/21069	3.62044768624336e-05	0.00144942750473398	0.00114067099515762	RUFY3/VPS35/SAR1A/PSEN1/TGFB1/GLI3/YWHAE/YWHAE/TMEM30A/TCP1/RAN/CCT7/TLR4/BAG3/PINK1/VSNL1/APBB1/OAZ2/CHP1/PPIA/FLNA/SRC/FIS1	23
GO:0071826	GO:0071826	ribonucleoprotein complex subunit organization	20/546	276/21069	3.78091373254343e-05	0.00150073191230185	0.00118104655685027	RPL6/RPLP0/SNU13/PRPF19/PTGES3/RPL24/RPL5/EIF2S3/RPL11/RPL10/EIF3H/PSIP1/VCP/EIF3F/RPS27/EIF3K/EIF3K/PUF60/PUF60/RPL23A	20
GO:0034329	GO:0034329	cell junction assembly	28/546	468/21069	3.9950875688804e-05	0.00157230395507462	0.0012373723496122	GPM6B/RHOA/ROCK1/SDK2/VPS35/CDC42/ACTB/SORBS1/RAPGEF1/CUX2/MACF1/LRP4/RAC1/DBNL/GPM6A/DLG5/DLG5/CTNND2/BCL2/GAP43/PEAK1/PLEC/ACTG1/PIP5K1C/SEMA4D/DNER/APOD/SRC	28
GO:0061640	GO:0061640	cytoskeleton-dependent cytokinesis	12/546	114/21069	4.07500929673586e-05	0.00159028093899507	0.0012515198830842	RHOA/ROCK1/CHMP4B/SEPTIN4/STMN1/SEPTIN7/CHMP2A/FMN2/SEPTIN8/CFL1/SNX33/PLEC	12
GO:0009206	GO:0009206	purine ribonucleoside triphosphate biosynthetic process	13/546	133/21069	4.31962165507743e-05	0.00164661996270834	0.00129585758885792	TGFB1/ATP5F1B/ATP5MC2/ATP5F1A/PINK1/NDUFV3/AK4/VCP/NDUFV1/NDUFS5/ATP5ME/ATP5MK/TMSB4X	13
GO:0022010	GO:0022010	central nervous system myelination	6/546	26/21069	4.36120274360736e-05	0.00164661996270834	0.00129585758885792	SOX10/PLP1/NKX6-2/MAL/KCNJ10/CNTN2	6
GO:0032291	GO:0032291	axon ensheathment in central nervous system	6/546	26/21069	4.36120274360736e-05	0.00164661996270834	0.00129585758885792	SOX10/PLP1/NKX6-2/MAL/KCNJ10/CNTN2	6
GO:0090042	GO:0090042	tubulin deacetylation	6/546	26/21069	4.36120274360736e-05	0.00164661996270834	0.00129585758885792	SIRT2/SIRT2/HDAC6/EP300/BEX4/FLNA	6
GO:0009150	GO:0009150	purine ribonucleotide metabolic process	29/546	496/21069	4.42202683589212e-05	0.00165612037305508	0.00130333422531557	ATP1A2/RHOA/HDAC4/ACACB/PSEN1/EP300/TGFB1/ATP5F1B/HMGCS1/PPT1/RAN/LDHA/LDHA/ATP5MC2/ATP1B1/ATP5F1A/PINK1/NDUFV3/ADCY9/AK4/FOXK1/VCP/NDUFV1/NDUFS5/ATP5ME/HINT1/ATP5MK/TMSB4X/FIS1	29
GO:0030111	GO:0030111	regulation of Wnt signaling pathway	23/546	349/21069	4.52494065662865e-05	0.00168110595275067	0.00132299738608966	VPS35/PSEN1/SOX10/AXIN1/TGFB1/GLI3/RPS12/PPP2CA/APC2/LRP1/SOX9/MACF1/LRP4/DAB2IP/YAP1/TLE3/EGFR/SKI/VCP/CTNND2/RNF213/ZNRF3/SRC	23
GO:0043484	GO:0043484	regulation of RNA splicing	16/546	193/21069	4.56345071469906e-05	0.00168195754913194	0.00132366757572557	JMJD6/FUS/PCBP4/CIRBP/PRPF19/RPS13/SRSF3/AHNAK/HABP4/HNRNPA1/SAP18/PUF60/PUF60/NPM1/TRRAP/RPS26	16
GO:0035308	GO:0035308	negative regulation of protein dephosphorylation	8/546	51/21069	4.61371590295682e-05	0.00168709422467177	0.00132771003854671	ROCK1/YWHAE/YWHAE/ARPP19/SWAP70/ENSA/MFHAS1/MFHAS1	8
GO:0009145	GO:0009145	purine nucleoside triphosphate biosynthetic process	13/546	134/21069	4.67268451352035e-05	0.0016953083500616	0.00133417439399199	TGFB1/ATP5F1B/ATP5MC2/ATP5F1A/PINK1/NDUFV3/AK4/VCP/NDUFV1/NDUFS5/ATP5ME/ATP5MK/TMSB4X	13
GO:0032231	GO:0032231	regulation of actin filament bundle assembly	12/546	117/21069	5.27169344182893e-05	0.00189040248199109	0.00148770964628339	RHOA/ROCK1/PFN2/CDC42/PFN1/STMN1/SWAP70/RAC1/SHANK1/ACTG1/NF2/FLNA	12
GO:0010639	GO:0010639	negative regulation of organelle organization	25/546	401/21069	5.31412464416026e-05	0.00189040248199109	0.00148770964628339	SLC25A5/GDI2/PFN2/CAPZB/HDAC6/CHMP4B/TUBB4A/PFN1/APC2/ARHGEF2/STMN1/EML2/H3-3B/SWAP70/HNRNPA1/YAP1/FEZ1/PINK1/LMNA/SHANK1/TERF2IP/BNIP3/NPM1/SRC/TMSB4X	25
GO:0007266	GO:0007266	Rho protein signal transduction	14/546	155/21069	5.33253068778709e-05	0.00189040248199109	0.00148770964628339	RHOA/ROCK1/CDC42/PDGFRB/BCL6/ARHGEF2/STMN1/CDC42EP1/RAC1/ARRB1/CDC42SE2/ARHGAP35/AKAP13/CFL1	14
GO:0008154	GO:0008154	actin polymerization or depolymerization	17/546	217/21069	5.45108218064672e-05	0.00191778982173662	0.0015092629450722	RHOA/PFN2/CAPZB/PFN1/DSTN/CDC42EP1/SWAP70/RAC1/DBNL/BIN1/ENAH/ARHGAP35/ARPC5/ARPC2/CFL2/CFL1/TMSB4X	17
GO:0031397	GO:0031397	negative regulation of protein ubiquitination	11/546	100/21069	5.65167490833465e-05	0.00195868494584374	0.00154144660500691	PSEN1/RPL5/RPL23/ARRB1/RPL11/RPL37/SQSTM1/SQSTM1/RPS7/CHP1/PPIA	11
GO:0048708	GO:0048708	astrocyte differentiation	11/546	100/21069	5.65167490833465e-05	0.00195868494584374	0.00154144660500691	PSEN1/PRPF19/LRP1/PLP1/SOX9/NR1D1/BIN1/TLR4/TTBK1/GAP43/CNTN2	11
GO:0046578	GO:0046578	regulation of Ras protein signal transduction	17/546	218/21069	5.77332170553691e-05	0.0019860226667047	0.00156296085470753	PDGFRB/BCL6/ARHGEF2/STMN1/NOTCH2/RAC1/DAB2IP/ARRB1/ITPKB/PSD2/AUTS2/CDC42SE2/ARHGAP35/SQSTM1/SQSTM1/AKAP13/SRC	17
GO:0021987	GO:0021987	cerebral cortex development	13/546	137/21069	5.886884761901e-05	0.00201019800251973	0.00158198636945203	RHOA/PSEN1/GLI3/ZMIZ1/YWHAE/YWHAE/RTN4/DAB2IP/EGFR/FOXG1/BNIP3/POU3F3/CCDC85C	13
GO:0031110	GO:0031110	regulation of microtubule polymerization or depolymerization	11/546	101/21069	6.19670393236748e-05	0.00208983789092007	0.00164466139835769	STMN4/HDAC6/TUBB4A/CDKN1B/APC2/ARHGEF2/STMN1/EML2/RAC1/PDE4DIP/GAS2L1	11
GO:0016055	GO:0016055	Wnt signaling pathway	28/546	480/21069	6.2101125957573e-05	0.00208983789092007	0.00164466139835769	RHOA/VPS35/CDC42/PSEN1/SOX10/AXIN1/TGFB1/GLI3/RPS12/PPP2CA/APC2/LRP1/SOX9/MACF1/LRP4/RAC1/DAB2IP/YAP1/TLE3/EGFR/TNIK/SKI/VCP/CTNND2/RNF213/ZNRF3/BCL9L/SRC	28
GO:0070507	GO:0070507	regulation of microtubule cytoskeleton organization	15/546	178/21069	6.49838406462337e-05	0.00217111479108712	0.00170862472339056	STMN4/RHOA/ROCK1/HDAC6/CHMP4B/TUBB4A/CDKN1B/APC2/ARHGEF2/STMN1/EML2/CHMP2A/RAC1/PDE4DIP/GAS2L1	15
GO:0198738	GO:0198738	cell-cell signaling by wnt	28/546	482/21069	6.67171328843607e-05	0.00221310260796408	0.00174166831108647	RHOA/VPS35/CDC42/PSEN1/SOX10/AXIN1/TGFB1/GLI3/RPS12/PPP2CA/APC2/LRP1/SOX9/MACF1/LRP4/RAC1/DAB2IP/YAP1/TLE3/EGFR/TNIK/SKI/VCP/CTNND2/RNF213/ZNRF3/BCL9L/SRC	28
GO:0072659	GO:0072659	protein localization to plasma membrane	21/546	311/21069	6.79888983853467e-05	0.0022216235961182	0.00174837416150378	VAMP3/ROCK1/VPS35/ACTB/TMED2/SORBS1/RAB11A/TGFB1/TSPAN14/TMEM59/LRP1/MACF1/RAB40B/ATP1B1/EGFR/GOLGA7/TNIK/SQSTM1/SQSTM1/PTCH1/FLNA	21
GO:0001952	GO:0001952	regulation of cell-matrix adhesion	13/546	139/21069	6.84091675807284e-05	0.0022216235961182	0.00174837416150378	GPM6B/RHOA/ROCK1/BCL6/MACF1/RAC1/BCL2/PEAK1/ACTG1/NF2/APOD/AJAP1/SRC	13
GO:0009201	GO:0009201	ribonucleoside triphosphate biosynthetic process	13/546	139/21069	6.84091675807284e-05	0.0022216235961182	0.00174837416150378	TGFB1/ATP5F1B/ATP5MC2/ATP5F1A/PINK1/NDUFV3/AK4/VCP/NDUFV1/NDUFS5/ATP5ME/ATP5MK/TMSB4X	13
GO:0071241	GO:0071241	cellular response to inorganic substance	18/546	243/21069	6.8903619818691e-05	0.00222214173915278	0.00174878192990128	RTF2/TF/MAP1LC3A/CDKN1B/SLC41A1/HNRNPD/SOD1/ITPKB/EGFR/ATP5F1A/ADGRV1/B2M/B2M/BNIP3/KCNJ10/BACE1/RYR1/RYR3	18
GO:0051893	GO:0051893	regulation of focal adhesion assembly	9/546	69/21069	7.01677583318324e-05	0.00222492420072052	0.00175097167253766	GPM6B/RHOA/ROCK1/MACF1/RAC1/PEAK1/ACTG1/APOD/SRC	9
GO:0090109	GO:0090109	regulation of cell-substrate junction assembly	9/546	69/21069	7.01677583318324e-05	0.00222492420072052	0.00175097167253766	GPM6B/RHOA/ROCK1/MACF1/RAC1/PEAK1/ACTG1/APOD/SRC	9
GO:0021872	GO:0021872	forebrain generation of neurons	8/546	54/21069	7.04271872321093e-05	0.00222492420072052	0.00175097167253766	RHOA/GLI3/ZMIZ1/UQCRQ/B2M/B2M/UBB/FOXG1	8
GO:0022618	GO:0022618	ribonucleoprotein complex assembly	19/546	268/21069	7.86827491323601e-05	0.00246893707412622	0.00194300501413623	RPL6/RPLP0/SNU13/PRPF19/PTGES3/RPL24/RPL5/EIF2S3/RPL11/RPL10/EIF3H/PSIP1/EIF3F/RPS27/EIF3K/EIF3K/PUF60/PUF60/RPL23A	19
GO:0007163	GO:0007163	establishment or maintenance of cell polarity	18/546	246/21069	8.06605003922205e-05	0.00251400915316424	0.00197847585561137	RUFY3/RHOA/ROCK1/CDC42/ACTB/MYH9/ATN1/WWC1/AMOT/RAC1/IGF1R/CRB2/FEZ1/DLG5/DLG5/ARHGAP35/LMNA/ARPC5	18
GO:0031507	GO:0031507	heterochromatin formation	10/546	87/21069	8.41182416580418e-05	0.00260430076173297	0.00204953357920506	SCMH1/SIRT2/SIRT2/BAZ2A/AXIN1/EZH1/H3-3B/LMNA/KMT2D/HMGB1	10
GO:0007411	GO:0007411	axon guidance	18/546	248/21069	8.94502593289891e-05	0.00275103976373394	0.00216501429341408	SEMA3B/TRIO/PLXNA2/GLI3/RPL24/PALLD/NOTCH2/RAC1/TUBB2B/FEZ1/ENAH/ARHGAP35/ALCAM/GAP43/FOXG1/CNTN2/PTCH1/SEMA4D	18
GO:0031103	GO:0031103	axon regeneration	8/546	56/21069	9.18883177952601e-05	0.00279030182522951	0.00219591276512916	PTN/IGF1R/CERS2/BCL2/GAP43/RGMA/APOD/FLNA	8
GO:0042176	GO:0042176	regulation of protein catabolic process	25/546	415/21069	9.19285485056233e-05	0.00279030182522951	0.00219591276512916	GABARAPL2/ROCK1/SIRT2/SIRT2/VPS35/PSEN1/AXIN1/CDKN1B/APC2/LRP1/SOX9/NDFIP1/DAB2IP/RPL11/EGFR/EIF3H/FMN2/PINK1/VCP/UBB/SNX33/PSMD1/OAZ2/RGMA/FLNA	25
GO:0097485	GO:0097485	neuron projection guidance	18/546	249/21069	9.41538066183864e-05	0.00283928751906355	0.00223446354462774	SEMA3B/TRIO/PLXNA2/GLI3/RPL24/PALLD/NOTCH2/RAC1/TUBB2B/FEZ1/ENAH/ARHGAP35/ALCAM/GAP43/FOXG1/CNTN2/PTCH1/SEMA4D	18
GO:0060537	GO:0060537	muscle tissue development	26/546	442/21069	9.85546435776833e-05	0.00295282428886943	0.00232381475383169	RHOA/SIRT2/SIRT2/CDC42/NEBL/EP300/TGFB1/PRKAR1A/PDGFRB/SOX9/PRMT1/HIVEP3/KDM6B/NOTCH2/YAP1/SKI/LMNA/MYORG/CFL2/AKAP13/BCL2/PLEC/PTCH1/BCL9L/DNER/RYR1	26
GO:0042274	GO:0042274	ribosomal small subunit biogenesis	10/546	89/21069	0.00010209380758886	0.00303925411822221	0.00239183333298597	SNU13/RPS25/RPS25/IMP4/RPS6/RPS8/TSR2/RPS7/RPS27/NPM1	10
GO:0001778	GO:0001778	plasma membrane repair	6/546	30/21069	0.000103001231160729	0.00304673705420654	0.00239772225672177	MYH9/CHMP4B/AHNAK/CHMP2A/ARL8B/DYSF	6
GO:0032273	GO:0032273	positive regulation of protein polymerization	11/546	107/21069	0.000105085704818971	0.00306251136041156	0.00241013632606848	RHOA/PFN2/PFN1/CDKN1B/CDC42EP1/RAC1/BIN1/TTBK1/PINK1/ARPC2/PDE4DIP	11
GO:0070482	GO:0070482	response to oxygen levels	23/546	369/21069	0.000105162980388069	0.00306251136041156	0.00241013632606848	CREBBP/RHOA/SIRT2/SIRT2/EP300/SLC7A5/NDRG1/CHCHD2/CDKN1B/PDGFRB/HIF3A/ATP1B1/FMN2/PINK1/LMNA/AK4/CAPN2/HSP90B1/BCL2/BNIP3/ZFP36L1/RYR1/SRC	23
GO:0043467	GO:0043467	regulation of generation of precursor metabolites and energy	13/546	145/21069	0.000105512880634335	0.00306251136041156	0.00241013632606848	RHOA/HDAC4/PSEN1/SORBS1/EP300/CHCHD2/COX7A2/PRDM16/PINK1/AK4/VCP/BNIP3/NDUFA4	13
GO:0045687	GO:0045687	positive regulation of glial cell differentiation	7/546	43/21069	0.000108327110508861	0.00312466522486428	0.00245905019736361	TGFB1/PTN/RHEB/PRPF19/BIN1/TTBK1/NKX6-2	7
GO:0150116	GO:0150116	regulation of cell-substrate junction organization	9/546	74/21069	0.000122044589222373	0.00349545576406773	0.00275085507340386	GPM6B/RHOA/ROCK1/MACF1/RAC1/PEAK1/ACTG1/APOD/SRC	9
GO:0010458	GO:0010458	exit from mitosis	6/546	31/21069	0.000124945231876667	0.00349545576406773	0.00275085507340386	SIRT2/SIRT2/CHMP4B/CDKN1B/RPL24/CHMP2A	6
GO:0022011	GO:0022011	myelination in peripheral nervous system	6/546	31/21069	0.000124945231876667	0.00349545576406773	0.00275085507340386	SIRT2/SIRT2/NDRG1/SOD1/SKI/PLEC	6
GO:0032292	GO:0032292	peripheral nervous system axon ensheathment	6/546	31/21069	0.000124945231876667	0.00349545576406773	0.00275085507340386	SIRT2/SIRT2/NDRG1/SOD1/SKI/PLEC	6
GO:1901798	GO:1901798	positive regulation of signal transduction by p53 class mediator	6/546	31/21069	0.000124945231876667	0.00349545576406773	0.00275085507340386	RPL23/RPL11/RPL37/UBB/RPS7/HEXIM1	6
GO:0000045	GO:0000045	autophagosome assembly	12/546	128/21069	0.000126227106415883	0.00349935151611059	0.00275392095379119	GABARAPL2/PSEN1/MTMR3/CHMP4B/MAP1LC3A/STX12/GABARAPL1/MAP1LC3B/FEZ1/PIP4K2A/BAG3/PINK1	12
GO:0010624	GO:0010624	regulation of Schwann cell proliferation	4/546	11/21069	0.000127345048712896	0.00349935151611059	0.00275392095379119	SOX10/CERS2/SKI/NF2	4
GO:0014010	GO:0014010	Schwann cell proliferation	4/546	11/21069	0.000127345048712896	0.00349935151611059	0.00275392095379119	SOX10/CERS2/SKI/NF2	4
GO:0032388	GO:0032388	positive regulation of intracellular transport	16/546	211/21069	0.000131223369627134	0.00358471369734358	0.00282109931483225	RUFY3/SAR1A/PSEN1/TGFB1/GLI3/YWHAE/YWHAE/TMEM30A/RAN/FEZ1/BAG3/PINK1/OAZ2/CHP1/FLNA/FIS1	16
GO:0042306	GO:0042306	regulation of protein import into nucleus	8/546	59/21069	0.00013401846596694	0.00363965939152321	0.0028643404976129	PSEN1/TGFB1/GLI3/RAN/BAG3/CHP1/APOD/FLNA	8
GO:0008064	GO:0008064	regulation of actin polymerization or depolymerization	14/546	169/21069	0.000135498938910591	0.00365368938731212	0.00287538182890151	RHOA/PFN2/CAPZB/PFN1/DSTN/CDC42EP1/SWAP70/DBNL/BIN1/ARHGAP35/ARPC5/ARPC2/CFL2/TMSB4X	14
GO:0071383	GO:0071383	cellular response to steroid hormone stimulus	17/546	234/21069	0.000137676526431336	0.00365368938731212	0.00287538182890151	ATP1A2/RHOA/HDAC6/SOX10/EP300/ZMIZ1/PTGES3/ARID1A/NR1D1/YAP1/IGF1R/ATP5F1A/KMT2D/ZFP36L1/RXRA/NCOR2/SRC	17
GO:0001666	GO:0001666	response to hypoxia	21/546	327/21069	0.000137682093621796	0.00365368938731212	0.00287538182890151	CREBBP/RHOA/SIRT2/SIRT2/EP300/NDRG1/CHCHD2/CDKN1B/HIF3A/ATP1B1/FMN2/PINK1/LMNA/AK4/CAPN2/HSP90B1/BCL2/BNIP3/ZFP36L1/RYR1/SRC	21
GO:0051222	GO:0051222	positive regulation of protein transport	21/546	327/21069	0.000137682093621796	0.00365368938731212	0.00287538182890151	RUFY3/VPS35/SAR1A/PSEN1/TGFB1/GLI3/YWHAE/YWHAE/TMEM30A/RAN/TLR4/BAG3/PINK1/VSNL1/APBB1/OAZ2/CHP1/PPIA/FLNA/SRC/FIS1	21
GO:0031330	GO:0031330	negative regulation of cellular catabolic process	19/546	281/21069	0.000146435933413633	0.00386391178848246	0.00304082273212999	ROCK1/SIRT2/SIRT2/ACACB/PSEN1/FUS/CIRBP/CHMP4B/SLC7A5/RPL5/RPL23/HNRNPD/RPL11/EIF3H/FEZ1/PINK1/FOXK1/BCL2/RPS7	19
GO:0009142	GO:0009142	nucleoside triphosphate biosynthetic process	13/546	150/21069	0.00014861869963315	0.00389935164461214	0.00306871320324886	TGFB1/ATP5F1B/ATP5MC2/ATP5F1A/PINK1/NDUFV3/AK4/VCP/NDUFV1/NDUFS5/ATP5ME/ATP5MK/TMSB4X	13
GO:0043388	GO:0043388	positive regulation of DNA binding	8/546	60/21069	0.000151175256897227	0.00394414546646474	0.00310396506178104	SIRT2/SIRT2/EP300/TGFB1/CALM2/SKI/DAZAP2/HMGB1	8
GO:0032386	GO:0032386	regulation of intracellular transport	22/546	354/21069	0.000154035496674726	0.00399631757853312	0.00314502348988327	RUFY3/VPS35/SAR1A/PSEN1/TGFB1/GLI3/YWHAE/YWHAE/TMEM30A/WWC1/REEP5/RAN/FEZ1/BAG3/PINK1/OAZ2/LAMP1/CHP1/APOD/FLNA/SRC/FIS1	22
GO:0051348	GO:0051348	negative regulation of transferase activity	20/546	306/21069	0.000156126281158257	0.00400776799217621	0.00315403474065819	PSEN1/RTRAF/FBXO7/PRKAR1A/CDKN1B/RPL5/RPL23/DAB2IP/RPL11/RPL37/PIP4K2A/EIF4A2/RPS7/PLEC/NPM1/NF2/HEXIM1/CHP1/PPIA/SRC	20
GO:0060485	GO:0060485	mesenchyme development	21/546	330/21069	0.000156202843794982	0.00400776799217621	0.00315403474065819	SEMA3B/ROCK1/CDC42/FGFR1/SOX10/TGFB1/PPP2CA/PDGFRB/RTN4/SOX9/DAB2IP/YAP1/CRB2/DLG5/DLG5/BCL2/RPS7/ZFP36L1/BCL9L/SEMA4D/FLNA	21
GO:1903321	GO:1903321	negative regulation of protein modification by small protein conjugation or removal	11/546	112/21069	0.000158483109160551	0.00404393164253625	0.00318249482362887	PSEN1/RPL5/RPL23/ARRB1/RPL11/RPL37/SQSTM1/SQSTM1/RPS7/CHP1/PPIA	11
GO:0032886	GO:0032886	regulation of microtubule-based process	19/546	283/21069	0.000160486982239457	0.00406578821548989	0.00319969551751686	STMN4/RHOA/ROCK1/HDAC6/CHMP4B/TUBB4A/CDKN1B/APC2/ARHGEF2/STMN1/EML2/MACF1/CHMP2A/RAC1/FEZ1/PDE4DIP/NPM1/GAS2L1/LAMP1	19
GO:0022900	GO:0022900	electron transport chain	15/546	193/21069	0.000161090661423372	0.00406578821548989	0.00319969551751686	CHCHD2/COX7A2/COX7C/UQCR11/QDPR/UQCRB/PINK1/NDUFV3/UQCRQ/NDUFV1/NDUFS5/CYCS/PLEC/UQCR10/NDUFA4	15
GO:0030832	GO:0030832	regulation of actin filament length	14/546	172/21069	0.000163150223023948	0.0040955115444498	0.00322308719396384	RHOA/PFN2/CAPZB/PFN1/DSTN/CDC42EP1/SWAP70/DBNL/BIN1/ARHGAP35/ARPC5/ARPC2/CFL2/TMSB4X	14
GO:0030011	GO:0030011	maintenance of cell polarity	5/546	21/21069	0.000165523641538111	0.00413061104700927	0.00325070981350382	ATN1/CRB2/DLG5/DLG5/ARPC5	5
GO:0051057	GO:0051057	positive regulation of small GTPase mediated signal transduction	9/546	77/21069	0.000166327361281381	0.00413061104700927	0.00325070981350382	ADCYAP1R1/PDGFRB/NOTCH2/RAC1/ARRB1/ITPKB/AUTS2/AKAP13/SRC	9
GO:0035329	GO:0035329	hippo signaling	7/546	46/21069	0.000168263743293213	0.00415647246730682	0.00327106224363962	WWC1/AMOT/YAP1/DLG5/DLG5/NF2/SRC	7
GO:0048678	GO:0048678	response to axon injury	10/546	95/21069	0.000176672509478043	0.00433643815747449	0.00341269170922332	PTN/IGF1R/SOD1/CERS2/BCL2/GAP43/BNIP3/RGMA/APOD/FLNA	10
GO:0010810	GO:0010810	regulation of cell-substrate adhesion	17/546	239/21069	0.000177416720482376	0.00433643815747449	0.00341269170922332	GPM6B/RHOA/ROCK1/CDC42/BCL6/MACF1/RAC1/ARPC2/EDIL3/BCL2/PEAK1/ACTG1/NF2/APOD/AJAP1/FLNA/SRC	17
GO:0016358	GO:0016358	dendrite development	18/546	262/21069	0.000178370718651235	0.00433692993411693	0.00341307872778775	DGKG/RHOA/CDC42/PSEN1/HDAC6/PTN/CUX2/LRP4/DBNL/DAB2IP/RERE/DLG5/DLG5/TNIK/SHANK1/CTNND2/CFL1/SEMA4D	18
GO:0045685	GO:0045685	regulation of glial cell differentiation	9/546	78/21069	0.000183773806729774	0.00444502895027642	0.00349815053161062	TGFB1/PTN/RHEB/PRPF19/NR1D1/BIN1/TTBK1/NKX6-2/CNTN2	9
GO:0006995	GO:0006995	cellular response to nitrogen starvation	4/546	12/21069	0.000187109042911789	0.00447904327465127	0.00352491913722046	GABARAPL2/MAP1LC3A/GABARAPL1/MAP1LC3B	4
GO:0043562	GO:0043562	cellular response to nitrogen levels	4/546	12/21069	0.000187109042911789	0.00447904327465127	0.00352491913722046	GABARAPL2/MAP1LC3A/GABARAPL1/MAP1LC3B	4
GO:0022604	GO:0022604	regulation of cell morphogenesis	21/546	336/21069	0.0001999568804971	0.00476205001553094	0.00374763988710355	RHOA/CDC42/PLXNA2/CAPZB/MYH9/CUX2/SEPTIN7/MACF1/CDC42EP1/RAC1/DBNL/ERMN/CDC42SE2/ARHGAP35/ARPC2/CFL1/CNTN2/BCL9L/SEMA4D/FLNA/SRC	21
GO:0006413	GO:0006413	translational initiation	12/546	135/21069	0.000208971849959334	0.00492762309644025	0.00387794265171598	TMED2/EIF2S3/HABP4/EIF3H/EIF4A2/EIF5B/EIF1AX/EIF1/EIF3F/EIF3K/EIF3K/NPM1	12
GO:0042326	GO:0042326	negative regulation of phosphorylation	24/546	412/21069	0.000209031384581983	0.00492762309644025	0.00387794265171598	ROCK1/HDAC4/SIRT2/SIRT2/PSEN1/TMED2/RTRAF/FBXO7/TGFB1/PRKAR1A/CDKN1B/PPP2CA/LRP1/DAB2IP/CALM2/PIP4K2A/TERF2IP/PLEC/NPM1/NF2/HEXIM1/CHP1/SEMA4D/PPIA	24
GO:0014044	GO:0014044	Schwann cell development	6/546	34/21069	0.000213679179507528	0.00498968417029842	0.0039267834986346	SIRT2/SIRT2/NDRG1/SOD1/SKI/PLEC	6
GO:0031102	GO:0031102	neuron projection regeneration	8/546	63/21069	0.000213812909106241	0.00498968417029842	0.0039267834986346	PTN/IGF1R/CERS2/BCL2/GAP43/RGMA/APOD/FLNA	8
GO:0051225	GO:0051225	spindle assembly	13/546	156/21069	0.000219622497160277	0.00509963438406163	0.00401331215863411	RHOA/CHMP4B/RAB11A/CHMP2A/TUBB/TUBB/TUBB/TUBB/TUBB/TUBB/TUBB/TUBB/FLNA	13
GO:0031334	GO:0031334	positive regulation of protein-containing complex assembly	16/546	221/21069	0.000223244824232629	0.00515795504346431	0.00405920937279752	RHOA/PFN2/TGFB1/PFN1/CDKN1B/CDC42EP1/RAC1/BIN1/DAB2IP/TLR4/TTBK1/PINK1/ARPC2/VCP/PDE4DIP/SRC	16
GO:0060828	GO:0060828	regulation of canonical Wnt signaling pathway	18/546	267/21069	0.000225156908872411	0.00517637962773999	0.00407370915896306	VPS35/PSEN1/SOX10/AXIN1/TGFB1/GLI3/RPS12/APC2/SOX9/LRP4/DAB2IP/YAP1/TLE3/EGFR/VCP/CTNND2/ZNRF3/SRC	18
GO:1990778	GO:1990778	protein localization to cell periphery	22/546	364/21069	0.00022805666721612	0.00521631553074512	0.00410513793071922	VAMP3/ROCK1/VPS35/ACTB/TMED2/SORBS1/RAB11A/TGFB1/TSPAN14/TMEM59/LRP1/MACF1/RAB40B/ATP1B1/EGFR/GOLGA7/TNIK/SQSTM1/SQSTM1/MAL/PTCH1/FLNA	22
GO:0051258	GO:0051258	protein polymerization	20/546	315/21069	0.000229140475510768	0.00521631553074512	0.00410513793071922	RHOA/PFN2/CAPZB/CHMP4B/TUBB4A/PFN1/CDKN1B/STMN1/EML2/CDC42EP1/CHMP2A/RAC1/DBNL/BIN1/TTBK1/PINK1/ARPC5/ARPC2/PDE4DIP/TMSB4X	20
GO:0071456	GO:0071456	cellular response to hypoxia	13/546	157/21069	0.000233910295918505	0.00529892397192944	0.00417014915239563	SIRT2/SIRT2/NDRG1/CHCHD2/CDKN1B/FMN2/PINK1/LMNA/AK4/BCL2/BNIP3/ZFP36L1/SRC	13
GO:0048762	GO:0048762	mesenchymal cell differentiation	18/546	268/21069	0.000235703048373697	0.00531361629440509	0.00418171172178577	SEMA3B/ROCK1/CDC42/FGFR1/SOX10/TGFB1/PPP2CA/RTN4/SOX9/DAB2IP/CRB2/DLG5/DLG5/BCL2/RPS7/BCL9L/SEMA4D/FLNA	18
GO:0046824	GO:0046824	positive regulation of nucleocytoplasmic transport	8/546	64/21069	0.000238894812243583	0.00532750345740334	0.00419264064647182	PSEN1/TGFB1/GLI3/YWHAE/YWHAE/RAN/BAG3/FLNA	8
GO:0051101	GO:0051101	regulation of DNA binding	12/546	137/21069	0.000239760599181158	0.00532750345740334	0.00419264064647182	SIRT2/SIRT2/PSEN1/EP300/TGFB1/HABP4/CALM2/SKI/NSD1/DAZAP2/HMGB1/TMSB4X	12
GO:1905037	GO:1905037	autophagosome organization	12/546	137/21069	0.000239760599181158	0.00532750345740334	0.00419264064647182	GABARAPL2/PSEN1/MTMR3/CHMP4B/MAP1LC3A/STX12/GABARAPL1/MAP1LC3B/FEZ1/PIP4K2A/BAG3/PINK1	12
GO:0036293	GO:0036293	response to decreased oxygen levels	21/546	341/21069	0.000244320193396243	0.00540296656253407	0.00425202862893111	CREBBP/RHOA/SIRT2/SIRT2/EP300/NDRG1/CHCHD2/CDKN1B/HIF3A/ATP1B1/FMN2/PINK1/LMNA/AK4/CAPN2/HSP90B1/BCL2/BNIP3/ZFP36L1/RYR1/SRC	21
GO:0051170	GO:0051170	import into nucleus	14/546	179/21069	0.000247263396696168	0.00544173385474623	0.00428253772693207	PSEN1/TGFB1/GLI3/IPO13/RPL23/RAN/HNRNPA1/BAG3/LMNA/SQSTM1/SQSTM1/CHP1/APOD/FLNA	14
GO:0106027	GO:0106027	neuron projection organization	10/546	99/21069	0.000248416790957407	0.00544173385474623	0.00428253772693207	VPS35/CDC42/PSEN1/HDAC6/CUX2/DBNL/IGF1R/SHANK1/CTNND2/CFL1	10
GO:0090141	GO:0090141	positive regulation of mitochondrial fission	5/546	23/21069	0.00026223283188962	0.0057174144192272	0.0044994929197962	VPS35/DDHD2/PINK1/BNIP3/FIS1	5
GO:0140719	GO:0140719	constitutive heterochromatin formation	4/546	13/21069	0.000264743295400449	0.0057451769338303	0.00452134147383353	SIRT2/SIRT2/EZH1/H3-3B	4
GO:2001244	GO:2001244	positive regulation of intrinsic apoptotic signaling pathway	8/546	65/21069	0.000266335633716137	0.00575284968826855	0.00452737978096659	SEPTIN4/SERINC3/SOD1/RPL11/NACC2/UBB/RPS7/FIS1	8
GO:0014015	GO:0014015	positive regulation of gliogenesis	9/546	82/21069	0.000269533251374935	0.00577266358900099	0.00454297293191247	SOX10/SLC7A5/TGFB1/PTN/RHEB/PRPF19/BIN1/TTBK1/NKX6-2	9
GO:0060996	GO:0060996	dendritic spine development	10/546	100/21069	0.000269739017832303	0.00577266358900099	0.00454297293191247	CDC42/PSEN1/HDAC6/CUX2/DBNL/DLG5/DLG5/SHANK1/CTNND2/CFL1	10
GO:0032535	GO:0032535	regulation of cellular component size	23/546	394/21069	0.000273141294309597	0.00581866133382462	0.00457917225419082	SEMA3B/RUFY3/RHOA/PFN2/CAPZB/RAB11A/PFN1/RTN4/DSTN/MACF1/CDC42EP1/SWAP70/RAC1/DBNL/BIN1/ARHGAP35/ARPC5/ARPC2/CFL2/NPM1/CNTN2/SEMA4D/TMSB4X	23
GO:0008038	GO:0008038	neuron recognition	7/546	50/21069	0.000287184700298759	0.00608988926112985	0.00479262330899924	RTN4/PALLD/ARHGAP35/YWHAZ/GAP43/FOXG1/CNTN2	7
GO:0040029	GO:0040029	epigenetic regulation of gene expression	14/546	182/21069	0.000293392541941911	0.00618638359336046	0.00486856245436047	SCMH1/HDAC4/SIRT2/SIRT2/BAZ2A/HDAC6/EP300/AXIN1/EZH1/ARID1A/H3-3B/LMNA/KMT2D/HMGB1	14
GO:0055001	GO:0055001	muscle cell development	15/546	204/21069	0.000294399391501434	0.00618638359336046	0.00486856245436047	NEBL/PRKAR1A/PDGFRB/DYSF/BIN1/SKI/LMNA/MYORG/CFL2/AKAP13/BCL2/PLEC/ACTG1/DNER/RYR1	15
GO:0009612	GO:0009612	response to mechanical stimulus	16/546	227/21069	0.000301905084071991	0.00631552797491139	0.00497019654764321	ATP1A2/RHOA/PTN/SOX9/HABP4/TLR4/IGF1R/BAG3/CAPN2/ADGRV1/BNIP3/PLEC/ACTG1/PTCH1/BACE1/SRC	16
GO:0010634	GO:0010634	positive regulation of epithelial cell migration	14/546	184/21069	0.000328087567170303	0.00683246036743896	0.00537701219360534	FGFR1/HDAC6/RAB11A/TGFB1/PFN1/ATP5F1B/SASH1/RTN4/SOX9/RAC1/ATP5F1A/HMGB1/SRC/TMSB4X	14
GO:0051261	GO:0051261	protein depolymerization	11/546	122/21069	0.000336137094867187	0.0069688422703715	0.00548434207414884	STMN4/CAPZB/HDAC6/APC2/ARHGEF2/STMN1/DSTN/SWAP70/SH3GL3/CFL2/CFL1	11
GO:0045814	GO:0045814	negative regulation of gene expression, epigenetic	10/546	103/21069	0.000343099804209494	0.00708157995888396	0.00557306442206018	SCMH1/SIRT2/SIRT2/BAZ2A/AXIN1/EZH1/H3-3B/LMNA/KMT2D/HMGB1	10
GO:0000423	GO:0000423	mitophagy	6/546	37/21069	0.00034585250380569	0.00710680985696293	0.00559291985660621	SLC25A5/HDAC6/MAP1LC3B/PINK1/SQSTM1/SQSTM1	6
GO:0010976	GO:0010976	positive regulation of neuron projection development	13/546	164/21069	0.000358041119582432	0.00732485885172165	0.00576452013535917	EP300/PTN/RAPGEF1/CUX2/TMEM30A/DBNL/DAB2IP/TUBB2B/SCARB2/IGF1R/FEZ1/ARHGAP35/FLNA	13
GO:0071496	GO:0071496	cellular response to external stimulus	21/546	351/21069	0.00035963894475694	0.00732527745373345	0.00576484956692564	LAMP2/ATP1A2/GABARAPL2/MTMR3/MAP1LC3A/SLC7A5/RNF167/SOX9/HABP4/HNRNPA1/TLR4/GABARAPL1/IGF1R/MAP1LC3B/BAG3/ARHGAP35/BCL2/BNIP3/PLEC/GAS2L1/RXRA	21
GO:0090158	GO:0090158	endoplasmic reticulum membrane organization	4/546	14/21069	0.000363069937318102	0.00733085560393593	0.0057692394616405	TMED2/RTN4/REEP5/ARL6IP1	4
GO:1903025	GO:1903025	regulation of RNA polymerase II regulatory region sequence-specific DNA binding	4/546	14/21069	0.000363069937318102	0.00733085560393593	0.0057692394616405	EP300/NSD1/DAZAP2/TMSB4X	4
GO:0072594	GO:0072594	establishment of protein localization to organelle	26/546	482/21069	0.00038231193362744	0.00768595939292568	0.00604869917318055	LAMP2/PSEN1/FBXO7/CHMP4B/RAB11A/TGFB1/GLI3/IPO13/TCP1/RPL23/RAN/CCT7/SCARB2/SRP14/SRP9/BAG3/PINK1/LMNA/SQSTM1/SQSTM1/TOMM20/LAMP1/CHP1/APOD/FLNA/FIS1	26
GO:0018205	GO:0018205	peptidyl-lysine modification	25/546	457/21069	0.000400524354321862	0.00796595505363889	0.00626905026207766	CREBBP/JADE2/HDAC4/SIRT2/SIRT2/JMJD6/ACTB/HDAC6/SETD1A/EP300/ZMIZ1/EZH1/MORF4L2/DOHH/ARRB1/SETD1B/AUTS2/LMNA/NSD1/APBB1/KMT2D/HINT1/HCFC1/MORF4L1/TRRAP	25
GO:1903715	GO:1903715	regulation of aerobic respiration	6/546	38/21069	0.00040180305665223	0.00796595505363889	0.00626905026207766	RHOA/COX7A2/PINK1/AK4/VCP/BNIP3	6
GO:0036294	GO:0036294	cellular response to decreased oxygen levels	13/546	166/21069	0.000402427365994989	0.00796595505363889	0.00626905026207766	SIRT2/SIRT2/NDRG1/CHCHD2/CDKN1B/FMN2/PINK1/LMNA/AK4/BCL2/BNIP3/ZFP36L1/SRC	13
GO:0046579	GO:0046579	positive regulation of Ras protein signal transduction	8/546	69/21069	0.000403100654092407	0.00796595505363889	0.00626905026207766	PDGFRB/NOTCH2/RAC1/ARRB1/ITPKB/AUTS2/AKAP13/SRC	8
GO:0021761	GO:0021761	limbic system development	11/546	125/21069	0.000414383354265569	0.0081542215983445	0.00641721233724378	ATP1A2/GLI3/EZH1/YWHAE/YWHAE/IGF1R/FEZ1/ARPC5/UQCRQ/UBB/NF2	11
GO:0071248	GO:0071248	cellular response to metal ion	15/546	211/21069	0.000421609816657389	0.00822670583427275	0.00647425600811347	TF/MAP1LC3A/CDKN1B/SLC41A1/SOD1/ITPKB/EGFR/ADGRV1/B2M/B2M/BNIP3/KCNJ10/BACE1/RYR1/RYR3	15
GO:1902905	GO:1902905	positive regulation of supramolecular fiber organization	15/546	211/21069	0.000421609816657389	0.00822670583427275	0.00647425600811347	RHOA/PFN2/CDC42/PSEN1/PFN1/CDKN1B/DSTN/CDC42EP1/SWAP70/RAC1/BIN1/ARPC2/CFL2/PDE4DIP/NF2	15
GO:0050769	GO:0050769	positive regulation of neurogenesis	17/546	258/21069	0.000433849531010045	0.00843011389962615	0.00663433416281381	RUFY3/PLXNA2/SOX10/SLC7A5/TGFB1/PTN/GLI3/RHEB/PRPF19/CUX2/MACF1/DBNL/BIN1/TTBK1/NKX6-2/FOXG1/SEMA4D	17
GO:0048741	GO:0048741	skeletal muscle fiber development	6/546	39/21069	0.000464576690347918	0.00897528016526655	0.00706336931270807	SKI/MYORG/BCL2/PLEC/DNER/RYR1	6
GO:0034332	GO:0034332	adherens junction organization	7/546	54/21069	0.000465771429765125	0.00897528016526655	0.00706336931270807	CDC42/ACTB/DLG5/DLG5/PLEC/PIP5K1C/SRC	7
GO:0030859	GO:0030859	polarized epithelial cell differentiation	5/546	26/21069	0.000480785023889397	0.00922630434273702	0.00726092041297949	RHOA/CDC42/DLG5/DLG5/AJAP1	5
GO:0021859	GO:0021859	pyramidal neuron differentiation	4/546	15/21069	0.00048499149203063	0.00923073970897642	0.00726441095914732	ZMIZ1/BCL6/UQCRQ/FOXG1	4
GO:0034333	GO:0034333	adherens junction assembly	4/546	15/21069	0.00048499149203063	0.00923073970897642	0.00726441095914732	ACTB/DLG5/DLG5/PIP5K1C	4
GO:0061912	GO:0061912	selective autophagy	9/546	89/21069	0.00049836036974459	0.0094080713703003	0.00740396749573477	SLC25A5/HDAC6/GABARAPL1/MAP1LC3B/BAG3/PINK1/SQSTM1/SQSTM1/RNF213	9
GO:0097061	GO:0097061	dendritic spine organization	9/546	89/21069	0.00049836036974459	0.0094080713703003	0.00740396749573477	VPS35/CDC42/HDAC6/CUX2/DBNL/IGF1R/SHANK1/CTNND2/CFL1	9
GO:0060491	GO:0060491	regulation of cell projection assembly	15/546	215/21069	0.0005135503332658	0.00965557792585578	0.00759875029660711	GDI2/PFN2/CDC42/CAPZB/PFN1/SEPTIN7/CDC42EP1/RAC1/YAP1/GPM6A/AUTS2/ARHGAP35/ARPC2/GAP43/SRC	15
GO:0051962	GO:0051962	positive regulation of nervous system development	19/546	311/21069	0.000524045291364025	0.00981317069796182	0.00772277271483826	RUFY3/PLXNA2/SOX10/SLC7A5/TGFB1/PTN/GLI3/RHEB/PRPF19/CUX2/MACF1/DBNL/BIN1/TTBK1/NKX6-2/DLG5/DLG5/FOXG1/SEMA4D	19
GO:0010506	GO:0010506	regulation of autophagy	22/546	387/21069	0.000527068640135534	0.00981541198797843	0.00772453656608665	SLC25A5/ROCK1/SIRT2/SIRT2/VPS35/HDAC6/FBXO7/MTMR3/EP300/CHMP4B/SLC7A5/RHEB/TMEM59/FEZ1/PIP4K2A/BAG3/PINK1/FOXK1/TRIM8/BCL2/BNIP3/HMGB1	22
GO:0014037	GO:0014037	Schwann cell differentiation	6/546	40/21069	0.000534732823634484	0.00981541198797843	0.00772453656608665	SIRT2/SIRT2/NDRG1/SOD1/SKI/PLEC	6
GO:0032506	GO:0032506	cytokinetic process	6/546	40/21069	0.000534732823634484	0.00981541198797843	0.00772453656608665	RHOA/MYH9/CHMP4B/CHMP2A/SNX33/PLEC	6
GO:0032570	GO:0032570	response to progesterone	6/546	40/21069	0.000534732823634484	0.00981541198797843	0.00772453656608665	SOX10/TGFB1/YAP1/IGF1R/SRC/MBP	6
GO:0042307	GO:0042307	positive regulation of protein import into nucleus	6/546	40/21069	0.000534732823634484	0.00981541198797843	0.00772453656608665	PSEN1/TGFB1/GLI3/RAN/BAG3/FLNA	6
GO:0043393	GO:0043393	regulation of protein binding	15/546	216/21069	0.000539043420616536	0.00985558128087871	0.00775614901110904	ROCK1/HDAC4/CDC42/ACTB/PSEN1/EP300/PPP2CA/LRP1/RAN/RPL11/TTBK1/B2M/B2M/RGMA/SRC	15
GO:0048813	GO:0048813	dendrite morphogenesis	12/546	150/21069	0.000549568155169287	0.0100086059317889	0.00787657640762751	CDC42/HDAC6/PTN/CUX2/LRP4/DBNL/RERE/TNIK/SHANK1/CTNND2/CFL1/SEMA4D	12
GO:0033157	GO:0033157	regulation of intracellular protein transport	16/546	240/21069	0.000557903298533664	0.0101207145249622	0.0079648036698556	RUFY3/SAR1A/PSEN1/TGFB1/GLI3/YWHAE/YWHAE/TMEM30A/RAN/BAG3/PINK1/OAZ2/CHP1/APOD/FLNA/FIS1	16
GO:0051054	GO:0051054	positive regulation of DNA metabolic process	20/546	338/21069	0.000566094614329399	0.0102008683525639	0.00802788315882448	WIZ/ACTB/FUS/TGFB1/PTGES3/PDGFRB/ARID1A/TCP1/MORF4L2/HNRNPA1/CCT7/HNRNPD/IGF1R/EGFR/FMN2/TERF2IP/MORF4L1/HMGB1/TRRAP/SRC	20
GO:0030098	GO:0030098	lymphocyte differentiation	25/546	468/21069	0.000566714908475772	0.0102008683525639	0.00802788315882448	SLC25A5/RHOA/HDAC4/JMJD6/TCF3/ACTB/FBXO7/EP300/GLI3/ZMIZ1/BCL6/RPL22/ARID1A/NDFIP1/NOTCH2/RPS6/SOD1/ITPKB/ZBTB7B/B2M/B2M/BCL2/ZFP36L1/HMGB1/XRCC6	25
GO:0035330	GO:0035330	regulation of hippo signaling	5/546	27/21069	0.000577588115106149	0.010301275283702	0.00810690144272484	WWC1/DLG5/DLG5/NF2/SRC	5
GO:0045056	GO:0045056	transcytosis	5/546	27/21069	0.000577588115106149	0.010301275283702	0.00810690144272484	VPS35/RAB11A/LRP1/IGF1R/SRC	5
GO:0043401	GO:0043401	steroid hormone mediated signaling pathway	12/546	151/21069	0.00058329889522256	0.010301275283702	0.00810690144272484	RHOA/HDAC6/EP300/ZMIZ1/PTGES3/ARID1A/NR1D1/YAP1/KMT2D/RXRA/NCOR2/SRC	12
GO:0043457	GO:0043457	regulation of cellular respiration	7/546	56/21069	0.000583384022311291	0.010301275283702	0.00810690144272484	RHOA/COX7A2/PRDM16/PINK1/AK4/VCP/BNIP3	7
GO:2000378	GO:2000378	negative regulation of reactive oxygen species metabolic process	7/546	56/21069	0.000583384022311291	0.010301275283702	0.00810690144272484	RHOA/SIRT2/SIRT2/HDAC6/PINK1/BCL2/BNIP3	7
GO:0033077	GO:0033077	T cell differentiation in thymus	9/546	91/21069	0.00058714596294031	0.0103194534145783	0.0081212072749027	JMJD6/GLI3/RPS6/SOD1/ITPKB/B2M/B2M/BCL2/ZFP36L1	9
GO:0051146	GO:0051146	striated muscle cell differentiation	19/546	314/21069	0.000588857699152291	0.0103194534145783	0.0081212072749027	HDAC4/NEBL/MYH9/TGFB1/PRKAR1A/PDGFRB/MORF4L2/KDM6B/SKI/LMNA/CAPN2/MYORG/CFL2/AKAP13/BCL2/PLEC/ACTG1/DNER/RYR1	19
GO:0010632	GO:0010632	regulation of epithelial cell migration	19/546	315/21069	0.000611947656075226	0.0106837778752382	0.00840792347405296	RHOA/PFN2/FGFR1/HDAC6/RAB11A/TGFB1/PTN/PFN1/ATP5F1B/SASH1/RTN4/SOX9/MACF1/RAC1/DAB2IP/ATP5F1A/HMGB1/SRC/TMSB4X	19
GO:0001933	GO:0001933	negative regulation of protein phosphorylation	21/546	366/21069	0.000621257311567836	0.0108056889697417	0.00850386511241288	SIRT2/SIRT2/PSEN1/TMED2/RTRAF/FBXO7/TGFB1/PRKAR1A/CDKN1B/PPP2CA/LRP1/DAB2IP/CALM2/TERF2IP/PLEC/NPM1/NF2/HEXIM1/CHP1/SEMA4D/PPIA	21
GO:0051494	GO:0051494	negative regulation of cytoskeleton organization	13/546	174/21069	0.000629720164598469	0.0108554802788577	0.00854304989532476	PFN2/CAPZB/HDAC6/TUBB4A/PFN1/APC2/ARHGEF2/STMN1/EML2/SWAP70/SHANK1/NPM1/TMSB4X	13
GO:1990845	GO:1990845	adaptive thermogenesis	13/546	174/21069	0.000629720164598469	0.0108554802788577	0.00854304989532476	SLC25A5/ADIPOR2/ADIPOR2/SCD/ZNF423/RHEB/NR1D1/KDM6B/TLR4/TLE3/IGF1R/PRDM16/ZBTB7B	13
GO:0045176	GO:0045176	apical protein localization	4/546	16/21069	0.000633470102405346	0.0108554802788577	0.00854304989532476	ACTB/DLG5/DLG5/MAL	4
GO:0070262	GO:0070262	peptidyl-serine dephosphorylation	4/546	16/21069	0.000633470102405346	0.0108554802788577	0.00854304989532476	YWHAE/YWHAE/PPP2CA/SWAP70	4
GO:0006446	GO:0006446	regulation of translational initiation	9/546	92/21069	0.000636163634513096	0.0108615585245545	0.0085478333553772	TMED2/HABP4/EIF3H/EIF4A2/EIF5B/EIF1/EIF3K/EIF3K/NPM1	9
GO:0010631	GO:0010631	epithelial cell migration	22/546	393/21069	0.000646812867450636	0.0110029265803691	0.00865908724036479	RHOA/ROCK1/PFN2/FGFR1/HDAC6/MYH9/RAB11A/TGFB1/PTN/PFN1/ATP5F1B/SASH1/RTN4/SOX9/AMOT/MACF1/RAC1/DAB2IP/ATP5F1A/HMGB1/SRC/TMSB4X	22
GO:0031648	GO:0031648	protein destabilization	7/546	57/21069	0.000650428405673808	0.0110240493282816	0.00867571042834983	CREBBP/VPS35/HDAC6/EP300/NR1D1/DAZAP2/SRC	7
GO:0006606	GO:0006606	protein import into nucleus	13/546	175/21069	0.000664561268739721	0.0112220301620291	0.00883151745830839	PSEN1/TGFB1/GLI3/IPO13/RPL23/RAN/BAG3/LMNA/SQSTM1/SQSTM1/CHP1/APOD/FLNA	13
GO:0016197	GO:0016197	endosomal transport	17/546	268/21069	0.000667238949964708	0.0112220301620291	0.00883151745830839	VAMP3/VPS35/ERC1/CHMP4B/RAB11A/SNX17/STX12/RAB14/CHMP2A/ARL8B/LAMTOR1/SQSTM1/SQSTM1/VCP/SNX33/RAB6A/ITSN1	17
GO:1901796	GO:1901796	regulation of signal transduction by p53 class mediator	10/546	112/21069	0.000669358818880718	0.0112220301620291	0.00883151745830839	EP300/RPL5/RPL23/RPL11/RPL37/UBB/BCL2/RPS7/NPM1/HEXIM1	10
GO:0045666	GO:0045666	positive regulation of neuron differentiation	9/546	93/21069	0.000688475322279514	0.0115010050239786	0.00905106519861595	RHOA/TCF3/FGFR1/PRPF19/BCL6/ARHGEF2/SH3GL3/FEZ1/FOXG1	9
GO:0002183	GO:0002183	cytoplasmic translational initiation	6/546	42/21069	0.000699537120642576	0.011585427180232	0.00911750377844992	EIF2S3/EIF3H/EIF4A2/EIF3F/EIF3K/EIF3K	6
GO:0031111	GO:0031111	negative regulation of microtubule polymerization or depolymerization	6/546	42/21069	0.000699537120642576	0.011585427180232	0.00911750377844992	HDAC6/TUBB4A/APC2/ARHGEF2/STMN1/EML2	6
GO:0021915	GO:0021915	neural tube development	13/546	176/21069	0.000701013143334449	0.011585427180232	0.00911750377844992	PLXNA2/PSEN1/TMED2/TGFB1/GLI3/PFN1/PRKACB/SKI/ARHGAP35/RPS7/RGMA/ZFP36L1/PTCH1	13
GO:0071260	GO:0071260	cellular response to mechanical stimulus	8/546	75/21069	0.000710436799751977	0.0116945669871721	0.00920339466418729	ATP1A2/SOX9/HABP4/TLR4/IGF1R/BAG3/BNIP3/PLEC	8
GO:0090132	GO:0090132	epithelium migration	22/546	396/21069	0.000715082992521369	0.0116945669871721	0.00920339466418729	RHOA/ROCK1/PFN2/FGFR1/HDAC6/MYH9/RAB11A/TGFB1/PTN/PFN1/ATP5F1B/SASH1/RTN4/SOX9/AMOT/MACF1/RAC1/DAB2IP/ATP5F1A/HMGB1/SRC/TMSB4X	22
GO:0046822	GO:0046822	regulation of nucleocytoplasmic transport	10/546	113/21069	0.000717689834484075	0.0116945669871721	0.00920339466418729	PSEN1/TGFB1/GLI3/YWHAE/YWHAE/RAN/BAG3/CHP1/APOD/FLNA	10
GO:0110020	GO:0110020	regulation of actomyosin structure organization	10/546	113/21069	0.000717689834484075	0.0116945669871721	0.00920339466418729	RHOA/ROCK1/PFN2/CDC42/PFN1/STMN1/RAC1/AKAP13/ACTG1/NF2	10
GO:0042177	GO:0042177	negative regulation of protein catabolic process	11/546	134/21069	0.000746077223705021	0.0121146245695319	0.00953397173612011	GABARAPL2/ROCK1/SIRT2/SIRT2/VPS35/DAB2IP/RPL11/EGFR/EIF3H/FMN2/FLNA	11
GO:0001659	GO:0001659	temperature homeostasis	14/546	200/21069	0.000755200660404112	0.0122200413481418	0.00961693267164158	ADIPOR2/ADIPOR2/SCD/ZNF423/RHEB/NR1D1/KDM6B/TLR4/TLE3/IGF1R/PRDM16/ZBTB7B/SQSTM1/SQSTM1	14
GO:0009152	GO:0009152	purine ribonucleotide biosynthetic process	16/546	247/21069	0.000760445246584434	0.012262179601174	0.00965009464963872	ACACB/TGFB1/ATP5F1B/PPT1/ATP5MC2/ATP5F1A/PINK1/NDUFV3/ADCY9/AK4/VCP/NDUFV1/NDUFS5/ATP5ME/ATP5MK/TMSB4X	16
GO:0048024	GO:0048024	regulation of mRNA splicing, via spliceosome	10/546	114/21069	0.000768860182825712	0.012354971242362	0.00972311984983017	JMJD6/PCBP4/CIRBP/PRPF19/SRSF3/HNRNPA1/SAP18/PUF60/PUF60/NPM1	10
GO:0014904	GO:0014904	myotube cell development	6/546	43/21069	0.000795409014177772	0.012645241695272	0.00995155699850046	SKI/MYORG/BCL2/PLEC/DNER/RYR1	6
GO:0060999	GO:0060999	positive regulation of dendritic spine development	6/546	43/21069	0.000795409014177772	0.012645241695272	0.00995155699850046	PSEN1/CUX2/DBNL/DLG5/DLG5/SHANK1	6
GO:0060070	GO:0060070	canonical Wnt signaling pathway	19/546	322/21069	0.000796578815940142	0.012645241695272	0.00995155699850046	VPS35/PSEN1/SOX10/AXIN1/TGFB1/GLI3/RPS12/APC2/SOX9/LRP4/DAB2IP/YAP1/TLE3/EGFR/VCP/CTNND2/ZNRF3/BCL9L/SRC	19
GO:0097178	GO:0097178	ruffle assembly	7/546	59/21069	0.000802783173657739	0.012645241695272	0.00995155699850046	PFN2/PFN1/AIF1L/MTSS2/RAC1/DBNL/INPPL1	7
GO:0001732	GO:0001732	formation of cytoplasmic translation initiation complex	4/546	17/21069	0.000811508373721811	0.012645241695272	0.00995155699850046	EIF3H/EIF3F/EIF3K/EIF3K	4
GO:0034144	GO:0034144	negative regulation of toll-like receptor 4 signaling pathway	4/546	17/21069	0.000811508373721811	0.012645241695272	0.00995155699850046	NR1D1/DAB2IP/MFHAS1/MFHAS1	4
GO:0051014	GO:0051014	actin filament severing	4/546	17/21069	0.000811508373721811	0.012645241695272	0.00995155699850046	MYH9/DSTN/CFL2/CFL1	4
GO:0060253	GO:0060253	negative regulation of glial cell proliferation	4/546	17/21069	0.000811508373721811	0.012645241695272	0.00995155699850046	SOX10/CERS2/SKI/NF2	4
GO:0002082	GO:0002082	regulation of oxidative phosphorylation	5/546	29/21069	0.000814153158244256	0.012645241695272	0.00995155699850046	RHOA/COX7A2/PINK1/AK4/VCP	5
GO:0033119	GO:0033119	negative regulation of RNA splicing	5/546	29/21069	0.000814153158244256	0.012645241695272	0.00995155699850046	PCBP4/RPS13/SAP18/NPM1/RPS26	5
GO:0071902	GO:0071902	positive regulation of protein serine/threonine kinase activity	16/546	249/21069	0.000828710734239686	0.0128284421660303	0.0100957321729129	RHOA/FGFR1/PSEN1/AXIN1/TGFB1/CDKN1B/SASH1/PPP2CA/PDGFRB/DAB2IP/TLR4/CALM2/EGFR/AKAP13/DAZAP2/SRC	16
GO:0090130	GO:0090130	tissue migration	22/546	401/21069	0.000842786098335651	0.0130029855171786	0.0102330943641244	RHOA/ROCK1/PFN2/FGFR1/HDAC6/MYH9/RAB11A/TGFB1/PTN/PFN1/ATP5F1B/SASH1/RTN4/SOX9/AMOT/MACF1/RAC1/DAB2IP/ATP5F1A/HMGB1/SRC/TMSB4X	22
GO:1903578	GO:1903578	regulation of ATP metabolic process	8/546	77/21069	0.000847063017141379	0.0130256975218694	0.0102509682659981	HDAC4/PSEN1/EP300/PINK1/AK4/VCP/TMSB4X/FIS1	8
GO:0006364	GO:0006364	rRNA processing	16/546	250/21069	0.000864754660067159	0.0132538635028115	0.0104305304142893	SNU13/RPS25/RPS25/RPL5/RPL27/IMP4/RPS6/RPL11/RPS8/RPL7/RPL7A/RPL7A/TSR2/RPS7/RPS27/RPL10A	16
GO:0043406	GO:0043406	positive regulation of MAP kinase activity	11/546	137/21069	0.000896606161862901	0.0136968388674056	0.0107791433309834	FGFR1/PSEN1/AXIN1/TGFB1/SASH1/PDGFRB/DAB2IP/TLR4/EGFR/AKAP13/SRC	11
GO:0021799	GO:0021799	cerebral cortex radially oriented cell migration	6/546	44/21069	0.000901109424285768	0.0137204989061741	0.0107977633170671	GLI3/ZMIZ1/RTN4/DAB2IP/FOXG1/POU3F3	6
GO:0014065	GO:0014065	phosphatidylinositol 3-kinase signaling	12/546	159/21069	0.000921112346098291	0.0139792344290211	0.0110013830947825	SIRT2/SIRT2/FGFR1/PDGFRB/SOX9/DAB2IP/IGF1R/EGFR/ZFP36L1/PIP5K1C/SEMA4D/SRC	12
GO:0060348	GO:0060348	bone development	16/546	252/21069	0.000940854839579581	0.0142323448697315	0.0112005760432721	FOXN3/RHOA/EP300/BPNT2/GLI3/SOX9/NOTCH2/PIP4K2A/SKI/INPPL1/AKAP13/SH3PXD2B/SEMA4D/RYR1/FLNA/SRC	16
GO:0071453	GO:0071453	cellular response to oxygen levels	13/546	182/21069	0.000956926670127104	0.0144284657664619	0.0113549193393073	SIRT2/SIRT2/NDRG1/CHCHD2/CDKN1B/FMN2/PINK1/LMNA/AK4/BCL2/BNIP3/ZFP36L1/SRC	13
GO:0106106	GO:0106106	cold-induced thermogenesis	12/546	160/21069	0.00097296111735708	0.014575585254859	0.0114706994888414	ADIPOR2/ADIPOR2/SCD/ZNF423/RHEB/NR1D1/KDM6B/TLR4/TLE3/IGF1R/PRDM16/ZBTB7B	12
GO:0120161	GO:0120161	regulation of cold-induced thermogenesis	12/546	160/21069	0.00097296111735708	0.014575585254859	0.0114706994888414	ADIPOR2/ADIPOR2/SCD/ZNF423/RHEB/NR1D1/KDM6B/TLR4/TLE3/IGF1R/PRDM16/ZBTB7B	12
GO:0048545	GO:0048545	response to steroid hormone	21/546	380/21069	0.00100077964023579	0.0149441178432636	0.0117607274019247	ATP1A2/RHOA/HDAC6/SOX10/EP300/TGFB1/ZMIZ1/PTGES3/ARID1A/NR1D1/RPL27/YAP1/IGF1R/ATP5F1A/KMT2D/BCL2/ZFP36L1/RXRA/NCOR2/SRC/MBP	21
GO:0099173	GO:0099173	postsynapse organization	13/546	183/21069	0.00100637269689469	0.0149794705268555	0.0117885492699674	VPS35/CDC42/ACTB/HDAC6/CUX2/LRP4/DBNL/IGF1R/SHANK1/CTNND2/GAP43/CFL1/ACTG1	13
GO:0014003	GO:0014003	oligodendrocyte development	6/546	45/21069	0.00101729834180977	0.0150456480871483	0.0118406297109069	SOX10/PLP1/NKX6-2/MAL/KCNJ10/CNTN2	6
GO:0021879	GO:0021879	forebrain neuron differentiation	6/546	45/21069	0.00101729834180977	0.0150456480871483	0.0118406297109069	ZMIZ1/UQCRQ/B2M/B2M/UBB/FOXG1	6
GO:0071786	GO:0071786	endoplasmic reticulum tubular network organization	4/546	18/21069	0.00102213174191185	0.0150691422521861	0.0118591191576205	RAB18/RTN4/RTN3/ARL6IP1	4
GO:0042692	GO:0042692	muscle cell differentiation	23/546	434/21069	0.00103209526190366	0.015167881000888	0.0119368246146886	HDAC4/NEBL/MYH9/TGFB1/PRKAR1A/PDGFRB/MORF4L2/SOX9/H3-3B/KDM6B/DYSF/BIN1/SKI/LMNA/CAPN2/MYORG/CFL2/AKAP13/BCL2/PLEC/ACTG1/DNER/RYR1	23
GO:0030323	GO:0030323	respiratory tube development	14/546	207/21069	0.00105452750055866	0.0154486615539256	0.0121577933984382	JMJD6/CDC42/EP300/GLI3/PTGES3/HECA/PDGFRB/SOX9/ELK1/HS6ST1/YAP1/DLG5/DLG5/YWHAZ	14
GO:0035023	GO:0035023	regulation of Rho protein signal transduction	9/546	99/21069	0.00108105570635138	0.0157874927682258	0.0124244469131148	PDGFRB/BCL6/ARHGEF2/STMN1/RAC1/ARRB1/CDC42SE2/ARHGAP35/AKAP13	9
GO:2001242	GO:2001242	regulation of intrinsic apoptotic signaling pathway	13/546	185/21069	0.00111169356258516	0.0161840279142492	0.0127365122893769	SEPTIN4/ARHGEF2/SERINC3/SOD1/RPL11/NACC2/PINK1/UBB/BCL2/RPS7/PPIA/SRC/FIS1	13
GO:0000470	GO:0000470	maturation of LSU-rRNA	5/546	31/21069	0.0011162755266964	0.0161999485811815	0.0127490415417431	SNU13/RPL7/RPL7A/RPL7A/RPL10A	5
GO:0006913	GO:0006913	nucleocytoplasmic transport	20/546	358/21069	0.00114777319254917	0.0165535984664544	0.0130273570595969	PSEN1/AXIN1/TGFB1/GLI3/YWHAE/YWHAE/SRSF3/IPO13/RPL23/RAN/HNRNPA1/BAG3/LMNA/SQSTM1/SQSTM1/AKAP13/NPM1/CHP1/APOD/FLNA	20
GO:0051169	GO:0051169	nuclear transport	20/546	358/21069	0.00114777319254917	0.0165535984664544	0.0130273570595969	PSEN1/AXIN1/TGFB1/GLI3/YWHAE/YWHAE/SRSF3/IPO13/RPL23/RAN/HNRNPA1/BAG3/LMNA/SQSTM1/SQSTM1/AKAP13/NPM1/CHP1/APOD/FLNA	20
GO:0006338	GO:0006338	chromatin remodeling	22/546	411/21069	0.00115831933232228	0.0166452400637723	0.013099477197837	SCMH1/BICRA/HDAC4/SIRT2/SIRT2/ACTB/BAZ2A/EP300/AXIN1/EZH1/ARID1A/SOX9/H3-3B/KDM6B/RERE/PRDM16/LMNA/GATAD2A/KMT2D/HCFC1/NPM1/HMGB1	22
GO:0001738	GO:0001738	morphogenesis of a polarized epithelium	9/546	100/21069	0.00116129581840272	0.0166452400637723	0.013099477197837	RHOA/CDC42/ACTB/RAC1/DLG5/DLG5/ZNRF3/ACTG1/AJAP1	9
GO:0030100	GO:0030100	regulation of endocytosis	15/546	233/21069	0.00116889530567804	0.016702614767904	0.0131446299637705	TNK2/ROCK1/CDC42/TF/SNX17/LRP1/PPT1/RAC1/BIN1/ARRB1/SH3GL3/B2M/B2M/SNX33/SRC	15
GO:0060997	GO:0060997	dendritic spine morphogenesis	7/546	63/21069	0.00119130911931587	0.0169187753825777	0.0133147441244639	CDC42/HDAC6/CUX2/DBNL/SHANK1/CTNND2/CFL1	7
GO:1903170	GO:1903170	negative regulation of calcium ion transmembrane transport	7/546	63/21069	0.00119130911931587	0.0169187753825777	0.0133147441244639	ATP1A2/YWHAE/YWHAE/BIN1/CALM2/C4orf3/BCL2	7
GO:0031109	GO:0031109	microtubule polymerization or depolymerization	11/546	142/21069	0.00120291602998503	0.0170315306196661	0.01340348028276	STMN4/HDAC6/TUBB4A/CDKN1B/APC2/ARHGEF2/STMN1/EML2/RAC1/PDE4DIP/GAS2L1	11
GO:1901888	GO:1901888	regulation of cell junction assembly	15/546	234/21069	0.00121998637600658	0.0172207195446035	0.013552368253063	GPM6B/RHOA/ROCK1/VPS35/RAPGEF1/CUX2/MACF1/RAC1/DLG5/DLG5/PEAK1/ACTG1/SEMA4D/APOD/SRC	15
GO:0001656	GO:0001656	metanephros development	9/546	101/21069	0.00124627975791554	0.017538555138666	0.0138024986267393	GLI3/PDGFRB/SOX9/YAP1/DLG5/DLG5/BCL2/PTCH1/POU3F3	9
GO:0006997	GO:0006997	nucleus organization	11/546	143/21069	0.00127346953750788	0.017867046925035	0.0140610152145885	SIRT2/SIRT2/BAZ2A/CHMP4B/RTN4/CHMP2A/HABP4/H3-3B/BIN1/LMNA/PLEC	11
GO:0010799	GO:0010799	regulation of peptidyl-threonine phosphorylation	6/546	47/21069	0.00128386964239941	0.0179587066846471	0.0141331496461977	SIRT2/SIRT2/AXIN1/TGFB1/CALM2/TNKS1BP1	6
GO:0018107	GO:0018107	peptidyl-threonine phosphorylation	10/546	122/21069	0.00129623748206187	0.0180772578579439	0.0142264470925204	ROCK1/SIRT2/SIRT2/AXIN1/TGFB1/CALM2/TTBK1/TNKS1BP1/BCL2/SBK1	10
GO:0001843	GO:0001843	neural tube closure	9/546	102/21069	0.00133621044271062	0.0185789260357729	0.0146212501011386	TMED2/TGFB1/PFN1/PRKACB/SKI/ARHGAP35/RPS7/RGMA/PTCH1	9
GO:0007041	GO:0007041	lysosomal transport	11/546	144/21069	0.0013473884058515	0.0186599175877582	0.0146849888627537	LAMP2/VPS35/CHMP4B/LRP1/CHMP2A/ARL8B/BIN1/SCARB2/PINK1/VCP/LAMP1	11
GO:0072331	GO:0072331	signal transduction by p53 class mediator	13/546	189/21069	0.00135007155673703	0.0186599175877582	0.0146849888627537	EP300/NDRG1/CDKN1B/RPL5/RPL23/RPL11/RPL37/HINT1/UBB/BCL2/RPS7/NPM1/HEXIM1	13
GO:0009260	GO:0009260	ribonucleotide biosynthetic process	16/546	261/21069	0.00135758119267329	0.0187080328153554	0.0147228546024103	ACACB/TGFB1/ATP5F1B/PPT1/ATP5MC2/ATP5F1A/PINK1/NDUFV3/ADCY9/AK4/VCP/NDUFV1/NDUFS5/ATP5ME/ATP5MK/TMSB4X	16
GO:0120032	GO:0120032	regulation of plasma membrane bounded cell projection assembly	14/546	213/21069	0.0013850705314634	0.01903037736129	0.0149765334327029	GDI2/PFN2/CDC42/CAPZB/PFN1/SEPTIN7/CDC42EP1/RAC1/YAP1/GPM6A/AUTS2/ARHGAP35/ARPC2/GAP43	14
GO:0045598	GO:0045598	regulation of fat cell differentiation	12/546	167/21069	0.00140819149399246	0.0192342391120617	0.015136968628922	TRIO/SIRT2/SIRT2/HDAC6/AXIN1/TGFB1/NR1D1/YAP1/JDP2/ASXL2/ZBTB7B/ZFP36L1	12
GO:2000377	GO:2000377	regulation of reactive oxygen species metabolic process	12/546	167/21069	0.00140819149399246	0.0192342391120617	0.015136968628922	RHOA/SIRT2/SIRT2/HDAC6/TGFB1/PDGFRB/RAC1/TLR4/SOD1/PINK1/BCL2/BNIP3	12
GO:0051492	GO:0051492	regulation of stress fiber assembly	9/546	103/21069	0.00143129550384371	0.0194354863153514	0.0152953462275942	RHOA/ROCK1/PFN2/CDC42/PFN1/STMN1/RAC1/ACTG1/NF2	9
GO:0060606	GO:0060606	tube closure	9/546	103/21069	0.00143129550384371	0.0194354863153514	0.0152953462275942	TMED2/TGFB1/PFN1/PRKACB/SKI/ARHGAP35/RPS7/RGMA/PTCH1	9
GO:0050770	GO:0050770	regulation of axonogenesis	12/546	168/21069	0.0014817905728989	0.0200624939374417	0.0157887889185361	SEMA3B/RUFY3/PLXNA2/PSEN1/RTN4/MACF1/LRP4/DBNL/ARHGAP35/CNTN2/SEMA4D/MBP	12
GO:0010039	GO:0010039	response to iron ion	5/546	33/21069	0.00149428778921294	0.0201144130234924	0.0158296482201291	TF/MAP1LC3A/B2M/B2M/BCL2	5
GO:0048679	GO:0048679	regulation of axon regeneration	5/546	33/21069	0.00149428778921294	0.0201144130234924	0.0158296482201291	PTN/IGF1R/CERS2/RGMA/FLNA	5
GO:0032233	GO:0032233	positive regulation of actin filament bundle assembly	7/546	66/21069	0.00156900730106471	0.0209984723520014	0.0165253855583093	RHOA/PFN2/CDC42/PFN1/SWAP70/RAC1/NF2	7
GO:0090311	GO:0090311	regulation of protein deacetylation	7/546	66/21069	0.00156900730106471	0.0209984723520014	0.0165253855583093	EP300/BEX4/BCL6/JDP2/SKI/PINK1/ZBTB7B	7
GO:0007422	GO:0007422	peripheral nervous system development	8/546	85/21069	0.0016184768225756	0.0215982941495434	0.016997433538967	SIRT2/SIRT2/SOX10/NDRG1/PMP22/SOD1/SKI/PLEC	8
GO:0030518	GO:0030518	intracellular steroid hormone receptor signaling pathway	10/546	126/21069	0.00165354394318174	0.0220030317253181	0.0173159540664365	RHOA/HDAC6/EP300/ZMIZ1/PTGES3/ARID1A/YAP1/KMT2D/NCOR2/SRC	10
GO:0050684	GO:0050684	regulation of mRNA processing	11/546	148/21069	0.00167915566497953	0.0222799968804713	0.0175339202069442	JMJD6/PCBP4/CIRBP/PRPF19/SRSF3/HNRNPA1/SAP18/PUF60/PUF60/NPM1/ZFP36L1	11
GO:0048710	GO:0048710	regulation of astrocyte differentiation	5/546	34/21069	0.00171508237709318	0.022691859143079	0.0178580477230995	PRPF19/NR1D1/BIN1/TTBK1/CNTN2	5
GO:0035148	GO:0035148	tube formation	12/546	171/21069	0.00172186104596823	0.0227168258451036	0.017877696027517	TMED2/TGFB1/PFN1/SOX9/DAB2IP/PRKACB/SKI/ARHGAP35/YWHAZ/RPS7/RGMA/PTCH1	12
GO:0019216	GO:0019216	regulation of lipid metabolic process	20/546	371/21069	0.0017538460956298	0.0230732613827331	0.0181582037990955	CDC42/ACACB/SORBS1/MTMR3/ASAH1/TGFB1/PDGFRB/SOX9/NR1D1/DAB2IP/IGF1R/SOD1/CERS2/LAMTOR1/PIP4K2A/CAPN2/RNF213/CHP1/APOD/SRC	20
GO:0046390	GO:0046390	ribose phosphate biosynthetic process	16/546	268/21069	0.00178072823230898	0.0233607398611381	0.0183844437186345	ACACB/TGFB1/ATP5F1B/PPT1/ATP5MC2/ATP5F1A/PINK1/NDUFV3/ADCY9/AK4/VCP/NDUFV1/NDUFS5/ATP5ME/ATP5MK/TMSB4X	16
GO:0048015	GO:0048015	phosphatidylinositol-mediated signaling	13/546	195/21069	0.00178623558876058	0.0233669804907158	0.0183893549716137	SIRT2/SIRT2/FGFR1/PITPNM2/PDGFRB/SOX9/DAB2IP/IGF1R/EGFR/ZFP36L1/PIP5K1C/SEMA4D/SRC	13
GO:0010821	GO:0010821	regulation of mitochondrion organization	12/546	172/21069	0.00180865236213424	0.0233869754028845	0.0184050905750068	SLC25A5/VPS35/DDHD2/HDAC6/FBXO7/EP300/PINK1/LMNA/SQSTM1/SQSTM1/BNIP3/FIS1	12
GO:0000183	GO:0000183	rDNA heterochromatin formation	3/546	10/21069	0.00181294382968097	0.0233869754028845	0.0184050905750068	SIRT2/SIRT2/BAZ2A	3
GO:0043653	GO:0043653	mitochondrial fragmentation involved in apoptotic process	3/546	10/21069	0.00181294382968097	0.0233869754028845	0.0184050905750068	VPS35/BNIP3/FIS1	3
GO:0071281	GO:0071281	cellular response to iron ion	3/546	10/21069	0.00181294382968097	0.0233869754028845	0.0184050905750068	TF/B2M/B2M	3
GO:0098885	GO:0098885	modification of postsynaptic actin cytoskeleton	3/546	10/21069	0.00181294382968097	0.0233869754028845	0.0184050905750068	RHOA/PFN2/PFN1	3
GO:0043491	GO:0043491	protein kinase B signaling	15/546	244/21069	0.00184265986189407	0.023638984526619	0.0186034168086543	SIRT2/SIRT2/FGFR1/TGFB1/PPP2CA/RTN4/SOX9/IGF1R/EGFR/MFHAS1/MFHAS1/PINK1/MYORG/ZFP36L1/SRC	15
GO:0045732	GO:0045732	positive regulation of protein catabolic process	15/546	244/21069	0.00184265986189407	0.023638984526619	0.0186034168086543	SIRT2/SIRT2/VPS35/PSEN1/AXIN1/CDKN1B/APC2/LRP1/SOX9/NDFIP1/DAB2IP/VCP/SNX33/OAZ2/RGMA	15
GO:0006164	GO:0006164	purine nucleotide biosynthetic process	16/546	269/21069	0.00184935230079276	0.0236594823274975	0.0186195481755907	ACACB/TGFB1/ATP5F1B/PPT1/ATP5MC2/ATP5F1A/PINK1/NDUFV3/ADCY9/AK4/VCP/NDUFV1/NDUFS5/ATP5ME/ATP5MK/TMSB4X	16
GO:0009755	GO:0009755	hormone-mediated signaling pathway	14/546	220/21069	0.00187593172381236	0.0239064435355171	0.0188139017986571	ADIPOR2/ADIPOR2/RHOA/HDAC6/EP300/ZMIZ1/PTGES3/ARID1A/NR1D1/YAP1/KMT2D/RXRA/NCOR2/SRC	14
GO:0001895	GO:0001895	retina homeostasis	8/546	87/21069	0.00187895174213259	0.0239064435355171	0.0188139017986571	ACTB/TF/SOD1/CRB2/ADGRV1/B2M/B2M/ACTG1	8
GO:1902600	GO:1902600	proton transmembrane transport	12/546	173/21069	0.00189900413191404	0.0240955606246142	0.0189627332355638	SLC25A5/ATP1A2/SLC25A3/ATP5F1B/ATP5MC2/ATP1B1/ATP5F1A/ATP5ME/UQCR10/CHP1/NDUFA4/TMSB4X	12
GO:0021801	GO:0021801	cerebral cortex radial glia-guided migration	5/546	35/21069	0.00195888046861779	0.0246532273611409	0.0194016060106717	GLI3/ZMIZ1/RTN4/DAB2IP/FOXG1	5
GO:0022030	GO:0022030	telencephalon glial cell migration	5/546	35/21069	0.00195888046861779	0.0246532273611409	0.0194016060106717	GLI3/ZMIZ1/RTN4/DAB2IP/FOXG1	5
GO:0090140	GO:0090140	regulation of mitochondrial fission	5/546	35/21069	0.00195888046861779	0.0246532273611409	0.0194016060106717	VPS35/DDHD2/PINK1/BNIP3/FIS1	5
GO:0014020	GO:0014020	primary neural tube formation	9/546	108/21069	0.00199162692397232	0.0249477328123055	0.0196333760198388	TMED2/TGFB1/PFN1/PRKACB/SKI/ARHGAP35/RPS7/RGMA/PTCH1	9
GO:0007519	GO:0007519	skeletal muscle tissue development	12/546	174/21069	0.00199302516653001	0.0249477328123055	0.0196333760198388	RHOA/EP300/TGFB1/HIVEP3/SKI/MYORG/CFL2/BCL2/PLEC/BCL9L/DNER/RYR1	12
GO:0006605	GO:0006605	protein targeting	19/546	349/21069	0.00202397818753748	0.0252670825347421	0.0198846979828244	LAMP2/FBXO7/CHMP4B/YWHAE/YWHAE/YWHAQ/SCARB2/SRP14/RPL11/SRP9/GOLGA7/BAG3/PINK1/YWHAZ/ARL6IP1/TOMM20/CHP1/NACA/FIS1	19
GO:0033619	GO:0033619	membrane protein proteolysis	7/546	69/21069	0.0020339517913365	0.0253235177452191	0.0199291113856931	ROCK1/PSEN1/MYH9/TGFB1/SNX33/RGMA/BACE1	7
GO:0061351	GO:0061351	neural precursor cell proliferation	11/546	152/21069	0.00207482309874219	0.0257633114186063	0.0202752203738612	RHOA/SIRT2/SIRT2/SOX10/PTN/GLI3/ARHGEF2/RERE/FOXG1/NF2/POU3F3	11
GO:0048017	GO:0048017	inositol lipid-mediated signaling	13/546	199/21069	0.00213718121116306	0.0264668521190434	0.0208288930951808	SIRT2/SIRT2/FGFR1/PITPNM2/PDGFRB/SOX9/DAB2IP/IGF1R/EGFR/ZFP36L1/PIP5K1C/SEMA4D/SRC	13
GO:0007160	GO:0007160	cell-matrix adhesion	16/546	273/21069	0.00214640529748944	0.0265103888338855	0.0208631556351717	GPM6B/RHOA/ROCK1/COL5A3/ITGB5/SORBS1/BCL6/MACF1/RAC1/BCL2/PEAK1/ACTG1/NF2/APOD/AJAP1/SRC	16
GO:0030521	GO:0030521	androgen receptor signaling pathway	6/546	52/21069	0.00218323862326115	0.0268409984483731	0.021123338912179	RHOA/HDAC6/EP300/ZMIZ1/ARID1A/NCOR2	6
GO:0035264	GO:0035264	multicellular organism growth	11/546	153/21069	0.00218473243184432	0.0268409984483731	0.021123338912179	TMED2/EP300/RAI1/ATN1/H3-3B/NOTCH2/SOD1/BCL2/PLEC/ZFP36L1/PTCH1	11
GO:0018210	GO:0018210	peptidyl-threonine modification	10/546	131/21069	0.00220820824951874	0.0270107583477736	0.0212569366207602	ROCK1/SIRT2/SIRT2/AXIN1/TGFB1/CALM2/TTBK1/TNKS1BP1/BCL2/SBK1	10
GO:0050771	GO:0050771	negative regulation of axonogenesis	7/546	70/21069	0.00221050652741666	0.0270107583477736	0.0212569366207602	SEMA3B/RUFY3/PSEN1/RTN4/LRP4/SEMA4D/MBP	7
GO:1903828	GO:1903828	negative regulation of protein localization	14/546	224/21069	0.00221599890837678	0.0270107583477736	0.0212569366207602	GPM6B/GDI2/VPS35/TGFB1/TMEM59/NDFIP1/BTF3/MFHAS1/MFHAS1/BAG3/VSNL1/SNX33/CHP1/APOD	14
GO:0070570	GO:0070570	regulation of neuron projection regeneration	5/546	36/21069	0.0022270567241679	0.0270744801754862	0.0213070844483631	PTN/IGF1R/CERS2/RGMA/FLNA	5
GO:0002262	GO:0002262	myeloid cell homeostasis	13/546	200/21069	0.00223325472538695	0.0270789424143524	0.0213105961427607	SLC25A5/JMJD6/BCL6/PRMT1/RPS6/SOD1/ITPKB/MFHAS1/MFHAS1/B2M/B2M/ZFP36L1/HMGB1	13
GO:0099563	GO:0099563	modification of synaptic structure	4/546	22/21069	0.00225091457856066	0.0272219981844679	0.0214231782257747	RHOA/PFN2/CDC42/PFN1	4
GO:0051495	GO:0051495	positive regulation of cytoskeleton organization	14/546	225/21069	0.00230853879758979	0.0277827870337087	0.021864508042304	RHOA/PFN2/CDC42/PFN1/CDKN1B/DSTN/CDC42EP1/SWAP70/RAC1/BIN1/ARPC2/CFL2/PDE4DIP/NF2	14
GO:0045444	GO:0045444	fat cell differentiation	16/546	275/21069	0.0023092497405279	0.0277827870337087	0.021864508042304	TRIO/SIRT2/SIRT2/HDAC6/EP300/AXIN1/TGFB1/NR1D1/YAP1/JDP2/PRDM16/ASXL2/ZBTB7B/BNIP3/CNTN2/ZFP36L1	16
GO:0015986	GO:0015986	proton motive force-driven ATP synthesis	8/546	90/21069	0.00233044216137725	0.027965305936527	0.0220081468361263	ATP5F1B/ATP5MC2/ATP5F1A/NDUFV3/NDUFV1/NDUFS5/ATP5ME/ATP5MK	8
GO:0031529	GO:0031529	ruffle organization	7/546	71/21069	0.00239865662758067	0.0283869535552358	0.0223399752354547	PFN2/PFN1/AIF1L/MTSS2/RAC1/DBNL/INPPL1	7
GO:0045599	GO:0045599	negative regulation of fat cell differentiation	7/546	71/21069	0.00239865662758067	0.0283869535552358	0.0223399752354547	TRIO/SIRT2/SIRT2/AXIN1/TGFB1/YAP1/JDP2	7
GO:0045216	GO:0045216	cell-cell junction organization	14/546	226/21069	0.0024042465804913	0.0283869535552358	0.0223399752354547	RHOA/ROCK1/CDC42/ACTB/TGFB1/DLG5/DLG5/CTNND2/PLEC/ACTG1/PIP5K1C/NF2/FLNA/SRC	14
GO:0006509	GO:0006509	membrane protein ectodomain proteolysis	6/546	53/21069	0.0024090320940567	0.0283869535552358	0.0223399752354547	ROCK1/PSEN1/MYH9/SNX33/RGMA/BACE1	6
GO:2000677	GO:2000677	regulation of transcription regulatory region DNA binding	6/546	53/21069	0.0024090320940567	0.0283869535552358	0.0223399752354547	PSEN1/EP300/TGFB1/NSD1/DAZAP2/TMSB4X	6
GO:0021860	GO:0021860	pyramidal neuron development	3/546	11/21069	0.002445043372544	0.0283869535552358	0.0223399752354547	ZMIZ1/UQCRQ/FOXG1	3
GO:0035332	GO:0035332	positive regulation of hippo signaling	3/546	11/21069	0.002445043372544	0.0283869535552358	0.0223399752354547	DLG5/DLG5/SRC	3
GO:0035973	GO:0035973	aggrephagy	3/546	11/21069	0.002445043372544	0.0283869535552358	0.0223399752354547	BAG3/SQSTM1/SQSTM1	3
GO:0097201	GO:0097201	negative regulation of transcription from RNA polymerase II promoter in response to stress	3/546	11/21069	0.002445043372544	0.0283869535552358	0.0223399752354547	SIRT2/SIRT2/BAG3	3
GO:0099188	GO:0099188	postsynaptic cytoskeleton organization	3/546	11/21069	0.002445043372544	0.0283869535552358	0.0223399752354547	ACTB/DBNL/ACTG1	3
GO:1990034	GO:1990034	calcium ion export across plasma membrane	3/546	11/21069	0.002445043372544	0.0283869535552358	0.0223399752354547	YWHAE/YWHAE/CALM2	3
GO:1990700	GO:1990700	nucleolar chromatin organization	3/546	11/21069	0.002445043372544	0.0283869535552358	0.0223399752354547	SIRT2/SIRT2/BAZ2A	3
GO:2000672	GO:2000672	negative regulation of motor neuron apoptotic process	3/546	11/21069	0.002445043372544	0.0283869535552358	0.0223399752354547	RHOA/ROCK1/BCL2	3
GO:0019076	GO:0019076	viral release from host cell	5/546	37/21069	0.0025209948835995	0.0290508690804866	0.0228624637217121	CHMP4B/VAPA/CHMP2A/ARL8B/PPIA	5
GO:0035891	GO:0035891	exit from host cell	5/546	37/21069	0.0025209948835995	0.0290508690804866	0.0228624637217121	CHMP4B/VAPA/CHMP2A/ARL8B/PPIA	5
GO:1903146	GO:1903146	regulation of autophagy of mitochondrion	5/546	37/21069	0.0025209948835995	0.0290508690804866	0.0228624637217121	SLC25A5/HDAC6/FBXO7/PINK1/BNIP3	5
GO:0030324	GO:0030324	lung development	13/546	203/21069	0.00254299350647766	0.0291593959210357	0.0229478722149318	JMJD6/CDC42/EP300/GLI3/PTGES3/PDGFRB/SOX9/ELK1/HS6ST1/YAP1/DLG5/DLG5/YWHAZ	13
GO:0031099	GO:0031099	regeneration	13/546	203/21069	0.00254299350647766	0.0291593959210357	0.0229478722149318	SLC7A5/PTN/GLI3/CDKN1B/YAP1/IGF1R/CERS2/BCL2/GAP43/RGMA/PTCH1/APOD/FLNA	13
GO:0042982	GO:0042982	amyloid precursor protein metabolic process	9/546	112/21069	0.00255552845388922	0.0291593959210357	0.0229478722149318	ROCK1/PSEN1/RTN4/DHCR24/NECAB1/RTN3/ITM2B/BIN1/BACE1	9
GO:0048144	GO:0048144	fibroblast proliferation	9/546	112/21069	0.00255552845388922	0.0291593959210357	0.0229478722149318	FOSL2/ZMIZ1/PTGES3/PDGFRB/DAB2IP/EGFR/SKI/FTH1/MORF4L1	9
GO:0031589	GO:0031589	cell-substrate adhesion	21/546	411/21069	0.00259543698902611	0.0292442352565194	0.0230146391066312	GPM6B/VAMP3/RHOA/ROCK1/CDC42/COL5A3/ITGB5/SORBS1/BCL6/MACF1/RAC1/ARPC2/EDIL3/BCL2/PEAK1/ACTG1/NF2/APOD/AJAP1/FLNA/SRC	21
GO:0030239	GO:0030239	myofibril assembly	7/546	72/21069	0.00259889896996282	0.0292442352565194	0.0230146391066312	NEBL/PRKAR1A/PDGFRB/CFL2/AKAP13/PLEC/ACTG1	7
GO:0048488	GO:0048488	synaptic vesicle endocytosis	7/546	72/21069	0.00259889896996282	0.0292442352565194	0.0230146391066312	ROCK1/ACTB/BIN1/SH3GL3/ACTG1/PIP5K1C/ITSN1	7
GO:0140238	GO:0140238	presynaptic endocytosis	7/546	72/21069	0.00259889896996282	0.0292442352565194	0.0230146391066312	ROCK1/ACTB/BIN1/SH3GL3/ACTG1/PIP5K1C/ITSN1	7
GO:0060541	GO:0060541	respiratory system development	14/546	228/21069	0.00260549292890854	0.0292442352565194	0.0230146391066312	JMJD6/CDC42/EP300/GLI3/PTGES3/PDGFRB/SOX9/ELK1/HS6ST1/YAP1/DLG5/DLG5/SKI/YWHAZ	14
GO:0042542	GO:0042542	response to hydrogen peroxide	10/546	134/21069	0.00260704422829436	0.0292442352565194	0.0230146391066312	HDAC6/MAP1LC3A/PDGFRB/KDM6B/SOD1/PINK1/CAPN2/BCL2/BNIP3/SRC	10
GO:0051897	GO:0051897	positive regulation of protein kinase B signaling	10/546	134/21069	0.00260704422829436	0.0292442352565194	0.0230146391066312	FGFR1/TGFB1/RTN4/IGF1R/EGFR/MFHAS1/MFHAS1/PINK1/MYORG/SRC	10
GO:0007034	GO:0007034	vacuolar transport	12/546	180/21069	0.00264053892128318	0.029548584940817	0.0232541563340398	LAMP2/VPS35/CHMP4B/LRP1/CHMP2A/NDFIP1/ARL8B/BIN1/SCARB2/PINK1/VCP/LAMP1	12
GO:0072522	GO:0072522	purine-containing compound biosynthetic process	16/546	279/21069	0.00266590804238699	0.0296576844761716	0.0233400155268298	ACACB/TGFB1/ATP5F1B/PPT1/ATP5MC2/ATP5F1A/PINK1/NDUFV3/ADCY9/AK4/VCP/NDUFV1/NDUFS5/ATP5ME/ATP5MK/TMSB4X	16
GO:0031065	GO:0031065	positive regulation of histone deacetylation	4/546	23/21069	0.00266958441996508	0.0296576844761716	0.0233400155268298	BCL6/JDP2/PINK1/ZBTB7B	4
GO:0048012	GO:0048012	hepatocyte growth factor receptor signaling pathway	4/546	23/21069	0.00266958441996508	0.0296576844761716	0.0233400155268298	SIRT2/SIRT2/STMN1/RAC1	4
GO:2000177	GO:2000177	regulation of neural precursor cell proliferation	8/546	92/21069	0.00267583328930144	0.0296576844761716	0.0233400155268298	RHOA/SIRT2/SIRT2/SOX10/PTN/GLI3/FOXG1/NF2	8
GO:0097193	GO:0097193	intrinsic apoptotic signaling pathway	18/546	332/21069	0.0027420057195382	0.0303187489560367	0.0238602602963324	EP300/SEPTIN4/ARHGEF2/SERINC3/DAB2IP/SOD1/RPL11/NACC2/PINK1/HINT1/UBB/BCL2/RPS7/CYCS/BNIP3/PPIA/SRC/FIS1	18
GO:1902904	GO:1902904	negative regulation of supramolecular fiber organization	12/546	181/21069	0.00276345069969926	0.030483289903571	0.0239897507922386	PFN2/CAPZB/HDAC6/TUBB4A/PFN1/APC2/ARHGEF2/STMN1/EML2/SWAP70/SHANK1/TMSB4X	12
GO:0033143	GO:0033143	regulation of intracellular steroid hormone receptor signaling pathway	7/546	73/21069	0.00281173757498194	0.030796484193906	0.0242362285509864	RHOA/HDAC6/EP300/YAP1/KMT2D/NCOR2/SRC	7
GO:0035306	GO:0035306	positive regulation of dephosphorylation	7/546	73/21069	0.00281173757498194	0.030796484193906	0.0242362285509864	ROCK1/TGFB1/PDGFRB/CALM2/PINK1/PPIA/SRC	7
GO:0055002	GO:0055002	striated muscle cell development	7/546	73/21069	0.00281173757498194	0.030796484193906	0.0242362285509864	NEBL/PRKAR1A/PDGFRB/CFL2/AKAP13/PLEC/ACTG1	7
GO:0021766	GO:0021766	hippocampus development	8/546	93/21069	0.00286287874502115	0.0312828444514782	0.0246189845268444	GLI3/EZH1/YWHAE/YWHAE/IGF1R/FEZ1/UQCRQ/NF2	8
GO:2001233	GO:2001233	regulation of apoptotic signaling pathway	21/546	416/21069	0.0029901897726529	0.0325972800568077	0.0256534195469505	SLC25A5/MNT/FGFR1/PSEN1/SEPTIN4/ARHGEF2/SERINC3/DAB2IP/YAP1/SOD1/RPL11/NACC2/PINK1/LMNA/UBB/BCL2/RPS7/MAL/PPIA/SRC/FIS1	21
GO:0060249	GO:0060249	anatomical structure homeostasis	19/546	362/21069	0.00303617386916929	0.033021057256258	0.0259869238845205	LAMP2/ACTB/PSEN1/TF/CHMP4B/SOX9/TLR4/YAP1/SOD1/CRB2/BAG3/ADGRV1/CFL2/B2M/B2M/BCL2/ACTG1/SRC/MBP	19
GO:0006123	GO:0006123	mitochondrial electron transport, cytochrome c to oxygen	4/546	24/21069	0.00313865537845504	0.033585058934436	0.0264307821343582	COX7A2/COX7C/CYCS/NDUFA4	4
GO:0021884	GO:0021884	forebrain neuron development	4/546	24/21069	0.00313865537845504	0.033585058934436	0.0264307821343582	ZMIZ1/UQCRQ/UBB/FOXG1	4
GO:0021904	GO:0021904	dorsal/ventral neural tube patterning	4/546	24/21069	0.00313865537845504	0.033585058934436	0.0264307821343582	PSEN1/GLI3/PRKACB/PTCH1	4
GO:0036120	GO:0036120	cellular response to platelet-derived growth factor stimulus	4/546	24/21069	0.00313865537845504	0.033585058934436	0.0264307821343582	PDGFRB/MTSS2/TLR4/SRC	4
GO:0043968	GO:0043968	histone H2A acetylation	4/546	24/21069	0.00313865537845504	0.033585058934436	0.0264307821343582	ACTB/MORF4L2/MORF4L1/TRRAP	4
GO:0150105	GO:0150105	protein localization to cell-cell junction	4/546	24/21069	0.00313865537845504	0.033585058934436	0.0264307821343582	ACTB/DLG5/DLG5/ACTG1	4
GO:1902774	GO:1902774	late endosome to lysosome transport	4/546	24/21069	0.00313865537845504	0.033585058934436	0.0264307821343582	VPS35/CHMP4B/CHMP2A/ARL8B	4
GO:0001837	GO:0001837	epithelial to mesenchymal transition	12/546	184/21069	0.00316033534331727	0.033739304216932	0.0265521701439747	ROCK1/FGFR1/TGFB1/PPP2CA/RTN4/SOX9/DAB2IP/CRB2/DLG5/DLG5/BCL9L/FLNA	12
GO:0070842	GO:0070842	aggresome assembly	3/546	12/21069	0.00319768814908807	0.0339818392777231	0.0267430404760539	HDAC6/BAG3/VCP	3
GO:0072205	GO:0072205	metanephric collecting duct development	3/546	12/21069	0.00319768814908807	0.0339818392777231	0.0267430404760539	DLG5/DLG5/PTCH1	3
GO:0001841	GO:0001841	neural tube formation	9/546	116/21069	0.00323913187620127	0.0342654406220471	0.0269662291671761	TMED2/TGFB1/PFN1/PRKACB/SKI/ARHGAP35/RPS7/RGMA/PTCH1	9
GO:0033138	GO:0033138	positive regulation of peptidyl-serine phosphorylation	9/546	116/21069	0.00323913187620127	0.0342654406220471	0.0269662291671761	PFN2/HDAC6/AXIN1/TGFB1/EGFR/TNKS1BP1/PINK1/TERF2IP/BCL2	9
GO:0007004	GO:0007004	telomere maintenance via telomerase	7/546	75/21069	0.0032772526283241	0.0345899118316753	0.0272215816400509	PTGES3/TCP1/HNRNPA1/CCT7/TNKS1BP1/TERF2IP/SRC	7
GO:0046328	GO:0046328	regulation of JNK cascade	11/546	162/21069	0.00340228623305517	0.0358281570664586	0.0281960563340913	AXIN1/PRMT1/DAB2IP/TLR4/IGF1R/EGFR/MFHAS1/MFHAS1/TNIK/PINK1/HMGB1	11
GO:0001503	GO:0001503	ossification	23/546	477/21069	0.00343428859480405	0.0360833398965385	0.0283968802123355	GPM6B/RHOA/BPNT2/TGFB1/PTN/GLI3/ATP5F1B/SOX9/H3-3B/LRP4/YAP1/EGFR/SKI/ADGRV1/INPPL1/TPM4/BCL2/ZHX3/ZBTB40/PTCH1/RXRA/SEMA4D/RYR1	23
GO:0030838	GO:0030838	positive regulation of actin filament polymerization	6/546	57/21069	0.00349132094935958	0.0365173299297881	0.028738421849636	RHOA/PFN2/PFN1/CDC42EP1/BIN1/ARPC2	6
GO:1902743	GO:1902743	regulation of lamellipodium organization	6/546	57/21069	0.00349132094935958	0.0365173299297881	0.028738421849636	CDC42/CAPZB/RAC1/AUTS2/ARPC2/SRC	6
GO:0006278	GO:0006278	RNA-templated DNA biosynthetic process	7/546	76/21069	0.00353096868274826	0.0367664093333698	0.0289344424510313	PTGES3/TCP1/HNRNPA1/CCT7/TNKS1BP1/TERF2IP/SRC	7
GO:0045665	GO:0045665	negative regulation of neuron differentiation	7/546	76/21069	0.00353096868274826	0.0367664093333698	0.0289344424510313	RHOA/GLI3/SOX9/B2M/B2M/FOXG1/CNTN2	7
GO:0032200	GO:0032200	telomere organization	13/546	211/21069	0.00354441114360297	0.0368238151026671	0.0289796196646403	SIRT2/SIRT2/EZH1/PTGES3/TCP1/H3-3B/HNRNPA1/CCT7/HNRNPD/TNKS1BP1/TERF2IP/XRCC6/SRC	13
GO:0045727	GO:0045727	positive regulation of translation	11/546	163/21069	0.00356576647846911	0.0369377697333411	0.0290692997221452	SAMD4A/RHOA/CIRBP/RPL5/EIF2S3/HABP4/HNRNPD/PINK1/LARP6/CNBP/NPM1	11
GO:1902745	GO:1902745	positive regulation of lamellipodium organization	5/546	40/21069	0.00357128738377911	0.0369377697333411	0.0290692997221452	CDC42/RAC1/AUTS2/ARPC2/SRC	5
GO:0007009	GO:0007009	plasma membrane organization	12/546	187/21069	0.00360213551354358	0.0370916126937836	0.0291903711122029	MYH9/CHMP4B/NDRG1/AHNAK/CHMP2A/MTSS2/ARL8B/DYSF/BIN1/SOD1/SNX33/PLEC	12
GO:0060538	GO:0060538	skeletal muscle organ development	12/546	187/21069	0.00360213551354358	0.0370916126937836	0.0291903711122029	RHOA/EP300/TGFB1/HIVEP3/SKI/MYORG/CFL2/BCL2/PLEC/BCL9L/DNER/RYR1	12
GO:0016050	GO:0016050	vesicle organization	19/546	368/21069	0.00362948622295239	0.0372020989155946	0.0292773216000146	VAMP3/SAR1A/TMED2/CHMP4B/VAPA/RAB11A/STX12/RAB14/CHMP2A/ARL8B/DYSF/SCARB2/LAMTOR1/PIP4K2A/SQSTM1/SQSTM1/SEPTIN8/BCL2/SNX33	19
GO:0048477	GO:0048477	oogenesis	9/546	118/21069	0.00363099544741508	0.0372020989155946	0.0292773216000146	SIRT2/SIRT2/PTN/H3-3B/RPS6/FMN2/KMT2D/BCL2/SRC	9
GO:0046716	GO:0046716	muscle cell cellular homeostasis	4/546	25/21069	0.00366093006124606	0.0372020989155946	0.0292773216000146	LAMP2/SOD1/BAG3/CFL2	4
GO:0098712	GO:0098712	L-glutamate import across plasma membrane	4/546	25/21069	0.00366093006124606	0.0372020989155946	0.0292773216000146	ATP1A2/PSEN1/ARL6IP1/KCNJ10	4
GO:0098780	GO:0098780	response to mitochondrial depolarisation	4/546	25/21069	0.00366093006124606	0.0372020989155946	0.0292773216000146	HDAC6/PINK1/SQSTM1/SQSTM1	4
GO:2001169	GO:2001169	regulation of ATP biosynthetic process	4/546	25/21069	0.00366093006124606	0.0372020989155946	0.0292773216000146	PINK1/AK4/VCP/TMSB4X	4
GO:0061515	GO:0061515	myeloid cell development	8/546	97/21069	0.00371503696786105	0.0376695014819797	0.0296451582450323	JMJD6/EP300/BCL6/NOTCH2/RPS6/PIP4K2A/FLNA/SRC	8
GO:1990000	GO:1990000	amyloid fibril formation	6/546	58/21069	0.00381069203486202	0.038555237058604	0.0303422147575758	PSEN1/FUS/HNRNPA1/B2M/B2M/BACE1	6
GO:0009267	GO:0009267	cellular response to starvation	12/546	189/21069	0.00392338249187676	0.039609104983208	0.0311715881276799	LAMP2/GABARAPL2/MTMR3/MAP1LC3A/SLC7A5/RNF167/HNRNPA1/GABARAPL1/IGF1R/MAP1LC3B/BCL2/GAS2L1	12
GO:0032092	GO:0032092	positive regulation of protein binding	8/546	98/21069	0.00395589703082671	0.0396094197003202	0.0311718358038695	PSEN1/EP300/PPP2CA/LRP1/RAN/RPL11/B2M/B2M	8
GO:0097581	GO:0097581	lamellipodium organization	8/546	98/21069	0.00395589703082671	0.0396094197003202	0.0311718358038695	CDC42/CAPZB/MTSS2/RAC1/AUTS2/ARPC5/ARPC2/SRC	8
GO:1900542	GO:1900542	regulation of purine nucleotide metabolic process	8/546	98/21069	0.00395589703082671	0.0396094197003202	0.0311718358038695	HDAC4/PSEN1/EP300/PINK1/AK4/VCP/TMSB4X/FIS1	8
GO:0001838	GO:0001838	embryonic epithelial tube formation	10/546	142/21069	0.00395753030597514	0.0396094197003202	0.0311718358038695	TMED2/TGFB1/PFN1/SOX9/PRKACB/SKI/ARHGAP35/RPS7/RGMA/PTCH1	10
GO:1905168	GO:1905168	positive regulation of double-strand break repair via homologous recombination	5/546	41/21069	0.0039821811351875	0.0397704283694855	0.0312985464660351	ACTB/FUS/MORF4L2/MORF4L1/TRRAP	5
GO:0006354	GO:0006354	DNA-templated transcription elongation	15/546	265/21069	0.00402995396681893	0.0401611721500153	0.0316060541513335	CREBBP/MED29/FUS/SOX10/EP300/AXIN1/MED13L/RALY/ZC3H4/PRDM16/PSIP1/NSD1/KDM2A/HEXIM1/TRRAP	15
GO:1903599	GO:1903599	positive regulation of autophagy of mitochondrion	3/546	13/21069	0.00407757160519436	0.0405486992173932	0.0319110303465228	SLC25A5/FBXO7/BNIP3	3
GO:0014002	GO:0014002	astrocyte development	6/546	59/21069	0.0041512100191493	0.0409623579241175	0.0322365716289351	PSEN1/LRP1/PLP1/NR1D1/TLR4/TTBK1	6
GO:0089718	GO:0089718	amino acid import across plasma membrane	6/546	59/21069	0.0041512100191493	0.0409623579241175	0.0322365716289351	SLC7A2/ATP1A2/PSEN1/SLC7A5/ARL6IP1/KCNJ10	6
GO:0016072	GO:0016072	rRNA metabolic process	16/546	292/21069	0.00415445102977161	0.0409623579241175	0.0322365716289351	SNU13/RPS25/RPS25/RPL5/RPL27/IMP4/RPS6/RPL11/RPS8/RPL7/RPL7A/RPL7A/TSR2/RPS7/RPS27/RPL10A	16
GO:0090150	GO:0090150	establishment of protein localization to membrane	16/546	292/21069	0.00415445102977161	0.0409623579241175	0.0322365716289351	VAMP3/VPS35/CHMP4B/RAB11A/MACF1/SRP14/ATP1B1/SRP9/EGFR/GOLGA7/ARL6IP1/MAL/TOMM20/CHP1/NACA/FIS1	16
GO:0010958	GO:0010958	regulation of amino acid import across plasma membrane	4/546	26/21069	0.00423913824985636	0.0413583151939768	0.0325481822279993	ATP1A2/PSEN1/SLC7A5/ARL6IP1	4
GO:0031468	GO:0031468	nuclear membrane reassembly	4/546	26/21069	0.00423913824985636	0.0413583151939768	0.0325481822279993	SIRT2/SIRT2/CHMP4B/CHMP2A	4
GO:0036119	GO:0036119	response to platelet-derived growth factor	4/546	26/21069	0.00423913824985636	0.0413583151939768	0.0325481822279993	PDGFRB/MTSS2/TLR4/SRC	4
GO:0046639	GO:0046639	negative regulation of alpha-beta T cell differentiation	4/546	26/21069	0.00423913824985636	0.0413583151939768	0.0325481822279993	GLI3/BCL6/ZBTB7B/HMGB1	4
GO:1903789	GO:1903789	regulation of amino acid transmembrane transport	4/546	26/21069	0.00423913824985636	0.0413583151939768	0.0325481822279993	ATP1A2/PSEN1/SLC7A5/ARL6IP1	4
GO:0120034	GO:0120034	positive regulation of plasma membrane bounded cell projection assembly	9/546	121/21069	0.00428744684235598	0.041705160684928	0.0328211428210866	CDC42/PFN1/SEPTIN7/CDC42EP1/RAC1/GPM6A/AUTS2/ARHGAP35/ARPC2	9
GO:0006898	GO:0006898	receptor-mediated endocytosis	16/546	293/21069	0.00429265004465882	0.041705160684928	0.0328211428210866	TNK2/TF/SNX17/CLTA/LRP1/PPT1/RAC1/DBNL/ARRB1/SCARB2/SH3GL3/B2M/B2M/CNTN2/PIP5K1C/ITSN1	16
GO:0030099	GO:0030099	myeloid cell differentiation	23/546	486/21069	0.00430486181565351	0.0417364890853756	0.0328457976572882	SLC25A5/JMJD6/CDC42/PSEN1/TF/MYH9/EP300/TGFB1/BCL6/PRMT1/NDFIP1/NOTCH2/TLR4/RPS6/ITPKB/MFHAS1/MFHAS1/PIP4K2A/B2M/B2M/ZFP36L1/FLNA/SRC	23
GO:0014706	GO:0014706	striated muscle tissue development	15/546	268/21069	0.00446895657229253	0.0431922504045059	0.0339914532400482	SIRT2/SIRT2/CDC42/NEBL/TGFB1/PRKAR1A/PDGFRB/PRMT1/KDM6B/NOTCH2/YAP1/SKI/LMNA/AKAP13/PLEC	15
GO:0007032	GO:0007032	endosome organization	8/546	100/21069	0.00447361594413595	0.0431922504045059	0.0339914532400482	CHMP4B/RAB11A/CHMP2A/SCARB2/LAMTOR1/SQSTM1/SQSTM1/SNX33	8
GO:0032872	GO:0032872	regulation of stress-activated MAPK cascade	13/546	217/21069	0.00448834669644421	0.0432445685856575	0.0340326266216516	AXIN1/SASH1/PRMT1/DAB2IP/TLR4/IGF1R/EGFR/MFHAS1/MFHAS1/TNIK/PINK1/HMGB1/PPIA	13
GO:0006979	GO:0006979	response to oxidative stress	23/546	488/21069	0.00452148481046164	0.0434736551962399	0.0342129132873985	SIRT2/SIRT2/PSEN1/HDAC6/HNRNPM/FBXO7/MAP1LC3A/CHCHD2/PDGFRB/LANCL1/DHCR24/KDM6B/TLR4/SOD1/EGFR/PINK1/CAPN2/PSIP1/BCL2/BNIP3/APOD/PPIA/SRC	23
GO:0008654	GO:0008654	phospholipid biosynthetic process	16/546	295/21069	0.00458034562909259	0.043948605581624	0.0345866899178109	DGKG/SLC44A1/PITPNM2/MTMR3/VAPA/BPNT2/PITPNM1/SERINC1/HMGCS1/ITPKB/PIP4K2A/CAPN2/INPPL1/PLAAT3/PIP5K1C/CHP1	16
GO:0034764	GO:0034764	positive regulation of transmembrane transport	14/546	243/21069	0.00459954315852592	0.0440418111921533	0.0346600409037482	ADCYAP1R1/PSEN1/SORBS1/SLC7A5/PLP1/ARPP19/ATP1B1/CALM2/PINK1/ARL6IP1/CHP1/NDUFA4/FLNA/TMSB4X	14
GO:0002218	GO:0002218	activation of innate immune response	7/546	80/21069	0.00469792581921713	0.0447073104599269	0.0351837757642836	CREBBP/EP300/TLR4/HEXIM1/HMGB1/XRCC6/SRC	7
GO:0051881	GO:0051881	regulation of mitochondrial membrane potential	7/546	80/21069	0.00469792581921713	0.0447073104599269	0.0351837757642836	SOD1/PINK1/VCP/UBB/BCL2/BNIP3/SRC	7
GO:1903051	GO:1903051	negative regulation of proteolysis involved in protein catabolic process	7/546	80/21069	0.00469792581921713	0.0447073104599269	0.0351837757642836	GABARAPL2/PSEN1/RPL5/RPL23/RPL11/EIF3H/RPS7	7
GO:0007162	GO:0007162	negative regulation of cell adhesion	19/546	378/21069	0.00483106706394179	0.0458803178833244	0.0361069095813279	RHOA/PLXNA2/TGFB1/GLI3/PRKAR1A/ATP5F1B/BCL6/NDFIP1/SWAP70/DLG5/DLG5/ZBTB7B/NF2/SEMA4D/APOD/HMGB1/AJAP1/SRC/MBP	19
GO:0097352	GO:0097352	autophagosome maturation	6/546	61/21069	0.00489896924344672	0.0464302309521767	0.0365396803721741	LAMP2/CHMP4B/MAP1LC3A/CHMP2A/MAP1LC3B/VCP	6
GO:0070302	GO:0070302	regulation of stress-activated protein kinase signaling cascade	13/546	220/21069	0.00503099655254507	0.0468135202730153	0.0368413215440204	AXIN1/SASH1/PRMT1/DAB2IP/TLR4/IGF1R/EGFR/MFHAS1/MFHAS1/TNIK/PINK1/HMGB1/PPIA	13
GO:0014066	GO:0014066	regulation of phosphatidylinositol 3-kinase signaling	9/546	124/21069	0.00503299481711711	0.0468135202730153	0.0368413215440204	FGFR1/PDGFRB/SOX9/DAB2IP/IGF1R/EGFR/PIP5K1C/SEMA4D/SRC	9
GO:0032355	GO:0032355	response to estradiol	9/546	124/21069	0.00503299481711711	0.0468135202730153	0.0368413215440204	ADCYAP1R1/TGFB1/CDKN1B/PDGFRB/HNRNPD/IGF1R/EGFR/PTCH1/NCOR2	9
GO:0007040	GO:0007040	lysosome organization	8/546	102/21069	0.00504187675642333	0.0468135202730153	0.0368413215440204	VPS35/CHMP4B/RAB14/CHMP2A/PPT1/ARL8B/SCARB2/LAMTOR1	8
GO:0080171	GO:0080171	lytic vacuole organization	8/546	102/21069	0.00504187675642333	0.0468135202730153	0.0368413215440204	VPS35/CHMP4B/RAB14/CHMP2A/PPT1/ARL8B/SCARB2/LAMTOR1	8
GO:0035331	GO:0035331	negative regulation of hippo signaling	3/546	14/21069	0.00509061751461515	0.0468135202730153	0.0368413215440204	WWC1/DLG5/DLG5	3
GO:0035791	GO:0035791	platelet-derived growth factor receptor-beta signaling pathway	3/546	14/21069	0.00509061751461515	0.0468135202730153	0.0368413215440204	PDGFRB/LRP1/SRC	3
GO:0048680	GO:0048680	positive regulation of axon regeneration	3/546	14/21069	0.00509061751461515	0.0468135202730153	0.0368413215440204	PTN/IGF1R/FLNA	3
GO:0048711	GO:0048711	positive regulation of astrocyte differentiation	3/546	14/21069	0.00509061751461515	0.0468135202730153	0.0368413215440204	PRPF19/BIN1/TTBK1	3
GO:0060831	GO:0060831	smoothened signaling pathway involved in dorsal/ventral neural tube patterning	3/546	14/21069	0.00509061751461515	0.0468135202730153	0.0368413215440204	GLI3/PRKACB/PTCH1	3
GO:0070932	GO:0070932	histone H3 deacetylation	3/546	14/21069	0.00509061751461515	0.0468135202730153	0.0368413215440204	HDAC4/SIRT2/SIRT2	3
GO:0099010	GO:0099010	modification of postsynaptic structure	3/546	14/21069	0.00509061751461515	0.0468135202730153	0.0368413215440204	RHOA/PFN2/PFN1	3
GO:1900121	GO:1900121	negative regulation of receptor binding	3/546	14/21069	0.00509061751461515	0.0468135202730153	0.0368413215440204	B2M/B2M/RGMA	3
GO:1901862	GO:1901862	negative regulation of muscle tissue development	3/546	14/21069	0.00509061751461515	0.0468135202730153	0.0368413215440204	SIRT2/SIRT2/TGFB1	3
GO:2001171	GO:2001171	positive regulation of ATP biosynthetic process	3/546	14/21069	0.00509061751461515	0.0468135202730153	0.0368413215440204	PINK1/VCP/TMSB4X	3
GO:0045619	GO:0045619	regulation of lymphocyte differentiation	14/546	246/21069	0.00511782405230398	0.0468780569998021	0.0368921106811988	RHOA/ACTB/FBXO7/GLI3/ZMIZ1/BCL6/ARID1A/NDFIP1/SOD1/ITPKB/ZBTB7B/ZFP36L1/HMGB1/XRCC6	14
GO:1902115	GO:1902115	regulation of organelle assembly	14/546	246/21069	0.00511782405230398	0.0468780569998021	0.0368921106811988	GDI2/RHOA/MTMR3/CHMP4B/SEPTIN7/CHMP2A/YAP1/FEZ1/PIP4K2A/PINK1/ARHGAP35/GAP43/NPM1/SRC	14
GO:0071214	GO:0071214	cellular response to abiotic stimulus	18/546	353/21069	0.00518674442998637	0.0473226741313491	0.0372420156362583	CREBBP/ATP1A2/EP300/ARHGEF2/SOX9/ELK1/HABP4/TLR4/YAP1/IGF1R/TNKS1BP1/BAG3/BNIP3/PLEC/NPM1/ZFP36L1/CHP1/XRCC6	18
GO:0104004	GO:0104004	cellular response to environmental stimulus	18/546	353/21069	0.00518674442998637	0.0473226741313491	0.0372420156362583	CREBBP/ATP1A2/EP300/ARHGEF2/SOX9/ELK1/HABP4/TLR4/YAP1/IGF1R/TNKS1BP1/BAG3/BNIP3/PLEC/NPM1/ZFP36L1/CHP1/XRCC6	18
GO:0006140	GO:0006140	regulation of nucleotide metabolic process	8/546	103/21069	0.00534592570400897	0.0486793705282699	0.0383097090698022	HDAC4/PSEN1/EP300/PINK1/AK4/VCP/TMSB4X/FIS1	8
GO:0001953	GO:0001953	negative regulation of cell-matrix adhesion	5/546	44/21069	0.00541658445375359	0.0492262587147391	0.0387400993375888	BCL6/NF2/APOD/AJAP1/SRC	5
GO:0007219	GO:0007219	Notch signaling pathway	12/546	197/21069	0.00544609017282094	0.049397739770665	0.0388750515625705	PSEN1/ZNF423/ZMIZ1/TSPAN14/CDKN1B/BCL6/SOX9/NOTCH2/ARRB1/YAP1/DNER/SRC	12
GO:0062012	GO:0062012	regulation of small molecule metabolic process	18/546	355/21069	0.00549178173343014	0.049715076744736	0.039124789532101	HDAC4/ACACB/ADCYAP1R1/PSEN1/SORBS1/EP300/SOX9/NR1D1/ARPP19/SOD1/PINK1/AK4/FOXK1/VCP/NCOR2/SRC/TMSB4X/FIS1	18
GO:0071800	GO:0071800	podosome assembly	4/546	28/21069	0.00557386703591234	0.0502622107083047	0.0395553732216406	RHOA/DBNL/SH3PXD2B/SRC	4
GO:0086013	GO:0086013	membrane repolarization during cardiac muscle cell action potential	4/546	28/21069	0.00557386703591234	0.0502622107083047	0.0395553732216406	YWHAE/YWHAE/ATP1B1/FLNA	4
GO:0062197	GO:0062197	cellular response to chemical stress	19/546	384/21069	0.00569750038237452	0.0512775034413706	0.0403543886732034	SIRT2/SIRT2/HDAC6/FBXO7/MAP1LC3A/CHCHD2/LANCL1/ARHGEF2/KDM6B/TLR4/SOD1/EGFR/PINK1/BCL2/BNIP3/PLEC/ZFP36L1/PPIA/SRC	19
GO:0060998	GO:0060998	regulation of dendritic spine development	6/546	63/21069	0.00574117606345244	0.05143268721287	0.0404765152552438	PSEN1/CUX2/DBNL/DLG5/DLG5/SHANK1	6
GO:0010822	GO:0010822	positive regulation of mitochondrion organization	7/546	83/21069	0.00574796827378974	0.05143268721287	0.0404765152552438	SLC25A5/VPS35/DDHD2/FBXO7/PINK1/BNIP3/FIS1	7
GO:0034605	GO:0034605	cellular response to heat	7/546	83/21069	0.00574796827378974	0.05143268721287	0.0404765152552438	CREBBP/EP300/YWHAE/YWHAE/DNAJB1/BAG3/VCP	7
GO:0030833	GO:0030833	regulation of actin filament polymerization	10/546	150/21069	0.00580943389470938	0.0518827134750584	0.0408306770899412	RHOA/PFN2/CAPZB/PFN1/CDC42EP1/DBNL/BIN1/ARPC5/ARPC2/TMSB4X	10
GO:0043588	GO:0043588	skin development	17/546	330/21069	0.00588072282047018	0.0524185734707553	0.0412523883880644	ROCK1/FOSL2/COL5A3/PSEN1/ASAH1/PTGES3/DHCR24/STMN1/SOX9/PALLD/LRP4/YAP1/EGFR/BCL2/PLEC/ZFP36L1/RYR1	17
GO:0000266	GO:0000266	mitochondrial fission	5/546	45/21069	0.00596649521774656	0.0528786331893417	0.0416144463559985	VPS35/DDHD2/PINK1/BNIP3/FIS1	5
GO:0010591	GO:0010591	regulation of lamellipodium assembly	5/546	45/21069	0.00596649521774656	0.0528786331893417	0.0416144463559985	CDC42/CAPZB/RAC1/AUTS2/ARPC2	5
GO:0071526	GO:0071526	semaphorin-plexin signaling pathway	5/546	45/21069	0.00596649521774656	0.0528786331893417	0.0416144463559985	SEMA3B/PLXNA2/RAC1/SEMA4D/FLNA	5
GO:0010507	GO:0010507	negative regulation of autophagy	8/546	105/21069	0.0059958144339612	0.0530372613929825	0.0417392836385229	SIRT2/SIRT2/CHMP4B/SLC7A5/FEZ1/PINK1/FOXK1/BCL2	8
GO:0031098	GO:0031098	stress-activated protein kinase signaling cascade	15/546	277/21069	0.00602451092185423	0.0531897884431388	0.0418593194330156	RHOA/AXIN1/SASH1/PRMT1/DAB2IP/TLR4/IGF1R/EGFR/MFHAS1/MFHAS1/TNIK/PINK1/ZFP36L1/HMGB1/PPIA	15
GO:0042987	GO:0042987	amyloid precursor protein catabolic process	7/546	84/21069	0.00613419877160681	0.0538809657064933	0.0424032623720351	ROCK1/PSEN1/RTN4/DHCR24/RTN3/BIN1/BACE1	7
GO:0070972	GO:0070972	protein localization to endoplasmic reticulum	7/546	84/21069	0.00613419877160681	0.0538809657064933	0.0424032623720351	GABARAPL2/CHMP4B/VAPA/RTN4/SRP14/SRP9/BTF3	7
GO:2000059	GO:2000059	negative regulation of ubiquitin-dependent protein catabolic process	6/546	64/21069	0.00619975231693027	0.0538809657064933	0.0424032623720351	PSEN1/RPL5/RPL23/RPL11/EIF3H/RPS7	6
GO:1903311	GO:1903311	regulation of mRNA metabolic process	17/546	332/21069	0.00623416437612643	0.0538809657064933	0.0424032623720351	SAMD4A/ROCK1/JMJD6/FUS/PCBP4/CIRBP/HNRNPM/PRPF19/SRSF3/HNRNPA1/HNRNPD/TNKS1BP1/SAP18/PUF60/PUF60/NPM1/ZFP36L1	17
GO:0002036	GO:0002036	regulation of L-glutamate import across plasma membrane	3/546	15/21069	0.00624202402026128	0.0538809657064933	0.0424032623720351	ATP1A2/PSEN1/ARL6IP1	3
GO:0021554	GO:0021554	optic nerve development	3/546	15/21069	0.00624202402026128	0.0538809657064933	0.0424032623720351	GLI3/RPL24/NAV2	3
GO:0031115	GO:0031115	negative regulation of microtubule polymerization	3/546	15/21069	0.00624202402026128	0.0538809657064933	0.0424032623720351	TUBB4A/STMN1/EML2	3
GO:0044849	GO:0044849	estrous cycle	3/546	15/21069	0.00624202402026128	0.0538809657064933	0.0424032623720351	PTN/IGF1R/NCOR2	3
GO:0046753	GO:0046753	non-lytic viral release	3/546	15/21069	0.00624202402026128	0.0538809657064933	0.0424032623720351	CHMP4B/CHMP2A/ARL8B	3
GO:0060019	GO:0060019	radial glial cell differentiation	3/546	15/21069	0.00624202402026128	0.0538809657064933	0.0424032623720351	RHOA/GLI3/GAP43	3
GO:0070572	GO:0070572	positive regulation of neuron projection regeneration	3/546	15/21069	0.00624202402026128	0.0538809657064933	0.0424032623720351	PTN/IGF1R/FLNA	3
GO:2000671	GO:2000671	regulation of motor neuron apoptotic process	3/546	15/21069	0.00624202402026128	0.0538809657064933	0.0424032623720351	RHOA/ROCK1/BCL2	3
GO:0042594	GO:0042594	response to starvation	13/546	226/21069	0.00627397234169575	0.054056266335501	0.0425412205260573	LAMP2/GABARAPL2/MTMR3/MAP1LC3A/SLC7A5/RNF167/HNRNPA1/GABARAPL1/IGF1R/MAP1LC3B/FOXK1/BCL2/GAS2L1	13
GO:0060562	GO:0060562	epithelial tube morphogenesis	19/546	388/21069	0.00634293498412452	0.0545492408634709	0.0429291818028857	RHOA/PSEN1/TMED2/TGFB1/GLI3/PFN1/SOX9/NOTCH2/YAP1/PRKACB/DLG5/DLG5/SKI/ARHGAP35/BCL2/RPS7/RGMA/PTCH1/SRC	19
GO:0000281	GO:0000281	mitotic cytokinesis	7/546	85/21069	0.00653945586959681	0.055749473751114	0.0438737415258778	RHOA/ROCK1/CHMP4B/STMN1/CHMP2A/CFL1/SNX33	7
GO:0015807	GO:0015807	L-amino acid transport	7/546	85/21069	0.00653945586959681	0.055749473751114	0.0438737415258778	SLC7A2/ATP1A2/PSEN1/SLC7A5/SERINC3/ARL6IP1/KCNJ10	7
GO:0031063	GO:0031063	regulation of histone deacetylation	5/546	46/21069	0.00655452469166844	0.055749473751114	0.0438737415258778	BCL6/JDP2/SKI/PINK1/ZBTB7B	5
GO:0034142	GO:0034142	toll-like receptor 4 signaling pathway	5/546	46/21069	0.00655452469166844	0.055749473751114	0.0438737415258778	NR1D1/DAB2IP/TLR4/MFHAS1/MFHAS1	5
GO:0045214	GO:0045214	sarcomere organization	5/546	46/21069	0.00655452469166844	0.055749473751114	0.0438737415258778	PRKAR1A/CFL2/AKAP13/PLEC/ACTG1	5
GO:0097242	GO:0097242	amyloid-beta clearance	5/546	46/21069	0.00655452469166844	0.055749473751114	0.0438737415258778	ROCK1/RAB11A/LRP1/LRP4/IGF1R	5
GO:0007292	GO:0007292	female gamete generation	11/546	177/21069	0.00658691054580572	0.0558204609027769	0.0439296070208172	SIRT2/SIRT2/PTN/ZMIZ1/H3-3B/RPS6/FMN2/KMT2D/UBB/BCL2/SRC	11
GO:0035637	GO:0035637	multicellular organismal signaling	11/546	177/21069	0.00658691054580572	0.0558204609027769	0.0439296070208172	ATP1A2/CACNA1I/YWHAE/YWHAE/KCNMB4/BIN1/SOD1/ATP1B1/CALM2/PLEC/FLNA	11
GO:0033135	GO:0033135	regulation of peptidyl-serine phosphorylation	10/546	153/21069	0.00665620597384212	0.0559989502581934	0.044070074639931	PFN2/HDAC6/AXIN1/TGFB1/EGFR/TNKS1BP1/PINK1/NSD1/TERF2IP/BCL2	10
GO:0035107	GO:0035107	appendage morphogenesis	10/546	153/21069	0.00665620597384212	0.0559989502581934	0.044070074639931	CREBBP/PLXNA2/PSEN1/BPNT2/GLI3/SOX9/NOTCH2/LRP4/SKI/PTCH1	10
GO:0035108	GO:0035108	limb morphogenesis	10/546	153/21069	0.00665620597384212	0.0559989502581934	0.044070074639931	CREBBP/PLXNA2/PSEN1/BPNT2/GLI3/SOX9/NOTCH2/LRP4/SKI/PTCH1	10
GO:2001235	GO:2001235	positive regulation of apoptotic signaling pathway	10/546	153/21069	0.00665620597384212	0.0559989502581934	0.044070074639931	SEPTIN4/SERINC3/DAB2IP/SOD1/RPL11/NACC2/UBB/RPS7/MAL/FIS1	10
GO:0034205	GO:0034205	amyloid-beta formation	6/546	65/21069	0.00668440273007251	0.0560331521271782	0.0440969908394675	ROCK1/PSEN1/RTN4/RTN3/BIN1/BACE1	6
GO:0038066	GO:0038066	p38MAPK cascade	6/546	65/21069	0.00668440273007251	0.0560331521271782	0.0440969908394675	SASH1/PRMT1/DAB2IP/MFHAS1/MFHAS1/ZFP36L1	6
GO:0010921	GO:0010921	regulation of phosphatase activity	8/546	107/21069	0.00670405427947332	0.0560966271601335	0.0441469444444407	ROCK1/PPP6R1/PDGFRB/CALM2/HSP90B1/CHP1/SEMA4D/PPP1R26	8
GO:1902107	GO:1902107	positive regulation of leukocyte differentiation	13/546	228/21069	0.00673870322403934	0.0561840893580587	0.044215775477397	RHOA/ACTB/TGFB1/GLI3/ZMIZ1/BCL6/ARID1A/NOTCH2/ITPKB/ZBTB7B/ZFP36L1/HMGB1/XRCC6	13
GO:1903708	GO:1903708	positive regulation of hemopoiesis	13/546	228/21069	0.00673870322403934	0.0561840893580587	0.044215775477397	RHOA/ACTB/TGFB1/GLI3/ZMIZ1/BCL6/ARID1A/NOTCH2/ITPKB/ZBTB7B/ZFP36L1/HMGB1/XRCC6	13
GO:0072175	GO:0072175	epithelial tube formation	10/546	154/21069	0.00695876751227732	0.0578571939184938	0.045532475924795	TMED2/TGFB1/PFN1/SOX9/PRKACB/SKI/ARHGAP35/RPS7/RGMA/PTCH1	10
GO:0032272	GO:0032272	negative regulation of protein polymerization	7/546	86/21069	0.00696429186055944	0.0578571939184938	0.045532475924795	PFN2/CAPZB/TUBB4A/PFN1/STMN1/EML2/TMSB4X	7
GO:0030217	GO:0030217	T cell differentiation	17/546	336/21069	0.00699277083335105	0.0579900495537184	0.04563703070187	RHOA/JMJD6/ACTB/GLI3/ZMIZ1/BCL6/RPL22/ARID1A/RPS6/SOD1/ITPKB/ZBTB7B/B2M/B2M/BCL2/ZFP36L1/HMGB1	17
GO:0010800	GO:0010800	positive regulation of peptidyl-threonine phosphorylation	4/546	30/21069	0.00716296551982819	0.0591900567154486	0.0465814127829996	AXIN1/TGFB1/CALM2/TNKS1BP1	4
GO:0090312	GO:0090312	positive regulation of protein deacetylation	4/546	30/21069	0.00716296551982819	0.0591900567154486	0.0465814127829996	BCL6/JDP2/PINK1/ZBTB7B	4
GO:0007019	GO:0007019	microtubule depolymerization	5/546	47/21069	0.00718198362610524	0.0592417974416212	0.0466221317188695	STMN4/HDAC6/APC2/ARHGEF2/STMN1	5
GO:0031113	GO:0031113	regulation of microtubule polymerization	6/546	66/21069	0.00719594227297327	0.0592516948859714	0.0466299208132945	TUBB4A/CDKN1B/STMN1/EML2/RAC1/PDE4DIP	6
GO:0031668	GO:0031668	cellular response to extracellular stimulus	15/546	283/21069	0.0072848198686784	0.0598773512745885	0.0471223001100166	LAMP2/GABARAPL2/MTMR3/MAP1LC3A/SLC7A5/RNF167/HNRNPA1/GABARAPL1/IGF1R/MAP1LC3B/ARHGAP35/BCL2/PLEC/GAS2L1/RXRA	15
GO:0001654	GO:0001654	eye development	20/546	422/21069	0.00734900368098909	0.0602981856793522	0.0474534885259329	SDK2/JMJD6/PSEN1/RAB18/GLI3/CDKN1B/PDGFRB/RPL24/SOX9/NOTCH2/EGFR/CRB2/GPM6A/SKI/ARHGAP35/SALL2/BCL2/SH3PXD2B/PLAAT3/NF2	20
GO:0036465	GO:0036465	synaptic vesicle recycling	7/546	87/21069	0.00740925912092179	0.0606853604189784	0.0477581874460975	ROCK1/ACTB/BIN1/SH3GL3/ACTG1/PIP5K1C/ITSN1	7
GO:0036473	GO:0036473	cell death in response to oxidative stress	8/546	109/21069	0.00747382413641573	0.0611064071998498	0.0480895429978418	HDAC6/FBXO7/LANCL1/TLR4/SOD1/PINK1/BCL2/PPIA	8
GO:0015871	GO:0015871	choline transport	3/546	16/21069	0.00753630569361265	0.0615089694923324	0.0484063516200594	SLC44A1/PSEN1/SEC14L1	3
GO:0044088	GO:0044088	regulation of vacuole organization	6/546	67/21069	0.00773518125911419	0.0629679815798741	0.0495545654937492	MTMR3/CHMP4B/SCARB2/FEZ1/PIP4K2A/PINK1	6
GO:0030178	GO:0030178	negative regulation of Wnt signaling pathway	11/546	181/21069	0.0077421872269828	0.0629679815798741	0.0495545654937492	SOX10/AXIN1/GLI3/APC2/LRP1/SOX9/LRP4/DAB2IP/TLE3/RNF213/ZNRF3	11
GO:0120163	GO:0120163	negative regulation of cold-induced thermogenesis	5/546	48/21069	0.00785016110850063	0.0635549248096177	0.0500164782943453	ZNF423/RHEB/NR1D1/TLR4/TLE3	5
GO:0008589	GO:0008589	regulation of smoothened signaling pathway	7/546	88/21069	0.00787490958217083	0.0635549248096177	0.0500164782943453	CREBBP/GLI3/PRKACB/DLG5/DLG5/VCP/PTCH1	7
GO:0010833	GO:0010833	telomere maintenance via telomere lengthening	7/546	88/21069	0.00787490958217083	0.0635549248096177	0.0500164782943453	PTGES3/TCP1/HNRNPA1/CCT7/TNKS1BP1/TERF2IP/SRC	7
GO:1903201	GO:1903201	regulation of oxidative stress-induced cell death	7/546	88/21069	0.00787490958217083	0.0635549248096177	0.0500164782943453	HDAC6/FBXO7/LANCL1/TLR4/SOD1/PINK1/PPIA	7
GO:0050773	GO:0050773	regulation of dendrite development	8/546	110/21069	0.00788278137173553	0.0635549248096177	0.0500164782943453	DGKG/RHOA/PTN/CUX2/DBNL/DAB2IP/TNIK/SEMA4D	8
GO:0010508	GO:0010508	positive regulation of autophagy	10/546	157/21069	0.00793066975322467	0.0637197756643172	0.0501462126811073	SLC25A5/ROCK1/FBXO7/TMEM59/PIP4K2A/BAG3/PINK1/TRIM8/BNIP3/HMGB1	10
GO:0030218	GO:0030218	erythrocyte differentiation	10/546	157/21069	0.00793066975322467	0.0637197756643172	0.0501462126811073	SLC25A5/JMJD6/BCL6/PRMT1/RPS6/MFHAS1/MFHAS1/B2M/B2M/ZFP36L1	10
GO:0048732	GO:0048732	gland development	22/546	483/21069	0.00795437954866366	0.0637998939965355	0.0502092642359063	PSEN1/RPLP0/SOX10/SLC7A5/TGFB1/PTN/GLI3/CDKN1B/RTN4/SOX9/ELK1/PRKCSH/NOTCH2/HNRNPD/SOD1/EGFR/ARHGAP35/ZBTB7B/BCL2/PTCH1/NCOR2/SRC	22
GO:0001763	GO:0001763	morphogenesis of a branching structure	13/546	233/21069	0.00802063229453724	0.0642203730617775	0.050540173006594	TMED2/SOX10/GLI3/RTN4/SOX9/ERMN/YAP1/RERE/DLG5/DLG5/BCL2/PTCH1/SRC	13
GO:0034143	GO:0034143	regulation of toll-like receptor 4 signaling pathway	4/546	31/21069	0.00805877144473662	0.064304011321919	0.0506059946755752	NR1D1/DAB2IP/MFHAS1/MFHAS1	4
GO:1902430	GO:1902430	negative regulation of amyloid-beta formation	4/546	31/21069	0.00805877144473662	0.064304011321919	0.0506059946755752	ROCK1/RTN4/RTN3/BIN1	4
GO:0150063	GO:0150063	visual system development	20/546	426/21069	0.00811071812349115	0.0646075042289758	0.0508448376361131	SDK2/JMJD6/PSEN1/RAB18/GLI3/CDKN1B/PDGFRB/RPL24/SOX9/NOTCH2/EGFR/CRB2/GPM6A/SKI/ARHGAP35/SALL2/BCL2/SH3PXD2B/PLAAT3/NF2	20
GO:0030010	GO:0030010	establishment of cell polarity	10/546	158/21069	0.00827683798181146	0.0658178691567336	0.051797371075792	RUFY3/RHOA/ROCK1/CDC42/MYH9/WWC1/AMOT/IGF1R/CRB2/FEZ1	10
GO:0010517	GO:0010517	regulation of phospholipase activity	6/546	68/21069	0.00830292430432792	0.0659124452466647	0.051871800602117	FGFR1/ADCYAP1R1/PDGFRB/LRP1/PPT1/EGFR	6
GO:0021953	GO:0021953	central nervous system neuron differentiation	11/546	183/21069	0.00837600583384023	0.0663791315569182	0.0522390735676186	PSEN1/GLI3/ZMIZ1/ARHGAP35/UQCRQ/B2M/B2M/UBB/FOXG1/CNTN2/PTCH1	11
GO:1903050	GO:1903050	regulation of proteolysis involved in protein catabolic process	14/546	261/21069	0.00845909194423233	0.066923378175494	0.052667384973325	GABARAPL2/SIRT2/SIRT2/PSEN1/AXIN1/RPL5/RPL23/DAB2IP/RPL11/EIF3H/PINK1/VCP/UBB/RPS7	14
GO:0001701	GO:0001701	in utero embryonic development	20/546	428/21069	0.00851491038176093	0.0672504146477853	0.0529247562575617	TMED2/SOX10/MYH9/AXIN1/GLI3/ZMIZ1/RTN4/NECAB1/AMOT/PRMT1/NOTCH2/HS6ST1/YAP1/C1orf43/EGFR/ADCY9/CAPN2/SMIM14/ZFP36L1/PTCH1	20
GO:0045860	GO:0045860	positive regulation of protein kinase activity	21/546	457/21069	0.00854019656637762	0.0673356075624069	0.0529918014091021	RHOA/FGFR1/PSEN1/AXIN1/TGFB1/CDKN1B/SASH1/PPP2CA/PDGFRB/DAB2IP/TLR4/CALM2/TTBK1/EGFR/PINK1/AKAP13/NPM1/DAZAP2/PPIA/XRCC6/SRC	21
GO:0032781	GO:0032781	positive regulation of ATP-dependent activity	5/546	49/21069	0.00856032236747324	0.0673798933466877	0.0530266534520376	GABARAPL2/PFN2/PFN1/DNAJB1/ATP1B1	5
GO:0045807	GO:0045807	positive regulation of endocytosis	8/546	112/21069	0.00875084328663624	0.0687629716127558	0.0541151088987461	CDC42/TF/LRP1/PPT1/BIN1/ARRB1/B2M/B2M	8
GO:0006611	GO:0006611	protein export from nucleus	6/546	69/21069	0.00889996930556518	0.0698166511064944	0.0549443339774579	TGFB1/YWHAE/YWHAE/RAN/BAG3/CHP1	6
GO:2000343	GO:2000343	positive regulation of chemokine (C-X-C motif) ligand 2 production	3/546	17/21069	0.00897733369073213	0.0703047852609781	0.0553284859753651	TLR4/HMGB1/MBP	3
GO:0010592	GO:0010592	positive regulation of lamellipodium assembly	4/546	32/21069	0.0090250053095537	0.070322356807999	0.0553423144379556	CDC42/RAC1/AUTS2/ARPC2	4
GO:0043552	GO:0043552	positive regulation of phosphatidylinositol 3-kinase activity	4/546	32/21069	0.0090250053095537	0.070322356807999	0.0553423144379556	CDC42/TGFB1/PDGFRB/SRC	4
GO:0060074	GO:0060074	synapse maturation	4/546	32/21069	0.0090250053095537	0.070322356807999	0.0553423144379556	PFN1/DAB2IP/SHANK1/YWHAZ	4
GO:0000018	GO:0000018	regulation of DNA recombination	9/546	136/21069	0.00906369460623528	0.0705055238716192	0.0554864633216061	ACTB/FUS/TGFB1/BCL6/MORF4L2/NDFIP1/TERF2IP/MORF4L1/TRRAP	9
GO:0034470	GO:0034470	ncRNA processing	22/546	489/21069	0.00910908015451264	0.0707400806648105	0.0556710549136911	RTRAF/SNU13/ZC3H7B/TGFB1/SRSF3/RPS25/RPS25/RPL5/RPL27/IMP4/RPS6/RPL11/RPS8/EGFR/RPL7/RPL7A/RPL7A/TSR2/RPS7/RPS27/NCOR2/RPL10A	22
GO:0090398	GO:0090398	cellular senescence	10/546	161/21069	0.00938531077023156	0.0726462369590458	0.0571711625009762	MNT/ZMIZ1/CDKN1B/BCL6/IGF1R/LMNA/B2M/B2M/NPM1/PRELP	10
GO:0030041	GO:0030041	actin filament polymerization	11/546	186/21069	0.00940132638960519	0.0726462369590458	0.0571711625009762	RHOA/PFN2/CAPZB/PFN1/CDC42EP1/RAC1/DBNL/BIN1/ARPC5/ARPC2/TMSB4X	11
GO:1901879	GO:1901879	regulation of protein depolymerization	7/546	91/21069	0.00940146175977315	0.0726462369590458	0.0571711625009762	CAPZB/HDAC6/APC2/ARHGEF2/DSTN/SWAP70/CFL2	7
GO:0071900	GO:0071900	regulation of protein serine/threonine kinase activity	20/546	433/21069	0.00959706041179584	0.0740344660338537	0.0582636715330568	RHOA/ACTB/FGFR1/PSEN1/FBXO7/AXIN1/TGFB1/PRKAR1A/CDKN1B/SASH1/PPP2CA/PDGFRB/DAB2IP/TLR4/CALM2/EGFR/AKAP13/DAZAP2/HEXIM1/SRC	20
GO:1903076	GO:1903076	regulation of protein localization to plasma membrane	8/546	114/21069	0.00968844038582702	0.0745520657541401	0.0586710123528661	ACTB/SORBS1/TGFB1/TMEM59/LRP1/EGFR/SQSTM1/SQSTM1	8
GO:0007611	GO:0007611	learning or memory	16/546	320/21069	0.00969626350462977	0.0745520657541401	0.0586710123528661	ATP1A2/CIC/PSEN1/DDHD2/EP300/PTN/CUX2/PPT1/TTBK1/EGFR/S100B/SHANK1/B2M/B2M/CNTN2/SRC	16
GO:0016571	GO:0016571	histone methylation	11/546	187/21069	0.00976377581935905	0.0749470659588486	0.058981869760443	CREBBP/SETD1A/EZH1/PRMT1/SETD1B/PRDM16/AUTS2/LMNA/NSD1/KMT2D/HCFC1	11
GO:1903322	GO:1903322	positive regulation of protein modification by small protein conjugation or removal	9/546	138/21069	0.00992241497145204	0.0760391008703354	0.0598412798000373	HDAC4/AXIN1/SEPTIN4/SKP1/NDFIP1/PINK1/VCP/UBB/NPM1	9
GO:0060191	GO:0060191	regulation of lipase activity	7/546	92/21069	0.00995533704557671	0.0760404362494379	0.0598423307171785	RHOA/FGFR1/ADCYAP1R1/PDGFRB/LRP1/PPT1/EGFR	7
GO:2000781	GO:2000781	positive regulation of double-strand break repair	7/546	92/21069	0.00995533704557671	0.0760404362494379	0.0598423307171785	ACTB/FUS/ARID1A/MORF4L2/FMN2/MORF4L1/TRRAP	7
GO:0051656	GO:0051656	establishment of organelle localization	21/546	464/21069	0.0100314591719299	0.0764960531928448	0.0602008923082545	CDC42/SAR1A/PSEN1/TMED2/HDAC6/MYH9/CHMP4B/RAB11A/CHMP2A/RAN/FEZ1/FMN2/PINK1/LMNA/YWHAZ/UBB/CFL1/DCTN2/RAB6A/NPM1/LAMP1	21
GO:0086011	GO:0086011	membrane repolarization during action potential	4/546	33/21069	0.0100637249675317	0.0766162930315037	0.0602955187010701	YWHAE/YWHAE/ATP1B1/FLNA	4
GO:1901020	GO:1901020	negative regulation of calcium ion transmembrane transporter activity	5/546	51/21069	0.0101115254375072	0.0766607524220634	0.0603305073687393	ATP1A2/YWHAE/YWHAE/CALM2/C4orf3	5
GO:1905475	GO:1905475	regulation of protein localization to membrane	11/546	188/21069	0.0101368919754968	0.0766607524220634	0.0603305073687393	ACTB/SORBS1/TGFB1/TMEM59/LRP1/LRP4/EGFR/SQSTM1/SQSTM1/CHP1/FIS1	11
GO:0031058	GO:0031058	positive regulation of histone modification	8/546	115/21069	0.0101843153133961	0.0766607524220634	0.0603305073687393	BCL6/ARRB1/JDP2/AUTS2/PINK1/ZBTB7B/LMNA/HCFC1	8
GO:0034446	GO:0034446	substrate adhesion-dependent cell spreading	8/546	115/21069	0.0101843153133961	0.0766607524220634	0.0603305073687393	VAMP3/RHOA/CDC42/RAC1/ARPC2/PEAK1/FLNA/SRC	8
GO:1905477	GO:1905477	positive regulation of protein localization to membrane	8/546	115/21069	0.0101843153133961	0.0766607524220634	0.0603305073687393	SORBS1/LRP1/LRP4/EGFR/SQSTM1/SQSTM1/CHP1/FIS1	8
GO:0048284	GO:0048284	organelle fusion	10/546	163/21069	0.0101850199772782	0.0766607524220634	0.0603305073687393	VAMP3/CHMP4B/STX12/CHMP2A/ARL8B/DYSF/PIP4K2A/SEPTIN8/BNIP3/FIS1	10
GO:0043550	GO:0043550	regulation of lipid kinase activity	6/546	71/21069	0.0101851171930261	0.0766607524220634	0.0603305073687393	CDC42/TGFB1/PDGFRB/DAB2IP/PIP4K2A/SRC	6
GO:0000302	GO:0000302	response to reactive oxygen species	12/546	214/21069	0.0102296402390896	0.0768712771364601	0.0604961861865428	HDAC6/MAP1LC3A/PDGFRB/KDM6B/SOD1/EGFR/PINK1/CAPN2/BCL2/BNIP3/APOD/SRC	12
GO:0014902	GO:0014902	myotube differentiation	9/546	139/21069	0.0103740924566822	0.077780553454555	0.0612117688005383	HDAC4/MYH9/SKI/CAPN2/MYORG/BCL2/PLEC/DNER/RYR1	9
GO:0030258	GO:0030258	lipid modification	13/546	241/21069	0.0104635020157428	0.077780553454555	0.0612117688005383	ADIPOR2/ADIPOR2/DGKG/ACACB/HADHA/MTMR3/SOX9/IVD/LAMTOR1/ST3GAL2/INPPL1/RNF213/APOD	13
GO:0016573	GO:0016573	histone acetylation	11/546	189/21069	0.0105208728986418	0.077780553454555	0.0612117688005383	CREBBP/JADE2/ACTB/EP300/MORF4L2/ARRB1/AUTS2/APBB1/HCFC1/MORF4L1/TRRAP	11
GO:0048736	GO:0048736	appendage development	11/546	189/21069	0.0105208728986418	0.077780553454555	0.0612117688005383	CREBBP/PLXNA2/PSEN1/BPNT2/GLI3/SOX9/NOTCH2/LRP4/SKI/ZNRF3/PTCH1	11
GO:0060173	GO:0060173	limb development	11/546	189/21069	0.0105208728986418	0.077780553454555	0.0612117688005383	CREBBP/PLXNA2/PSEN1/BPNT2/GLI3/SOX9/NOTCH2/LRP4/SKI/ZNRF3/PTCH1	11
GO:0003334	GO:0003334	keratinocyte development	3/546	18/21069	0.0105683740804962	0.077780553454555	0.0612117688005383	FOSL2/PALLD/PLEC	3
GO:0006089	GO:0006089	lactate metabolic process	3/546	18/21069	0.0105683740804962	0.077780553454555	0.0612117688005383	HAGH/LDHA/LDHA	3
GO:0007096	GO:0007096	regulation of exit from mitosis	3/546	18/21069	0.0105683740804962	0.077780553454555	0.0612117688005383	SIRT2/SIRT2/CDKN1B	3
GO:0016202	GO:0016202	regulation of striated muscle tissue development	3/546	18/21069	0.0105683740804962	0.077780553454555	0.0612117688005383	SIRT2/SIRT2/TGFB1	3
GO:0032510	GO:0032510	endosome to lysosome transport via multivesicular body sorting pathway	3/546	18/21069	0.0105683740804962	0.077780553454555	0.0612117688005383	CHMP4B/CHMP2A/VCP	3
GO:0071318	GO:0071318	cellular response to ATP	3/546	18/21069	0.0105683740804962	0.077780553454555	0.0612117688005383	SOD1/HSP90B1/RYR3	3
GO:0072044	GO:0072044	collecting duct development	3/546	18/21069	0.0105683740804962	0.077780553454555	0.0612117688005383	DLG5/DLG5/PTCH1	3
GO:2001224	GO:2001224	positive regulation of neuron migration	3/546	18/21069	0.0105683740804962	0.077780553454555	0.0612117688005383	ARHGEF2/DAB2IP/ZNF609	3
GO:0045165	GO:0045165	cell fate commitment	16/546	324/21069	0.0108263805219823	0.0795353370792199	0.0625927490681925	RHOA/CDC42/TCF3/PSEN1/GLI3/APC2/ARHGEF2/SOX9/KDM6B/NOTCH2/NKX6-2/GATAD2A/BCL2/GAP43/FOXG1/PTCH1	16
GO:0043244	GO:0043244	regulation of protein-containing complex disassembly	9/546	140/21069	0.0108410569274647	0.0795353370792199	0.0625927490681925	CAPZB/HDAC6/APC2/ARHGEF2/DSTN/SWAP70/IGF1R/CFL2/BNIP3	9
GO:0008347	GO:0008347	glial cell migration	6/546	72/21069	0.0108747733951227	0.0796568574873028	0.0626883832440082	GLI3/ZMIZ1/RTN4/DAB2IP/CERS2/FOXG1	6
GO:0034767	GO:0034767	positive regulation of ion transmembrane transport	11/546	190/21069	0.010915917036354	0.0798323129398862	0.0628264632411453	ADCYAP1R1/PSEN1/PLP1/ATP1B1/CALM2/PINK1/ARL6IP1/CHP1/NDUFA4/FLNA/TMSB4X	11
GO:0060251	GO:0060251	regulation of glial cell proliferation	5/546	52/21069	0.0109549602049802	0.0798663032840316	0.0628532129747852	SOX10/SLC7A5/CERS2/SKI/NF2	5
GO:0072583	GO:0072583	clathrin-dependent endocytosis	5/546	52/21069	0.0109549602049802	0.0798663032840316	0.0628532129747852	TNK2/CLTA/SH3GL3/PIP5K1C/ITSN1	5
GO:0048880	GO:0048880	sensory system development	20/546	439/21069	0.01103902296608	0.0803530135650087	0.0632362444121924	SDK2/JMJD6/PSEN1/RAB18/GLI3/CDKN1B/PDGFRB/RPL24/SOX9/NOTCH2/EGFR/CRB2/GPM6A/SKI/ARHGAP35/SALL2/BCL2/SH3PXD2B/PLAAT3/NF2	20
GO:0034599	GO:0034599	cellular response to oxidative stress	16/546	325/21069	0.0111245521416156	0.080848857817939	0.0636264641062342	SIRT2/SIRT2/HDAC6/FBXO7/MAP1LC3A/CHCHD2/LANCL1/KDM6B/TLR4/SOD1/EGFR/PINK1/BCL2/BNIP3/PPIA/SRC	16
GO:0051403	GO:0051403	stress-activated MAPK cascade	14/546	270/21069	0.0111726347274048	0.0808495611233907	0.0636270175938195	AXIN1/SASH1/PRMT1/DAB2IP/TLR4/IGF1R/EGFR/MFHAS1/MFHAS1/TNIK/PINK1/ZFP36L1/HMGB1/PPIA	14
GO:0033688	GO:0033688	regulation of osteoblast proliferation	4/546	34/21069	0.0111768773129235	0.0808495611233907	0.0636270175938195	RHOA/IGF1R/BCL2/NF2	4
GO:0034389	GO:0034389	lipid droplet organization	4/546	34/21069	0.0111768773129235	0.0808495611233907	0.0636270175938195	DDHD2/RAB18/RNF213/PPIA	4
GO:0031532	GO:0031532	actin cytoskeleton reorganization	8/546	117/21069	0.011232212162675	0.0811234732246701	0.0638425810408574	RHOA/CDC42/MYH9/NOTCH2/TNIK/AUTS2/PLEC/FLNA	8
GO:0022612	GO:0022612	gland morphogenesis	9/546	141/21069	0.0113236146689875	0.0816566250353693	0.0642621610505468	TGFB1/PTN/GLI3/SOX9/NOTCH2/EGFR/BCL2/PTCH1/SRC	9
GO:0002562	GO:0002562	somatic diversification of immune receptors via germline recombination within a single locus	6/546	73/21069	0.0115968363043891	0.0832391156067742	0.065507550067256	TCF3/TGFB1/BCL6/NDFIP1/SWAP70/HMGB1	6
GO:0010812	GO:0010812	negative regulation of cell-substrate adhesion	6/546	73/21069	0.0115968363043891	0.0832391156067742	0.065507550067256	RHOA/BCL6/NF2/APOD/AJAP1/SRC	6
GO:0016444	GO:0016444	somatic cell DNA recombination	6/546	73/21069	0.0115968363043891	0.0832391156067742	0.065507550067256	TCF3/TGFB1/BCL6/NDFIP1/SWAP70/HMGB1	6
GO:0006109	GO:0006109	regulation of carbohydrate metabolic process	11/546	192/21069	0.0117399902938735	0.0838888951913395	0.0660189138456709	HDAC4/ACACB/ADCYAP1R1/PSEN1/SORBS1/EP300/TGFB1/ARPP19/SCARB2/FOXK1/SRC	11
GO:0034250	GO:0034250	positive regulation of cellular amide metabolic process	11/546	192/21069	0.0117399902938735	0.0838888951913395	0.0660189138456709	SAMD4A/RHOA/CIRBP/RPL5/EIF2S3/HABP4/HNRNPD/PINK1/LARP6/CNBP/NPM1	11
GO:0048145	GO:0048145	regulation of fibroblast proliferation	7/546	95/21069	0.0117596190287601	0.0838888951913395	0.0660189138456709	FOSL2/ZMIZ1/PDGFRB/DAB2IP/EGFR/SKI/FTH1	7
GO:0051926	GO:0051926	negative regulation of calcium ion transport	7/546	95/21069	0.0117596190287601	0.0838888951913395	0.0660189138456709	ATP1A2/YWHAE/YWHAE/BIN1/CALM2/C4orf3/BCL2	7
GO:0045739	GO:0045739	positive regulation of DNA repair	9/546	142/21069	0.0118220715055823	0.0839830960543319	0.0660930480757606	ACTB/FUS/ARID1A/MORF4L2/EGFR/FMN2/MORF4L1/HMGB1/TRRAP	9
GO:0098751	GO:0098751	bone cell development	5/546	53/21069	0.0118451610498681	0.0839830960543319	0.0660930480757606	EP300/NOTCH2/PIP4K2A/FLNA/SRC	5
GO:1900744	GO:1900744	regulation of p38MAPK cascade	5/546	53/21069	0.0118451610498681	0.0839830960543319	0.0660930480757606	SASH1/PRMT1/DAB2IP/MFHAS1/MFHAS1	5
GO:1902116	GO:1902116	negative regulation of organelle assembly	5/546	53/21069	0.0118451610498681	0.0839830960543319	0.0660930480757606	GDI2/CHMP4B/YAP1/FEZ1/PINK1	5
GO:0031669	GO:0031669	cellular response to nutrient levels	13/546	245/21069	0.0118844584692774	0.0841332700172628	0.066211232036796	LAMP2/GABARAPL2/MTMR3/MAP1LC3A/SLC7A5/RNF167/HNRNPA1/GABARAPL1/IGF1R/MAP1LC3B/BCL2/GAS2L1/RXRA	13
GO:0030903	GO:0030903	notochord development	3/546	19/21069	0.0123121244178883	0.0864119935680612	0.068004542741808	SOX9/YAP1/CRB2	3
GO:0043217	GO:0043217	myelin maintenance	3/546	19/21069	0.0123121244178883	0.0864119935680612	0.068004542741808	NDRG1/SOD1/PLEC	3
GO:0086103	GO:0086103	G protein-coupled receptor signaling pathway involved in heart process	3/546	19/21069	0.0123121244178883	0.0864119935680612	0.068004542741808	CDC42/AKAP13/SRC	3
GO:2000434	GO:2000434	regulation of protein neddylation	3/546	19/21069	0.0123121244178883	0.0864119935680612	0.068004542741808	COPS7A/RPL5/RPL11	3
GO:0010569	GO:0010569	regulation of double-strand break repair via homologous recombination	6/546	74/21069	0.0123520557002772	0.0864119935680612	0.068004542741808	ACTB/FUS/MORF4L2/TERF2IP/MORF4L1/TRRAP	6
GO:0050435	GO:0050435	amyloid-beta metabolic process	6/546	74/21069	0.0123520557002772	0.0864119935680612	0.068004542741808	ROCK1/PSEN1/RTN4/RTN3/BIN1/BACE1	6
GO:0035025	GO:0035025	positive regulation of Rho protein signal transduction	4/546	35/21069	0.0123662962605759	0.0864119935680612	0.068004542741808	PDGFRB/RAC1/ARRB1/AKAP13	4
GO:1902992	GO:1902992	negative regulation of amyloid precursor protein catabolic process	4/546	35/21069	0.0123662962605759	0.0864119935680612	0.068004542741808	ROCK1/RTN4/RTN3/BIN1	4
GO:0046031	GO:0046031	ADP metabolic process	7/546	96/21069	0.0124103786974179	0.0864119935680612	0.068004542741808	HDAC4/PSEN1/EP300/LDHA/LDHA/AK4/FOXK1	7
GO:0016331	GO:0016331	morphogenesis of embryonic epithelium	10/546	168/21069	0.0124110249159985	0.0864119935680612	0.068004542741808	TMED2/TGFB1/PFN1/SOX9/PRKACB/SKI/ARHGAP35/RPS7/RGMA/PTCH1	10
GO:0034101	GO:0034101	erythrocyte homeostasis	10/546	168/21069	0.0124110249159985	0.0864119935680612	0.068004542741808	SLC25A5/JMJD6/BCL6/PRMT1/RPS6/MFHAS1/MFHAS1/B2M/B2M/ZFP36L1	10
GO:0007416	GO:0007416	synapse assembly	11/546	194/21069	0.0126107043725046	0.0875397774378348	0.0688920865098514	SDK2/VPS35/CUX2/LRP4/DBNL/GPM6A/DLG5/DLG5/GAP43/SEMA4D/DNER	11
GO:0043409	GO:0043409	negative regulation of MAPK cascade	11/546	194/21069	0.0126107043725046	0.0875397774378348	0.0688920865098514	PEBP1/PRMT1/DAB2IP/TLR4/IGF1R/PINK1/DUSP8/DUSP8/DUSP8/NF2/PPIA	11
GO:0030501	GO:0030501	positive regulation of bone mineralization	5/546	54/21069	0.0127832448634165	0.0883413528953964	0.0695229106606864	GPM6B/TGFB1/PTN/ADGRV1/RXRA	5
GO:0045197	GO:0045197	establishment or maintenance of epithelial cell apical/basal polarity	5/546	54/21069	0.0127832448634165	0.0883413528953964	0.0695229106606864	RHOA/CDC42/CRB2/DLG5/DLG5	5
GO:0086009	GO:0086009	membrane repolarization	5/546	54/21069	0.0127832448634165	0.0883413528953964	0.0695229106606864	ATP1A2/YWHAE/YWHAE/ATP1B1/FLNA	5
GO:0001101	GO:0001101	response to acid chemical	9/546	144/21069	0.0128679023609817	0.0886625201252212	0.0697756629663104	RHOA/SLC7A5/CDKN1B/HNRNPD/IGF1R/EGFR/LAMTOR1/CAPN2/PLEC	9
GO:0009408	GO:0009408	response to heat	9/546	144/21069	0.0128679023609817	0.0886625201252212	0.0697756629663104	CREBBP/EP300/YWHAE/YWHAE/DNAJB1/SOD1/BAG3/PSIP1/VCP	9
GO:0014812	GO:0014812	muscle cell migration	8/546	120/21069	0.0129503655666634	0.0890985150986445	0.0701187824521723	RHOA/ROCK1/PDGFRB/LRP1/TLR4/ARPC5/BCL2/SRC	8
GO:0001894	GO:0001894	tissue homeostasis	15/546	303/21069	0.0130715292498597	0.0897703930628137	0.0706475372215624	ACTB/TF/CHMP4B/SOX9/TLR4/YAP1/SOD1/CRB2/ADGRV1/B2M/B2M/BCL2/ACTG1/SRC/MBP	15
GO:0051781	GO:0051781	positive regulation of cell division	7/546	97/21069	0.0130866830541613	0.0897703930628137	0.0706475372215624	RHOA/SIRT2/SIRT2/CDC42/TGFB1/PTN/IGF1R	7
GO:0044091	GO:0044091	membrane biogenesis	6/546	75/21069	0.0131411690108818	0.0898786286988734	0.070732716542565	SIRT2/SIRT2/CHMP4B/SERINC1/CHMP2A/LRP4	6
GO:0045911	GO:0045911	positive regulation of DNA recombination	6/546	75/21069	0.0131411690108818	0.0898786286988734	0.070732716542565	ACTB/FUS/TGFB1/MORF4L2/MORF4L1/TRRAP	6
GO:0090090	GO:0090090	negative regulation of canonical Wnt signaling pathway	9/546	145/21069	0.0134158840798164	0.0916156482936743	0.0720997168674095	SOX10/AXIN1/GLI3/APC2/SOX9/LRP4/DAB2IP/TLE3/ZNRF3	9
GO:0030522	GO:0030522	intracellular receptor signaling pathway	15/546	304/21069	0.0134345944203256	0.0916156482936743	0.0720997168674095	RHOA/HDAC6/EP300/ZMIZ1/PTGES3/ARID1A/NR1D1/SEC14L1/TLR4/YAP1/ASXL2/KMT2D/RXRA/NCOR2/SRC	15
GO:0045879	GO:0045879	negative regulation of smoothened signaling pathway	4/546	36/21069	0.0136337012026269	0.0922957848177832	0.0726349709613634	GLI3/PRKACB/VCP/PTCH1	4
GO:0071218	GO:0071218	cellular response to misfolded protein	4/546	36/21069	0.0136337012026269	0.0922957848177832	0.0726349709613634	HDAC6/VCP/DNAJC18/DNAJC18	4
GO:0090218	GO:0090218	positive regulation of lipid kinase activity	4/546	36/21069	0.0136337012026269	0.0922957848177832	0.0726349709613634	CDC42/TGFB1/PDGFRB/SRC	4
GO:0120033	GO:0120033	negative regulation of plasma membrane bounded cell projection assembly	4/546	36/21069	0.0136337012026269	0.0922957848177832	0.0726349709613634	GDI2/PFN2/CAPZB/YAP1	4
GO:1903580	GO:1903580	positive regulation of ATP metabolic process	4/546	36/21069	0.0136337012026269	0.0922957848177832	0.0726349709613634	PSEN1/PINK1/VCP/TMSB4X	4
GO:0044262	GO:0044262	cellular carbohydrate metabolic process	15/546	305/21069	0.0138054544119226	0.0933224603915116	0.0734429444850919	HDAC4/ACACB/ADCYAP1R1/SORBS1/EP300/BPNT2/PTGES3/NR1D1/ARPP19/SCARB2/GABARAPL1/FOXK1/UGP2/PFKFB3/SRC	15
GO:0008360	GO:0008360	regulation of cell shape	10/546	171/21069	0.013911839310021	0.0939049153426414	0.0739013250985201	RHOA/PLXNA2/MYH9/SEPTIN7/CDC42EP1/RAC1/ERMN/CDC42SE2/ARHGAP35/SEMA4D	10
GO:1903169	GO:1903169	regulation of calcium ion transmembrane transport	11/546	197/21069	0.0140077133300062	0.0944148341140041	0.0743026211622971	ATP1A2/ADCYAP1R1/YWHAE/YWHAE/PLP1/AHNAK/BIN1/ATP1B1/CALM2/C4orf3/BCL2	11
GO:0007000	GO:0007000	nucleolus organization	3/546	20/21069	0.0142107486325288	0.0949564268337606	0.0747288440017265	SIRT2/SIRT2/BAZ2A	3
GO:0010801	GO:0010801	negative regulation of peptidyl-threonine phosphorylation	3/546	20/21069	0.0142107486325288	0.0949564268337606	0.0747288440017265	SIRT2/SIRT2/CALM2	3
GO:0046827	GO:0046827	positive regulation of protein export from nucleus	3/546	20/21069	0.0142107486325288	0.0949564268337606	0.0747288440017265	YWHAE/YWHAE/BAG3	3
GO:0051988	GO:0051988	regulation of attachment of spindle microtubules to kinetochore	3/546	20/21069	0.0142107486325288	0.0949564268337606	0.0747288440017265	SIRT2/SIRT2/CDC42	3
GO:0055093	GO:0055093	response to hyperoxia	3/546	20/21069	0.0142107486325288	0.0949564268337606	0.0747288440017265	SLC7A5/PDGFRB/BNIP3	3
GO:1905146	GO:1905146	lysosomal protein catabolic process	3/546	20/21069	0.0142107486325288	0.0949564268337606	0.0747288440017265	LAMP2/VPS35/LRP1	3
GO:0048738	GO:0048738	cardiac muscle tissue development	13/546	251/21069	0.0142905407848466	0.0953524014437181	0.0750404682471076	CDC42/NEBL/TGFB1/PRKAR1A/PDGFRB/PRMT1/KDM6B/NOTCH2/YAP1/SKI/LMNA/AKAP13/PLEC	13
GO:0070997	GO:0070997	neuron death	20/546	451/21069	0.0144412905349734	0.0962200190020321	0.0757232662348827	RHOA/ROCK1/VPS35/PSEN1/FBXO7/CHMP4B/ATN1/LANCL1/DHCR24/ELK1/PPT1/TLR4/SOD1/PINK1/CAPN2/UBB/BCL2/BNIP3/BACE1/CHP1	20
GO:0009165	GO:0009165	nucleotide biosynthetic process	16/546	335/21069	0.014475879809764	0.0963123006254213	0.0757958900610778	ACACB/TGFB1/ATP5F1B/PPT1/ATP5MC2/ATP5F1A/PINK1/NDUFV3/ADCY9/AK4/VCP/NDUFV1/NDUFS5/ATP5ME/ATP5MK/TMSB4X	16
GO:0035307	GO:0035307	positive regulation of protein dephosphorylation	5/546	56/21069	0.0148073540565364	0.0982362174836501	0.0773099748636006	TGFB1/PDGFRB/CALM2/PINK1/PPIA	5
GO:0051496	GO:0051496	positive regulation of stress fiber assembly	5/546	56/21069	0.0148073540565364	0.0982362174836501	0.0773099748636006	RHOA/PFN2/CDC42/RAC1/NF2	5
GO:0010927	GO:0010927	cellular component assembly involved in morphogenesis	8/546	123/21069	0.014853483420393	0.0984016790360983	0.0774401898575033	NEBL/PRKAR1A/PMP22/PDGFRB/CFL2/AKAP13/PLEC/ACTG1	8
GO:0015813	GO:0015813	L-glutamate transmembrane transport	4/546	37/21069	0.0149806959079635	0.098541574782695	0.0775502850640367	ATP1A2/PSEN1/ARL6IP1/KCNJ10	4
GO:0034123	GO:0034123	positive regulation of toll-like receptor signaling pathway	4/546	37/21069	0.0149806959079635	0.098541574782695	0.0775502850640367	RTN4/MFHAS1/MFHAS1/HMGB1	4
GO:0051938	GO:0051938	L-glutamate import	4/546	37/21069	0.0149806959079635	0.098541574782695	0.0775502850640367	ATP1A2/PSEN1/ARL6IP1/KCNJ10	4
GO:0060441	GO:0060441	epithelial tube branching involved in lung morphogenesis	4/546	37/21069	0.0149806959079635	0.098541574782695	0.0775502850640367	SOX9/YAP1/DLG5/DLG5	4
GO:1903203	GO:1903203	regulation of oxidative stress-induced neuron death	4/546	37/21069	0.0149806959079635	0.098541574782695	0.0775502850640367	FBXO7/LANCL1/TLR4/PINK1	4
GO:0007249	GO:0007249	I-kappaB kinase/NF-kappaB signaling	16/546	337/21069	0.0152316630863794	0.0997684673810242	0.0785158254560306	RHOA/ROCK1/ERC1/VAPA/NR1D1/NDFIP1/DAB2IP/TLR4/PINK1/S100B/SQSTM1/SQSTM1/TERF2IP/AKAP13/TRIM8/FLNA	16
GO:0048872	GO:0048872	homeostasis of number of cells	16/546	337/21069	0.0152316630863794	0.0997684673810242	0.0785158254560306	SLC25A5/JMJD6/SEPTIN4/BCL6/SOX9/PRMT1/RPS6/SOD1/ITPKB/MFHAS1/MFHAS1/B2M/B2M/BCL2/ZFP36L1/HMGB1	16
GO:1901293	GO:1901293	nucleoside phosphate biosynthetic process	16/546	337/21069	0.0152316630863794	0.0997684673810242	0.0785158254560306	ACACB/TGFB1/ATP5F1B/PPT1/ATP5MC2/ATP5F1A/PINK1/NDUFV3/ADCY9/AK4/VCP/NDUFV1/NDUFS5/ATP5ME/ATP5MK/TMSB4X	16
GO:0010970	GO:0010970	transport along microtubule	10/546	174/21069	0.0155445635277974	0.101531579498018	0.0799033600836664	CDC42/DYNC1I2/HDAC6/ARL8B/SOD1/FEZ1/BAG3/UBB/RAB6A/LAMP1	10
GO:0051100	GO:0051100	negative regulation of binding	10/546	174/21069	0.0155445635277974	0.101531579498018	0.0799033600836664	ROCK1/ACTB/PSEN1/HABP4/TTBK1/C4orf3/B2M/B2M/RGMA/TMSB4X	10
GO:0070588	GO:0070588	calcium ion transmembrane transport	17/546	367/21069	0.0157258946194951	0.102571705917044	0.0807219191586148	ATP1A2/ADCYAP1R1/PSEN1/CACNA1I/YWHAE/YWHAE/PLP1/AHNAK/BIN1/ATP1B1/CALM2/GPM6A/C4orf3/BCL2/RYR1/FLNA/RYR3	17
GO:0030177	GO:0030177	positive regulation of Wnt signaling pathway	9/546	149/21069	0.0157819520996789	0.102648999371021	0.0807827475896876	VPS35/TGFB1/RPS12/MACF1/YAP1/EGFR/SKI/VCP/SRC	9
GO:0032874	GO:0032874	positive regulation of stress-activated MAPK cascade	9/546	149/21069	0.0157819520996789	0.102648999371021	0.0807827475896876	AXIN1/SASH1/PRMT1/DAB2IP/TLR4/MFHAS1/MFHAS1/TNIK/HMGB1	9
GO:0009953	GO:0009953	dorsal/ventral pattern formation	7/546	101/21069	0.016057636823772	0.104296035537898	0.0820789327230568	PSEN1/AXIN1/GLI3/LRP4/PRKACB/FOXG1/PTCH1	7
GO:0031331	GO:0031331	positive regulation of cellular catabolic process	21/546	486/21069	0.0161278354603045	0.104479788981142	0.0822235430759613	SLC25A5/SAMD4A/ROCK1/SIRT2/SIRT2/PSEN1/FBXO7/AXIN1/TMEM59/HNRNPD/TNKS1BP1/PIP4K2A/BAG3/PINK1/VCP/TRIM8/SNX33/BNIP3/RGMA/ZFP36L1/HMGB1	21
GO:0002223	GO:0002223	stimulatory C-type lectin receptor signaling pathway	3/546	21/21069	0.0162659103000357	0.104479788981142	0.0822235430759613	CREBBP/EP300/SRC	3
GO:0070584	GO:0070584	mitochondrion morphogenesis	3/546	21/21069	0.0162659103000357	0.104479788981142	0.0822235430759613	FEZ1/PLEC/FIS1	3
GO:0072234	GO:0072234	metanephric nephron tubule development	3/546	21/21069	0.0162659103000357	0.104479788981142	0.0822235430759613	SOX9/YAP1/POU3F3	3
GO:0097049	GO:0097049	motor neuron apoptotic process	3/546	21/21069	0.0162659103000357	0.104479788981142	0.0822235430759613	RHOA/ROCK1/BCL2	3
GO:1900034	GO:1900034	regulation of cellular response to heat	3/546	21/21069	0.0162659103000357	0.104479788981142	0.0822235430759613	CREBBP/EP300/DNAJB1	3
GO:1990840	GO:1990840	response to lectin	3/546	21/21069	0.0162659103000357	0.104479788981142	0.0822235430759613	CREBBP/EP300/SRC	3
GO:1990858	GO:1990858	cellular response to lectin	3/546	21/21069	0.0162659103000357	0.104479788981142	0.0822235430759613	CREBBP/EP300/SRC	3
GO:0051788	GO:0051788	response to misfolded protein	4/546	38/21069	0.0164087678319182	0.105106645257142	0.0827168666605008	HDAC6/VCP/DNAJC18/DNAJC18	4
GO:1902253	GO:1902253	regulation of intrinsic apoptotic signaling pathway by p53 class mediator	4/546	38/21069	0.0164087678319182	0.105106645257142	0.0827168666605008	RPL11/UBB/BCL2/RPS7	4
GO:0007254	GO:0007254	JNK cascade	11/546	202/21069	0.0165918088589245	0.106132727742211	0.0835243734350961	AXIN1/PRMT1/DAB2IP/TLR4/IGF1R/EGFR/MFHAS1/MFHAS1/TNIK/PINK1/HMGB1	11
GO:0043462	GO:0043462	regulation of ATP-dependent activity	6/546	79/21069	0.0166508311472086	0.106172169438032	0.083555413275499	GABARAPL2/PFN2/PFN1/DNAJB1/ATP1B1/C4orf3	6
GO:0043536	GO:0043536	positive regulation of blood vessel endothelial cell migration	6/546	79/21069	0.0166508311472086	0.106172169438032	0.083555413275499	FGFR1/TGFB1/ATP5F1B/ATP5F1A/HMGB1/TMSB4X	6
GO:0045862	GO:0045862	positive regulation of proteolysis	19/546	428/21069	0.0166665614815515	0.106172169438032	0.083555413275499	RHOA/SIRT2/SIRT2/PSEN1/MYH9/AXIN1/DAB2IP/TTBK1/PINK1/VCP/BEX3/CYCS/SNX33/RGMA/CNTN2/HMGB1/SRC/MBP/FIS1	19
GO:0035088	GO:0035088	establishment or maintenance of apical/basal cell polarity	5/546	58/21069	0.0170355041750838	0.107930261103805	0.0849389969065713	RHOA/CDC42/CRB2/DLG5/DLG5	5
GO:0043551	GO:0043551	regulation of phosphatidylinositol 3-kinase activity	5/546	58/21069	0.0170355041750838	0.107930261103805	0.0849389969065713	CDC42/TGFB1/PDGFRB/DAB2IP/SRC	5
GO:0048260	GO:0048260	positive regulation of receptor-mediated endocytosis	5/546	58/21069	0.0170355041750838	0.107930261103805	0.0849389969065713	TF/PPT1/ARRB1/B2M/B2M	5
GO:0061245	GO:0061245	establishment or maintenance of bipolar cell polarity	5/546	58/21069	0.0170355041750838	0.107930261103805	0.0849389969065713	RHOA/CDC42/CRB2/DLG5/DLG5	5
GO:0070304	GO:0070304	positive regulation of stress-activated protein kinase signaling cascade	9/546	151/21069	0.0170736402049933	0.108024502877369	0.0850131633324779	AXIN1/SASH1/PRMT1/DAB2IP/TLR4/MFHAS1/MFHAS1/TNIK/HMGB1	9
GO:0006479	GO:0006479	protein methylation	12/546	230/21069	0.0172304491181023	0.108720388185417	0.0855608114102564	CREBBP/SETD1A/EZH1/PRMT1/SETD1B/PRDM16/AUTS2/LMNA/NSD1/KMT2D/HCFC1/RAB6A	12
GO:0008213	GO:0008213	protein alkylation	12/546	230/21069	0.0172304491181023	0.108720388185417	0.0855608114102564	CREBBP/SETD1A/EZH1/PRMT1/SETD1B/PRDM16/AUTS2/LMNA/NSD1/KMT2D/HCFC1/RAB6A	12
GO:0002200	GO:0002200	somatic diversification of immune receptors	6/546	80/21069	0.017619985633262	0.111027426432658	0.087376405225574	TCF3/TGFB1/BCL6/NDFIP1/SWAP70/HMGB1	6
GO:0048259	GO:0048259	regulation of receptor-mediated endocytosis	8/546	127/21069	0.0176965734414458	0.111289923457789	0.0875829852317517	TNK2/TF/PPT1/RAC1/ARRB1/SH3GL3/B2M/B2M	8
GO:0006165	GO:0006165	nucleoside diphosphate phosphorylation	7/546	103/21069	0.0177095722298247	0.111289923457789	0.0875829852317517	HDAC4/PSEN1/EP300/LDHA/LDHA/AK4/FOXK1	7
GO:0007052	GO:0007052	mitotic spindle organization	9/546	152/21069	0.0177476764751645	0.111378661554951	0.0876528203723629	RHOA/CHMP4B/RAB11A/STMN1/CHMP2A/RAN/VCP/DCTN2/FLNA	9
GO:1903706	GO:1903706	regulation of hemopoiesis	21/546	491/21069	0.017854058025462	0.111851038398359	0.0880245716757565	RHOA/ACTB/FBXO7/TGFB1/PTN/GLI3/ZMIZ1/BCL6/ARID1A/PRMT1/NDFIP1/NOTCH2/TLR4/SOD1/ITPKB/ZBTB7B/B2M/B2M/ZFP36L1/HMGB1/XRCC6	21
GO:0033687	GO:0033687	osteoblast proliferation	4/546	39/21069	0.0179192878054218	0.111851038398359	0.0880245716757565	RHOA/IGF1R/BCL2/NF2	4
GO:0048143	GO:0048143	astrocyte activation	4/546	39/21069	0.0179192878054218	0.111851038398359	0.0880245716757565	PSEN1/LRP1/NR1D1/TTBK1	4
GO:1900745	GO:1900745	positive regulation of p38MAPK cascade	4/546	39/21069	0.0179192878054218	0.111851038398359	0.0880245716757565	SASH1/PRMT1/MFHAS1/MFHAS1	4
GO:0072593	GO:0072593	reactive oxygen species metabolic process	13/546	259/21069	0.0180589242122926	0.112571334284412	0.0885914303992649	RHOA/SIRT2/SIRT2/HDAC6/TGFB1/PDGFRB/RAC1/TLR4/SOD1/PINK1/BCL2/SH3PXD2B/BNIP3	13
GO:0001836	GO:0001836	release of cytochrome c from mitochondria	5/546	59/21069	0.0182284943747074	0.113172630850456	0.0890646389937855	PINK1/LMNA/BCL2/BNIP3/FIS1	5
GO:0060425	GO:0060425	lung morphogenesis	5/546	59/21069	0.0182284943747074	0.113172630850456	0.0890646389937855	CDC42/SOX9/YAP1/DLG5/DLG5	5
GO:1904646	GO:1904646	cellular response to amyloid-beta	5/546	59/21069	0.0182284943747074	0.113172630850456	0.0890646389937855	PSEN1/LRP1/TLR4/IGF1R/BACE1	5
GO:0051302	GO:0051302	regulation of cell division	11/546	205/21069	0.0183043956974277	0.113492141013157	0.0893160872201098	RHOA/SIRT2/SIRT2/CDC42/RAB11A/TGFB1/PTN/IGF1R/CALM2/KLHL21/PTCH1	11
GO:0001890	GO:0001890	placenta development	9/546	153/21069	0.0184408933814971	0.113512655362402	0.089332231610286	TMED2/PTN/CDKN1B/NOTCH2/HS6ST1/RPS6/SOD1/EGFR/ZFP36L1	9
GO:0006906	GO:0006906	vesicle fusion	8/546	128/21069	0.018464406666055	0.113512655362402	0.089332231610286	VAMP3/CHMP4B/STX12/CHMP2A/ARL8B/DYSF/PIP4K2A/SEPTIN8	8
GO:0007413	GO:0007413	axonal fasciculation	3/546	22/21069	0.0184788043613212	0.113512655362402	0.089332231610286	RTN4/ARHGAP35/CNTN2	3
GO:0010288	GO:0010288	response to lead ion	3/546	22/21069	0.0184788043613212	0.113512655362402	0.089332231610286	MAP1LC3A/PPP2CA/BACE1	3
GO:0043371	GO:0043371	negative regulation of CD4-positive, alpha-beta T cell differentiation	3/546	22/21069	0.0184788043613212	0.113512655362402	0.089332231610286	BCL6/ZBTB7B/HMGB1	3
GO:0046628	GO:0046628	positive regulation of insulin receptor signaling pathway	3/546	22/21069	0.0184788043613212	0.113512655362402	0.089332231610286	SORBS1/ZBTB7B/SRC	3
GO:0106030	GO:0106030	neuron projection fasciculation	3/546	22/21069	0.0184788043613212	0.113512655362402	0.089332231610286	RTN4/ARHGAP35/CNTN2	3
GO:0000377	GO:0000377	RNA splicing, via transesterification reactions with bulged adenosine as nucleophile	17/546	374/21069	0.018548698412924	0.113641366002136	0.0894335243572727	JMJD6/PCBP4/CIRBP/HNRNPM/SNU13/PRPF19/SRSF3/RALY/HNRNPA1/ZCRB1/ZMAT2/SAP18/PSIP1/SRRM2/PUF60/PUF60/NPM1	17
GO:0000398	GO:0000398	mRNA splicing, via spliceosome	17/546	374/21069	0.018548698412924	0.113641366002136	0.0894335243572727	JMJD6/PCBP4/CIRBP/HNRNPM/SNU13/PRPF19/SRSF3/RALY/HNRNPA1/ZCRB1/ZMAT2/SAP18/PSIP1/SRRM2/PUF60/PUF60/NPM1	17
GO:0072080	GO:0072080	nephron tubule development	7/546	104/21069	0.0185788566446897	0.113672145871461	0.0894577475102479	GLI3/SOX9/NOTCH2/YAP1/BCL2/PTCH1/POU3F3	7
GO:0001570	GO:0001570	vasculogenesis	6/546	81/21069	0.0186271539638634	0.113672145871461	0.0894577475102479	TGFB1/ZMIZ1/PDGFRB/AMOT/YAP1/ZFP36L1	6
GO:0042776	GO:0042776	proton motive force-driven mitochondrial ATP synthesis	6/546	81/21069	0.0186271539638634	0.113672145871461	0.0894577475102479	ATP5F1B/ATP5F1A/NDUFV3/NDUFV1/NDUFS5/ATP5ME	6
GO:0001889	GO:0001889	liver development	9/546	154/21069	0.0191535770561384	0.116731249145284	0.0918652017390695	SLC7A5/PTN/GLI3/SOX9/ELK1/PRKCSH/NOTCH2/HNRNPD/PTCH1	9
GO:2001022	GO:2001022	positive regulation of response to DNA damage stimulus	10/546	180/21069	0.0192315752654282	0.11674138253278	0.0918731765161189	ACTB/FUS/ARID1A/MORF4L2/EGFR/NACC2/FMN2/MORF4L1/HMGB1/TRRAP	10
GO:0030326	GO:0030326	embryonic limb morphogenesis	8/546	129/21069	0.0192557922093259	0.11674138253278	0.0918731765161189	CREBBP/PSEN1/BPNT2/GLI3/NOTCH2/LRP4/SKI/PTCH1	8
GO:0035113	GO:0035113	embryonic appendage morphogenesis	8/546	129/21069	0.0192557922093259	0.11674138253278	0.0918731765161189	CREBBP/PSEN1/BPNT2/GLI3/NOTCH2/LRP4/SKI/PTCH1	8
GO:0043200	GO:0043200	response to amino acid	8/546	129/21069	0.0192557922093259	0.11674138253278	0.0918731765161189	RHOA/SLC7A5/CDKN1B/HNRNPD/IGF1R/EGFR/LAMTOR1/CAPN2	8
GO:0031641	GO:0031641	regulation of myelination	5/546	60/21069	0.0194752943118538	0.117101551925632	0.0921566227584648	SIRT2/SIRT2/SOX10/PTN/NKX6-2	5
GO:0046939	GO:0046939	nucleotide phosphorylation	7/546	105/21069	0.0194776453740275	0.117101551925632	0.0921566227584648	HDAC4/PSEN1/EP300/LDHA/LDHA/AK4/FOXK1	7
GO:1900407	GO:1900407	regulation of cellular response to oxidative stress	7/546	105/21069	0.0194776453740275	0.117101551925632	0.0921566227584648	HDAC6/FBXO7/LANCL1/TLR4/SOD1/PINK1/PPIA	7
GO:0032409	GO:0032409	regulation of transporter activity	16/546	347/21069	0.0194797914060084	0.117101551925632	0.0921566227584648	ATP1A2/ACTB/YWHAE/YWHAE/AHNAK/NDFIP1/ATP1B1/CALM2/PINK1/SHANK1/C4orf3/BCL2/RXRA/CHP1/NDUFA4/TMSB4X	16
GO:0021532	GO:0021532	neural tube patterning	4/546	40/21069	0.0195135100744933	0.117101551925632	0.0921566227584648	PSEN1/GLI3/PRKACB/PTCH1	4
GO:0036475	GO:0036475	neuron death in response to oxidative stress	4/546	40/21069	0.0195135100744933	0.117101551925632	0.0921566227584648	FBXO7/LANCL1/TLR4/PINK1	4
GO:1902692	GO:1902692	regulation of neuroblast proliferation	4/546	40/21069	0.0195135100744933	0.117101551925632	0.0921566227584648	SOX10/PTN/GLI3/FOXG1	4
GO:0018393	GO:0018393	internal peptidyl-lysine acetylation	11/546	207/21069	0.0195169253209387	0.117101551925632	0.0921566227584648	CREBBP/JADE2/ACTB/EP300/MORF4L2/ARRB1/AUTS2/APBB1/HCFC1/MORF4L1/TRRAP	11
GO:0071559	GO:0071559	response to transforming growth factor beta	14/546	290/21069	0.0196112818246638	0.11751586166934	0.0924826763942042	CREBBP/ROCK1/ITGB5/EP300/AXIN1/TGFB1/ZMIZ1/SOX9/IGF1R/PRDM16/SKI/ZFP36L1/BCL9L/SRC	14
GO:0090174	GO:0090174	organelle membrane fusion	8/546	130/21069	0.0200710858559439	0.120116137519334	0.0945290424468762	VAMP3/CHMP4B/STX12/CHMP2A/ARL8B/DYSF/PIP4K2A/SEPTIN8	8
GO:0051260	GO:0051260	protein homooligomerization	11/546	208/21069	0.0201450091935002	0.120248615288708	0.094633299850944	VPS35/JMJD6/ACACB/FUS/PRMT1/CHMP2A/NACC2/B2M/B2M/RYR1/RYR3	11
GO:0071897	GO:0071897	DNA biosynthetic process	11/546	208/21069	0.0201450091935002	0.120248615288708	0.094633299850944	JADE2/PTGES3/PDGFRB/TCP1/HNRNPA1/CCT7/HNRNPD/TNKS1BP1/VCP/TERF2IP/SRC	11
GO:0051701	GO:0051701	biological process involved in interaction with host	13/546	263/21069	0.0202035893961059	0.120443477734937	0.0947866527711365	ITGB5/CHMP4B/VAPA/TCP1/CHMP2A/ARL8B/SCARB2/EGFR/TRIM8/LAMP1/HMGB1/PPIA/SRC	13
GO:0000375	GO:0000375	RNA splicing, via transesterification reactions	17/546	378/21069	0.0203282737622382	0.120876444752668	0.0951273893153055	JMJD6/PCBP4/CIRBP/HNRNPM/SNU13/PRPF19/SRSF3/RALY/HNRNPA1/ZCRB1/ZMAT2/SAP18/PSIP1/SRRM2/PUF60/PUF60/NPM1	17
GO:0050890	GO:0050890	cognition	17/546	378/21069	0.0203282737622382	0.120876444752668	0.0951273893153055	ATP1A2/CIC/PSEN1/DDHD2/EP300/PTN/CUX2/PPT1/TTBK1/EGFR/S100B/SHANK1/GPR155/B2M/B2M/CNTN2/SRC	17
GO:0010769	GO:0010769	regulation of cell morphogenesis involved in differentiation	7/546	106/21069	0.0204063971055461	0.121008005805268	0.0952309252812662	CDC42/CUX2/RAC1/DBNL/ARPC2/CNTN2/FLNA	7
GO:0061337	GO:0061337	cardiac conduction	7/546	106/21069	0.0204063971055461	0.121008005805268	0.0952309252812662	ATP1A2/YWHAE/YWHAE/BIN1/ATP1B1/CALM2/FLNA	7
GO:0018209	GO:0018209	peptidyl-serine modification	16/546	349/21069	0.0204285694554974	0.121008005805268	0.0952309252812662	ROCK1/PFN2/HDAC6/MKNK2/AXIN1/TGFB1/TTBK1/EGFR/TNKS1BP1/PINK1/NSD1/TERF2IP/MGAT5B/BCL2/SBK1/SRC	16
GO:0016241	GO:0016241	regulation of macroautophagy	10/546	182/21069	0.0205923771791189	0.121490928563519	0.0956109760126339	SLC25A5/VPS35/HDAC6/CHMP4B/RHEB/FEZ1/PIP4K2A/BAG3/PINK1/BNIP3	10
GO:0044000	GO:0044000	movement in host	12/546	236/21069	0.0206221034564336	0.121490928563519	0.0956109760126339	ITGB5/CHMP4B/VAPA/CHMP2A/ARL8B/SCARB2/EGFR/TRIM8/LAMP1/HMGB1/PPIA/SRC	12
GO:0030879	GO:0030879	mammary gland development	9/546	156/21069	0.0206384750817015	0.121490928563519	0.0956109760126339	RPLP0/GLI3/RTN4/SOX9/ARHGAP35/ZBTB7B/PTCH1/NCOR2/SRC	9
GO:0086001	GO:0086001	cardiac muscle cell action potential	6/546	83/21069	0.0207580298056223	0.121490928563519	0.0956109760126339	ATP1A2/YWHAE/YWHAE/BIN1/ATP1B1/FLNA	6
GO:0006826	GO:0006826	iron ion transport	5/546	61/21069	0.0207767519072473	0.121490928563519	0.0956109760126339	TF/B2M/B2M/FTH1/SLC48A1	5
GO:0030042	GO:0030042	actin filament depolymerization	5/546	61/21069	0.0207767519072473	0.121490928563519	0.0956109760126339	CAPZB/DSTN/SWAP70/CFL2/CFL1	5
GO:2000785	GO:2000785	regulation of autophagosome assembly	5/546	61/21069	0.0207767519072473	0.121490928563519	0.0956109760126339	MTMR3/CHMP4B/FEZ1/PIP4K2A/PINK1	5
GO:0006907	GO:0006907	pinocytosis	3/546	23/21069	0.0208501873525247	0.121490928563519	0.0956109760126339	CDC42/PPT1/SNX33	3
GO:0010310	GO:0010310	regulation of hydrogen peroxide metabolic process	3/546	23/21069	0.0208501873525247	0.121490928563519	0.0956109760126339	HDAC6/RAC1/PINK1	3
GO:0048634	GO:0048634	regulation of muscle organ development	3/546	23/21069	0.0208501873525247	0.121490928563519	0.0956109760126339	SIRT2/SIRT2/TGFB1	3
GO:0080182	GO:0080182	histone H3-K4 trimethylation	3/546	23/21069	0.0208501873525247	0.121490928563519	0.0956109760126339	SETD1A/SETD1B/KMT2D	3
GO:1902902	GO:1902902	negative regulation of autophagosome assembly	3/546	23/21069	0.0208501873525247	0.121490928563519	0.0956109760126339	CHMP4B/FEZ1/PINK1	3
GO:1903429	GO:1903429	regulation of cell maturation	3/546	23/21069	0.0208501873525247	0.121490928563519	0.0956109760126339	SIRT2/SIRT2/BCL2	3
GO:1901214	GO:1901214	regulation of neuron death	18/546	409/21069	0.0209995381980335	0.122207838836676	0.0961751703252502	RHOA/ROCK1/VPS35/PSEN1/FBXO7/CHMP4B/LANCL1/DHCR24/ELK1/PPT1/TLR4/SOD1/PINK1/CAPN2/UBB/BCL2/BACE1/CHP1	18
GO:0010863	GO:0010863	positive regulation of phospholipase C activity	4/546	41/21069	0.0211925726625263	0.12286929768386	0.0966957254540921	FGFR1/ADCYAP1R1/PDGFRB/EGFR	4
GO:0070841	GO:0070841	inclusion body assembly	4/546	41/21069	0.0211925726625263	0.12286929768386	0.0966957254540921	HDAC6/DNAJB1/BAG3/VCP	4
GO:1901998	GO:1901998	toxin transport	4/546	41/21069	0.0211925726625263	0.12286929768386	0.0966957254540921	TCP1/CCT7/RAB40B/BNIP3	4
GO:0014909	GO:0014909	smooth muscle cell migration	7/546	107/21069	0.0213655611033712	0.123410032044845	0.0971212727820171	RHOA/PDGFRB/LRP1/TLR4/ARPC5/BCL2/SRC	7
GO:0061326	GO:0061326	renal tubule development	7/546	107/21069	0.0213655611033712	0.123410032044845	0.0971212727820171	GLI3/SOX9/NOTCH2/YAP1/BCL2/PTCH1/POU3F3	7
GO:1902414	GO:1902414	protein localization to cell junction	7/546	107/21069	0.0213655611033712	0.123410032044845	0.0971212727820171	VPS35/ACTB/RAB11A/DLG5/DLG5/SHANK1/ACTG1	7
GO:0061008	GO:0061008	hepaticobiliary system development	9/546	157/21069	0.0214112470273521	0.123520287198786	0.0972080414239508	SLC7A5/PTN/GLI3/SOX9/ELK1/PRKCSH/NOTCH2/HNRNPD/PTCH1	9
GO:0051865	GO:0051865	protein autoubiquitination	6/546	84/21069	0.0218829398851619	0.126084829809791	0.0992262861189527	RNF141/SASH1/UBE2D2/RNF187/RNF187/RNF213	6
GO:0006644	GO:0006644	phospholipid metabolic process	19/546	441/21069	0.021964041252831	0.1263953005925	0.0994706205306583	DGKG/SLC44A1/HADHA/PITPNM2/MTMR3/VAPA/BPNT2/PITPNM1/SERINC1/HMGCS1/PDGFRB/SERINC3/ITPKB/PIP4K2A/CAPN2/INPPL1/PLAAT3/PIP5K1C/CHP1	19
GO:0051168	GO:0051168	nuclear export	10/546	184/21069	0.0220221400503131	0.126572795041651	0.0996103051780705	TGFB1/YWHAE/YWHAE/SRSF3/RAN/HNRNPA1/BAG3/AKAP13/NPM1/CHP1	10
GO:0006475	GO:0006475	internal protein amino acid acetylation	11/546	211/21069	0.0221188156806633	0.126743250064097	0.0997444499348438	CREBBP/JADE2/ACTB/EP300/MORF4L2/ARRB1/AUTS2/APBB1/HCFC1/MORF4L1/TRRAP	11
GO:0006998	GO:0006998	nuclear envelope organization	5/546	62/21069	0.0221336726533123	0.126743250064097	0.0997444499348438	SIRT2/SIRT2/CHMP4B/CHMP2A/LMNA	5
GO:0045620	GO:0045620	negative regulation of lymphocyte differentiation	5/546	62/21069	0.0221336726533123	0.126743250064097	0.0997444499348438	FBXO7/GLI3/BCL6/ZBTB7B/HMGB1	5
GO:1902105	GO:1902105	regulation of leukocyte differentiation	17/546	382/21069	0.0222357306770479	0.127170853773658	0.10008096566076	RHOA/ACTB/FBXO7/TGFB1/GLI3/ZMIZ1/BCL6/ARID1A/NDFIP1/NOTCH2/TLR4/SOD1/ITPKB/ZBTB7B/ZFP36L1/HMGB1/XRCC6	17
GO:0009135	GO:0009135	purine nucleoside diphosphate metabolic process	7/546	108/21069	0.0223555768305811	0.127542136119433	0.100373157578918	HDAC4/PSEN1/EP300/LDHA/LDHA/AK4/FOXK1	7
GO:0009179	GO:0009179	purine ribonucleoside diphosphate metabolic process	7/546	108/21069	0.0223555768305811	0.127542136119433	0.100373157578918	HDAC4/PSEN1/EP300/LDHA/LDHA/AK4/FOXK1	7
GO:0033673	GO:0033673	negative regulation of kinase activity	13/546	267/21069	0.0225338266453539	0.128401338577943	0.101049333048329	PSEN1/RTRAF/FBXO7/PRKAR1A/CDKN1B/DAB2IP/PIP4K2A/PLEC/NPM1/NF2/HEXIM1/CHP1/PPIA	13
GO:0046632	GO:0046632	alpha-beta T cell differentiation	8/546	133/21069	0.0226638950470384	0.128826350793692	0.101383809319484	RHOA/GLI3/BCL6/RPL22/ITPKB/ZBTB7B/BCL2/HMGB1	8
GO:0048675	GO:0048675	axon extension	8/546	133/21069	0.0226638950470384	0.128826350793692	0.101383809319484	SEMA3B/RUFY3/RTN4/MACF1/DBNL/AUTS2/ALCAM/SEMA4D	8
GO:0030307	GO:0030307	positive regulation of cell growth	10/546	185/21069	0.0227634425598903	0.129234018640746	0.101704635912932	RUFY3/RHOA/CDC42/MACF1/H3-3B/DBNL/YAP1/EGFR/BCL2/SEMA4D	10
GO:0051896	GO:0051896	regulation of protein kinase B signaling	11/546	212/21069	0.0228072279435522	0.129324501306296	0.101775843994619	FGFR1/TGFB1/PPP2CA/RTN4/IGF1R/EGFR/MFHAS1/MFHAS1/PINK1/MYORG/SRC	11
GO:0099622	GO:0099622	cardiac muscle cell membrane repolarization	4/546	42/21069	0.0229574980293508	0.130017830302811	0.102321480305399	YWHAE/YWHAE/ATP1B1/FLNA	4
GO:0061077	GO:0061077	chaperone-mediated protein folding	6/546	85/21069	0.0230482677850783	0.13005608213111	0.102351583743418	PTGES3/TCP1/DNAJB1/CCT7/DNAJC18/DNAJC18	6
GO:1901224	GO:1901224	positive regulation of NIK/NF-kappaB signaling	6/546	85/21069	0.0230482677850783	0.13005608213111	0.102351583743418	RHOA/EP300/SASH1/TLR4/EGFR/TERF2IP	6
GO:2000036	GO:2000036	regulation of stem cell population maintenance	6/546	85/21069	0.0230482677850783	0.13005608213111	0.102351583743418	BICRA/ACTB/PTN/ARID1A/ZNF706/YAP1	6
GO:0006469	GO:0006469	negative regulation of protein kinase activity	12/546	240/21069	0.0231438332493956	0.130436846614312	0.102651237917605	PSEN1/RTRAF/FBXO7/PRKAR1A/CDKN1B/DAB2IP/PLEC/NPM1/NF2/HEXIM1/CHP1/PPIA	12
GO:0007039	GO:0007039	protein catabolic process in the vacuole	3/546	24/21069	0.0233804062059632	0.130660176197946	0.102826993916149	LAMP2/VPS35/LRP1	3
GO:0010640	GO:0010640	regulation of platelet-derived growth factor receptor signaling pathway	3/546	24/21069	0.0233804062059632	0.130660176197946	0.102826993916149	LRP1/APOD/SRC	3
GO:0046039	GO:0046039	GTP metabolic process	3/546	24/21069	0.0233804062059632	0.130660176197946	0.102826993916149	RHOA/RAN/AK4	3
GO:0048025	GO:0048025	negative regulation of mRNA splicing, via spliceosome	3/546	24/21069	0.0233804062059632	0.130660176197946	0.102826993916149	PCBP4/SAP18/NPM1	3
GO:0072243	GO:0072243	metanephric nephron epithelium development	3/546	24/21069	0.0233804062059632	0.130660176197946	0.102826993916149	SOX9/YAP1/POU3F3	3
GO:1902410	GO:1902410	mitotic cytokinetic process	3/546	24/21069	0.0233804062059632	0.130660176197946	0.102826993916149	RHOA/CHMP4B/CHMP2A	3
GO:2000178	GO:2000178	negative regulation of neural precursor cell proliferation	3/546	24/21069	0.0233804062059632	0.130660176197946	0.102826993916149	SIRT2/SIRT2/PTN	3
GO:0043122	GO:0043122	regulation of I-kappaB kinase/NF-kappaB signaling	14/546	297/21069	0.0234879216954391	0.130959792841865	0.103062786333686	RHOA/VAPA/NR1D1/NDFIP1/DAB2IP/TLR4/PINK1/S100B/SQSTM1/SQSTM1/TERF2IP/AKAP13/TRIM8/FLNA	14
GO:0016447	GO:0016447	somatic recombination of immunoglobulin gene segments	5/546	63/21069	0.0235468189110589	0.130959792841865	0.103062786333686	TCF3/TGFB1/BCL6/NDFIP1/SWAP70	5
GO:0045778	GO:0045778	positive regulation of ossification	5/546	63/21069	0.0235468189110589	0.130959792841865	0.103062786333686	GPM6B/TGFB1/PTN/ADGRV1/RXRA	5
GO:0061005	GO:0061005	cell differentiation involved in kidney development	5/546	63/21069	0.0235468189110589	0.130959792841865	0.103062786333686	GLI3/NOTCH2/YAP1/PTCH1/POU3F3	5
GO:0010675	GO:0010675	regulation of cellular carbohydrate metabolic process	9/546	160/21069	0.0238541307643655	0.132194013448345	0.104034093724252	HDAC4/ACACB/ADCYAP1R1/SORBS1/EP300/ARPP19/SCARB2/FOXK1/SRC	9
GO:0045621	GO:0045621	positive regulation of lymphocyte differentiation	9/546	160/21069	0.0238541307643655	0.132194013448345	0.104034093724252	RHOA/ACTB/GLI3/ZMIZ1/BCL6/ARID1A/ITPKB/ZBTB7B/XRCC6	9
GO:0062013	GO:0062013	positive regulation of small molecule metabolic process	9/546	160/21069	0.0238541307643655	0.132194013448345	0.104034093724252	ADCYAP1R1/PSEN1/SORBS1/NR1D1/ARPP19/PINK1/VCP/SRC/TMSB4X	9
GO:0006839	GO:0006839	mitochondrial transport	11/546	214/21069	0.024230877229699	0.133933655658042	0.10540315799554	SLC25A5/VPS35/PSEN1/FBXO7/BAG3/PINK1/BCL2/TOMM20/CNP/BNIP3/FIS1	11
GO:0010770	GO:0010770	positive regulation of cell morphogenesis involved in differentiation	6/546	86/21069	0.0242545659794172	0.133933655658042	0.10540315799554	CDC42/CUX2/RAC1/DBNL/ARPC2/FLNA	6
GO:2000573	GO:2000573	positive regulation of DNA biosynthetic process	6/546	86/21069	0.0242545659794172	0.133933655658042	0.10540315799554	PTGES3/PDGFRB/TCP1/HNRNPA1/CCT7/SRC	6
GO:0120162	GO:0120162	positive regulation of cold-induced thermogenesis	7/546	110/21069	0.0244298701422243	0.134581633381364	0.105913103744525	ADIPOR2/ADIPOR2/SCD/KDM6B/IGF1R/PRDM16/ZBTB7B	7
GO:1901019	GO:1901019	regulation of calcium ion transmembrane transporter activity	7/546	110/21069	0.0244298701422243	0.134581633381364	0.105913103744525	ATP1A2/YWHAE/YWHAE/AHNAK/ATP1B1/CALM2/C4orf3	7
GO:0006650	GO:0006650	glycerophospholipid metabolic process	16/546	357/21069	0.0245793151848778	0.135244478339541	0.10643474971551	DGKG/SLC44A1/HADHA/PITPNM2/MTMR3/BPNT2/PITPNM1/SERINC1/PDGFRB/SERINC3/ITPKB/PIP4K2A/CAPN2/INPPL1/PLAAT3/PIP5K1C	16
GO:0071364	GO:0071364	cellular response to epidermal growth factor stimulus	4/546	43/21069	0.0248091940024828	0.136025852358359	0.107049675730591	SOX9/DAB2IP/EGFR/ZFP36L1	4
GO:1900274	GO:1900274	regulation of phospholipase C activity	4/546	43/21069	0.0248091940024828	0.136025852358359	0.107049675730591	FGFR1/ADCYAP1R1/PDGFRB/EGFR	4
GO:1905314	GO:1905314	semi-lunar valve development	4/546	43/21069	0.0248091940024828	0.136025852358359	0.107049675730591	ROCK1/TGFB1/SOX9/NOTCH2	4
GO:0043405	GO:0043405	regulation of MAP kinase activity	11/546	215/21069	0.0249664784378875	0.136520007980046	0.107438566504991	FGFR1/PSEN1/AXIN1/TGFB1/SASH1/PDGFRB/DAB2IP/TLR4/EGFR/AKAP13/SRC	11
GO:1901654	GO:1901654	response to ketone	11/546	215/21069	0.0249664784378875	0.136520007980046	0.107438566504991	RPLP0/SOX10/TGFB1/ELK1/RPL27/YAP1/HNRNPD/IGF1R/ATP5F1A/SRC/MBP	11
GO:0046636	GO:0046636	negative regulation of alpha-beta T cell activation	5/546	64/21069	0.0250169093003918	0.136520007980046	0.107438566504991	GLI3/BCL6/NDFIP1/ZBTB7B/HMGB1	5
GO:0070169	GO:0070169	positive regulation of biomineral tissue development	5/546	64/21069	0.0250169093003918	0.136520007980046	0.107438566504991	GPM6B/TGFB1/PTN/ADGRV1/RXRA	5
GO:0006875	GO:0006875	cellular metal ion homeostasis	19/546	448/21069	0.025306514226473	0.137449849768608	0.108170333740561	SLC30A9/ATP1A2/PSEN1/TF/YWHAE/YWHAE/NDFIP1/SLC41A1/SOD1/ATP1B1/CALM2/HSP90B1/FTH1/BCL2/BNIP3/RYR1/FLNA/RYR3/FIS1	19
GO:0030278	GO:0030278	regulation of ossification	8/546	136/21069	0.0254841663116619	0.137449849768608	0.108170333740561	GPM6B/TGFB1/PTN/SOX9/LRP4/ADGRV1/BCL2/RXRA	8
GO:2000278	GO:2000278	regulation of DNA biosynthetic process	8/546	136/21069	0.0254841663116619	0.137449849768608	0.108170333740561	JADE2/PTGES3/PDGFRB/TCP1/HNRNPA1/CCT7/HNRNPD/SRC	8
GO:0006096	GO:0006096	glycolytic process	6/546	87/21069	0.0255023664874539	0.137449849768608	0.108170333740561	HDAC4/PSEN1/EP300/LDHA/LDHA/FOXK1	6
GO:1902475	GO:1902475	L-alpha-amino acid transmembrane transport	6/546	87/21069	0.0255023664874539	0.137449849768608	0.108170333740561	SLC7A2/ATP1A2/PSEN1/SLC7A5/ARL6IP1/KCNJ10	6
GO:0090263	GO:0090263	positive regulation of canonical Wnt signaling pathway	7/546	111/21069	0.0255149744249693	0.137449849768608	0.108170333740561	VPS35/TGFB1/RPS12/YAP1/EGFR/VCP/SRC	7
GO:0018105	GO:0018105	peptidyl-serine phosphorylation	15/546	330/21069	0.0259232180267834	0.137449849768608	0.108170333740561	ROCK1/PFN2/HDAC6/MKNK2/AXIN1/TGFB1/TTBK1/EGFR/TNKS1BP1/PINK1/NSD1/TERF2IP/BCL2/SBK1/SRC	15
GO:0001919	GO:0001919	regulation of receptor recycling	3/546	25/21069	0.0260694256802428	0.137449849768608	0.108170333740561	VAMP3/PSEN1/LAMTOR1	3
GO:0010155	GO:0010155	regulation of proton transport	3/546	25/21069	0.0260694256802428	0.137449849768608	0.108170333740561	CHP1/NDUFA4/TMSB4X	3
GO:0032469	GO:0032469	endoplasmic reticulum calcium ion homeostasis	3/546	25/21069	0.0260694256802428	0.137449849768608	0.108170333740561	PSEN1/BCL2/FIS1	3
GO:0035024	GO:0035024	negative regulation of Rho protein signal transduction	3/546	25/21069	0.0260694256802428	0.137449849768608	0.108170333740561	BCL6/STMN1/ARHGAP35	3
GO:0045932	GO:0045932	negative regulation of muscle contraction	3/546	25/21069	0.0260694256802428	0.137449849768608	0.108170333740561	ATP1A2/BIN1/SOD1	3
GO:0048714	GO:0048714	positive regulation of oligodendrocyte differentiation	3/546	25/21069	0.0260694256802428	0.137449849768608	0.108170333740561	PTN/RHEB/NKX6-2	3
GO:0072170	GO:0072170	metanephric tubule development	3/546	25/21069	0.0260694256802428	0.137449849768608	0.108170333740561	SOX9/YAP1/POU3F3	3
GO:1900078	GO:1900078	positive regulation of cellular response to insulin stimulus	3/546	25/21069	0.0260694256802428	0.137449849768608	0.108170333740561	SORBS1/ZBTB7B/SRC	3
GO:2000679	GO:2000679	positive regulation of transcription regulatory region DNA binding	3/546	25/21069	0.0260694256802428	0.137449849768608	0.108170333740561	EP300/TGFB1/DAZAP2	3
GO:0002481	GO:0002481	antigen processing and presentation of exogenous protein antigen via MHC class Ib, TAP-dependent	2/546	10/21069	0.0262824002141525	0.137449849768608	0.108170333740561	B2M/B2M	2
GO:0007084	GO:0007084	mitotic nuclear membrane reassembly	2/546	10/21069	0.0262824002141525	0.137449849768608	0.108170333740561	SIRT2/SIRT2	2
GO:0010572	GO:0010572	positive regulation of platelet activation	2/546	10/21069	0.0262824002141525	0.137449849768608	0.108170333740561	TLR4/FLNA	2
GO:0010998	GO:0010998	regulation of translational initiation by eIF2 alpha phosphorylation	2/546	10/21069	0.0262824002141525	0.137449849768608	0.108170333740561	TMED2/NPM1	2
GO:0014012	GO:0014012	peripheral nervous system axon regeneration	2/546	10/21069	0.0262824002141525	0.137449849768608	0.108170333740561	CERS2/APOD	2
GO:0032070	GO:0032070	regulation of deoxyribonuclease activity	2/546	10/21069	0.0262824002141525	0.137449849768608	0.108170333740561	NPM1/HMGB1	2
GO:0048635	GO:0048635	negative regulation of muscle organ development	2/546	10/21069	0.0262824002141525	0.137449849768608	0.108170333740561	SIRT2/SIRT2	2
GO:0048664	GO:0048664	neuron fate determination	2/546	10/21069	0.0262824002141525	0.137449849768608	0.108170333740561	CDC42/FOXG1	2
GO:0060075	GO:0060075	regulation of resting membrane potential	2/546	10/21069	0.0262824002141525	0.137449849768608	0.108170333740561	PSEN1/KCNJ10	2
GO:0060502	GO:0060502	epithelial cell proliferation involved in lung morphogenesis	2/546	10/21069	0.0262824002141525	0.137449849768608	0.108170333740561	CDC42/SOX9	2
GO:0071073	GO:0071073	positive regulation of phospholipid biosynthetic process	2/546	10/21069	0.0262824002141525	0.137449849768608	0.108170333740561	CAPN2/CHP1	2
GO:0072203	GO:0072203	cell proliferation involved in metanephros development	2/546	10/21069	0.0262824002141525	0.137449849768608	0.108170333740561	PDGFRB/PTCH1	2
GO:0098779	GO:0098779	positive regulation of mitophagy in response to mitochondrial depolarization	2/546	10/21069	0.0262824002141525	0.137449849768608	0.108170333740561	HDAC6/PINK1	2
GO:0099612	GO:0099612	protein localization to axon	2/546	10/21069	0.0262824002141525	0.137449849768608	0.108170333740561	MAL/CNTN2	2
GO:0101024	GO:0101024	mitotic nuclear membrane organization	2/546	10/21069	0.0262824002141525	0.137449849768608	0.108170333740561	SIRT2/SIRT2	2
GO:1900119	GO:1900119	positive regulation of execution phase of apoptosis	2/546	10/21069	0.0262824002141525	0.137449849768608	0.108170333740561	SIRT2/SIRT2	2
GO:1900122	GO:1900122	positive regulation of receptor binding	2/546	10/21069	0.0262824002141525	0.137449849768608	0.108170333740561	B2M/B2M	2
GO:1901203	GO:1901203	positive regulation of extracellular matrix assembly	2/546	10/21069	0.0262824002141525	0.137449849768608	0.108170333740561	TGFB1/SOX9	2
GO:1904851	GO:1904851	positive regulation of establishment of protein localization to telomere	2/546	10/21069	0.0262824002141525	0.137449849768608	0.108170333740561	TCP1/CCT7	2
GO:1905719	GO:1905719	protein localization to perinuclear region of cytoplasm	2/546	10/21069	0.0262824002141525	0.137449849768608	0.108170333740561	SQSTM1/SQSTM1	2
GO:1990144	GO:1990144	intrinsic apoptotic signaling pathway in response to hypoxia	2/546	10/21069	0.0262824002141525	0.137449849768608	0.108170333740561	PINK1/BNIP3	2
GO:1904375	GO:1904375	regulation of protein localization to cell periphery	8/546	137/21069	0.0264763181506438	0.13804390462904	0.108637843254914	ACTB/SORBS1/TGFB1/TMEM59/LRP1/EGFR/SQSTM1/SQSTM1	8
GO:0045834	GO:0045834	positive regulation of lipid metabolic process	9/546	163/21069	0.026489428036813	0.13804390462904	0.108637843254914	CDC42/SORBS1/TGFB1/PDGFRB/NR1D1/IGF1R/CAPN2/CHP1/SRC	9
GO:0035196	GO:0035196	miRNA processing	5/546	65/21069	0.0265446181812517	0.13804390462904	0.108637843254914	ZC3H7B/TGFB1/SRSF3/EGFR/NCOR2	5
GO:0043277	GO:0043277	apoptotic cell clearance	5/546	65/21069	0.0265446181812517	0.13804390462904	0.108637843254914	JMJD6/RAB14/LRP1/RAC1/HMGB1	5
GO:0110151	GO:0110151	positive regulation of biomineralization	5/546	65/21069	0.0265446181812517	0.13804390462904	0.108637843254914	GPM6B/TGFB1/PTN/ADGRV1/RXRA	5
GO:0043488	GO:0043488	regulation of mRNA stability	10/546	190/21069	0.0267429050975802	0.138710017627364	0.109162061109345	SAMD4A/ROCK1/FUS/PCBP4/CIRBP/HNRNPM/HNRNPD/TNKS1BP1/NPM1/ZFP36L1	10
GO:1900026	GO:1900026	positive regulation of substrate adhesion-dependent cell spreading	4/546	44/21069	0.0267484549573557	0.138710017627364	0.109162061109345	CDC42/RAC1/ARPC2/FLNA	4
GO:0006757	GO:0006757	ATP generation from ADP	6/546	88/21069	0.0267921804073526	0.138710017627364	0.109162061109345	HDAC4/PSEN1/EP300/LDHA/LDHA/FOXK1	6
GO:0072091	GO:0072091	regulation of stem cell proliferation	6/546	88/21069	0.0267921804073526	0.138710017627364	0.109162061109345	GLI3/SOX9/YAP1/ZFP36L1/PTCH1/NF2	6
GO:0051924	GO:0051924	regulation of calcium ion transport	14/546	303/21069	0.0272433550579303	0.140872489992839	0.110863884413422	ATP1A2/RHOA/ADCYAP1R1/YWHAE/YWHAE/PDGFRB/PLP1/AHNAK/SARAF/BIN1/ATP1B1/CALM2/C4orf3/BCL2	14
GO:0018394	GO:0018394	peptidyl-lysine acetylation	11/546	218/21069	0.0272705358534802	0.140872489992839	0.110863884413422	CREBBP/JADE2/ACTB/EP300/MORF4L2/ARRB1/AUTS2/APBB1/HCFC1/MORF4L1/TRRAP	11
GO:0051604	GO:0051604	protein maturation	16/546	362/21069	0.0274775536955683	0.141716839450354	0.111528370862602	CREBBP/PSEN1/MYH9/EP300/GLI3/TSPAN14/DHCR24/DOHH/PRKACB/CAPN2/CYCS/CNTN2/PTCH1/BACE1/FLNA/SRC	16
GO:0010595	GO:0010595	positive regulation of endothelial cell migration	8/546	138/21069	0.0274950198847479	0.141716839450354	0.111528370862602	FGFR1/TGFB1/ATP5F1B/SASH1/RAC1/ATP5F1A/HMGB1/TMSB4X	8
GO:0016482	GO:0016482	cytosolic transport	10/546	191/21069	0.0275948764752274	0.141916507586884	0.11168550576673	VAMP3/VPS35/ERC1/RAB14/ARL8B/PIP4K2A/RAB6A/LAMP1/FLNA/SRC	10
GO:0035265	GO:0035265	organ growth	10/546	191/21069	0.0275948764752274	0.141916507586884	0.11168550576673	ACACB/PRKAR1A/WWC1/PDGFRB/SOX9/YAP1/SOD1/SKI/AKAP13/BCL2	10
GO:0021954	GO:0021954	central nervous system neuron development	6/546	89/21069	0.0281244974823111	0.143401088183548	0.112853841555211	ZMIZ1/ARHGAP35/UQCRQ/UBB/FOXG1/CNTN2	6
GO:0046637	GO:0046637	regulation of alpha-beta T cell differentiation	6/546	89/21069	0.0281244974823111	0.143401088183548	0.112853841555211	RHOA/GLI3/BCL6/ITPKB/ZBTB7B/HMGB1	6
GO:0055072	GO:0055072	iron ion homeostasis	6/546	89/21069	0.0281244974823111	0.143401088183548	0.112853841555211	TF/NDFIP1/SOD1/B2M/B2M/FTH1	6
GO:0061053	GO:0061053	somite development	6/546	89/21069	0.0281244974823111	0.143401088183548	0.112853841555211	PLXNA2/PSEN1/TMED2/EP300/CRB2/PTCH1	6
GO:0006120	GO:0006120	mitochondrial electron transport, NADH to ubiquinone	5/546	66/21069	0.0281305752229139	0.143401088183548	0.112853841555211	PINK1/NDUFV3/NDUFV1/NDUFS5/NDUFA4	5
GO:0015695	GO:0015695	organic cation transport	5/546	66/21069	0.0281305752229139	0.143401088183548	0.112853841555211	SLC44A1/ACTB/PSEN1/SEC14L1/SLC25A42	5
GO:0043112	GO:0043112	receptor metabolic process	5/546	66/21069	0.0281305752229139	0.143401088183548	0.112853841555211	VAMP3/PSEN1/TGFB1/LAMTOR1/ZNRF3	5
GO:0051289	GO:0051289	protein homotetramerization	5/546	66/21069	0.0281305752229139	0.143401088183548	0.112853841555211	ACACB/B2M/B2M/RYR1/RYR3	5
GO:0061025	GO:0061025	membrane fusion	10/546	192/21069	0.0284660240676095	0.144951990975854	0.114074371609811	VAMP3/CHMP4B/VAPA/STX12/CHMP2A/ARL8B/DYSF/PIP4K2A/SEPTIN8/CHP1	10
GO:0007517	GO:0007517	muscle organ development	16/546	364/21069	0.0287055221534276	0.145650620590316	0.114624179402869	RHOA/SIRT2/SIRT2/EP300/TGFB1/HIVEP3/SKI/FOXK1/MYORG/CFL2/BCL2/PLEC/ZNF609/BCL9L/DNER/RYR1	16
GO:0051085	GO:0051085	chaperone cofactor-dependent protein refolding	4/546	45/21069	0.0287759632246347	0.145650620590316	0.114624179402869	PTGES3/DNAJB1/DNAJC18/DNAJC18	4
GO:1900371	GO:1900371	regulation of purine nucleotide biosynthetic process	4/546	45/21069	0.0287759632246347	0.145650620590316	0.114624179402869	PINK1/AK4/VCP/TMSB4X	4
GO:0030810	GO:0030810	positive regulation of nucleotide biosynthetic process	3/546	26/21069	0.0289168544755106	0.145650620590316	0.114624179402869	PINK1/VCP/TMSB4X	3
GO:0050686	GO:0050686	negative regulation of mRNA processing	3/546	26/21069	0.0289168544755106	0.145650620590316	0.114624179402869	PCBP4/SAP18/NPM1	3
GO:0060575	GO:0060575	intestinal epithelial cell differentiation	3/546	26/21069	0.0289168544755106	0.145650620590316	0.114624179402869	SOX9/YAP1/SRC	3
GO:0072567	GO:0072567	chemokine (C-X-C motif) ligand 2 production	3/546	26/21069	0.0289168544755106	0.145650620590316	0.114624179402869	TLR4/HMGB1/MBP	3
GO:1900120	GO:1900120	regulation of receptor binding	3/546	26/21069	0.0289168544755106	0.145650620590316	0.114624179402869	B2M/B2M/RGMA	3
GO:1900373	GO:1900373	positive regulation of purine nucleotide biosynthetic process	3/546	26/21069	0.0289168544755106	0.145650620590316	0.114624179402869	PINK1/VCP/TMSB4X	3
GO:2000341	GO:2000341	regulation of chemokine (C-X-C motif) ligand 2 production	3/546	26/21069	0.0289168544755106	0.145650620590316	0.114624179402869	TLR4/HMGB1/MBP	3
GO:0046330	GO:0046330	positive regulation of JNK cascade	7/546	114/21069	0.0289668431821361	0.145744333410444	0.114697929552804	AXIN1/DAB2IP/TLR4/MFHAS1/MFHAS1/TNIK/HMGB1	7
GO:0048588	GO:0048588	developmental cell growth	12/546	249/21069	0.0296382780273264	0.148961215539939	0.117229552643971	SEMA3B/RUFY3/HDAC6/RTN4/SOX9/MACF1/DBNL/AUTS2/KMT2D/ALCAM/AKAP13/SEMA4D	12
GO:0006816	GO:0006816	calcium ion transport	20/546	487/21069	0.0297545551358219	0.149326992799808	0.117517412167581	ATP1A2/RHOA/ADCYAP1R1/PSEN1/CACNA1I/YWHAE/YWHAE/PDGFRB/PLP1/AHNAK/SARAF/BIN1/ATP1B1/CALM2/GPM6A/C4orf3/BCL2/RYR1/FLNA/RYR3	20
GO:0061951	GO:0061951	establishment of protein localization to plasma membrane	5/546	67/21069	0.0297753650587043	0.149326992799808	0.117517412167581	VAMP3/VPS35/RAB11A/MACF1/GOLGA7	5
GO:1902882	GO:1902882	regulation of response to oxidative stress	7/546	115/21069	0.0301842292477025	0.151214197007908	0.119002604835091	HDAC6/FBXO7/LANCL1/TLR4/SOD1/PINK1/PPIA	7
GO:0006909	GO:0006909	phagocytosis	15/546	337/21069	0.0304271251355204	0.152134941501417	0.119727212678027	JMJD6/CDC42/MYH9/RAB14/LRP1/ARL8B/DYSF/RAC1/TLR4/SOD1/C1orf43/CDC42SE2/PIP5K1C/HMGB1/SRC	15
GO:0046777	GO:0046777	protein autophosphorylation	12/546	250/21069	0.0304335401926823	0.152134941501417	0.119727212678027	FGFR1/MKNK2/PDGFRB/IGF1R/CALM2/EGFR/TNKS1BP1/TNIK/PINK1/PEAK1/CHP1/SRC	12
GO:2000779	GO:2000779	regulation of double-strand break repair	8/546	141/21069	0.0307134003125868	0.152448668248508	0.11997410946979	ACTB/FUS/ARID1A/MORF4L2/FMN2/TERF2IP/MORF4L1/TRRAP	8
GO:0005978	GO:0005978	glycogen biosynthetic process	4/546	46/21069	0.0308922907039648	0.152448668248508	0.11997410946979	SORBS1/PTGES3/NR1D1/UGP2	4
GO:0008631	GO:0008631	intrinsic apoptotic signaling pathway in response to oxidative stress	4/546	46/21069	0.0308922907039648	0.152448668248508	0.11997410946979	SOD1/PINK1/BCL2/PPIA	4
GO:0009250	GO:0009250	glucan biosynthetic process	4/546	46/21069	0.0308922907039648	0.152448668248508	0.11997410946979	SORBS1/PTGES3/NR1D1/UGP2	4
GO:0030808	GO:0030808	regulation of nucleotide biosynthetic process	4/546	46/21069	0.0308922907039648	0.152448668248508	0.11997410946979	PINK1/AK4/VCP/TMSB4X	4
GO:0043243	GO:0043243	positive regulation of protein-containing complex disassembly	4/546	46/21069	0.0308922907039648	0.152448668248508	0.11997410946979	DSTN/IGF1R/CFL2/BNIP3	4
GO:0071763	GO:0071763	nuclear membrane organization	4/546	46/21069	0.0308922907039648	0.152448668248508	0.11997410946979	SIRT2/SIRT2/CHMP4B/CHMP2A	4
GO:0097009	GO:0097009	energy homeostasis	4/546	46/21069	0.0308922907039648	0.152448668248508	0.11997410946979	ACACB/SQSTM1/SQSTM1/UBB	4
GO:1900181	GO:1900181	negative regulation of protein localization to nucleus	4/546	46/21069	0.0308922907039648	0.152448668248508	0.11997410946979	MFHAS1/MFHAS1/CHP1/APOD	4
GO:0048864	GO:0048864	stem cell development	6/546	91/21069	0.0309184909182674	0.152448668248508	0.11997410946979	SEMA3B/CDC42/SOX10/SOX9/BCL2/SEMA4D	6
GO:0007405	GO:0007405	neuroblast proliferation	5/546	68/21069	0.0314795270233372	0.152448668248508	0.11997410946979	SOX10/PTN/GLI3/ARHGEF2/FOXG1	5
GO:0014009	GO:0014009	glial cell proliferation	5/546	68/21069	0.0314795270233372	0.152448668248508	0.11997410946979	SOX10/SLC7A5/CERS2/SKI/NF2	5
GO:0035094	GO:0035094	response to nicotine	5/546	68/21069	0.0314795270233372	0.152448668248508	0.11997410946979	ATP1A2/IGF1R/B2M/B2M/BCL2	5
GO:0043030	GO:0043030	regulation of macrophage activation	5/546	68/21069	0.0314795270233372	0.152448668248508	0.11997410946979	NR1D1/TLR4/TTBK1/MFHAS1/MFHAS1	5
GO:0048599	GO:0048599	oocyte development	5/546	68/21069	0.0314795270233372	0.152448668248508	0.11997410946979	SIRT2/SIRT2/H3-3B/KMT2D/BCL2	5
GO:0010248	GO:0010248	establishment or maintenance of transmembrane electrochemical gradient	2/546	11/21069	0.0315795906233989	0.152448668248508	0.11997410946979	ATP1A2/ATP1B1	2
GO:0032060	GO:0032060	bleb assembly	2/546	11/21069	0.0315795906233989	0.152448668248508	0.11997410946979	ROCK1/PMP22	2
GO:0032429	GO:0032429	regulation of phospholipase A2 activity	2/546	11/21069	0.0315795906233989	0.152448668248508	0.11997410946979	LRP1/PPT1	2
GO:0033148	GO:0033148	positive regulation of intracellular estrogen receptor signaling pathway	2/546	11/21069	0.0315795906233989	0.152448668248508	0.11997410946979	YAP1/KMT2D	2
GO:0048755	GO:0048755	branching morphogenesis of a nerve	2/546	11/21069	0.0315795906233989	0.152448668248508	0.11997410946979	RTN4/RERE	2
GO:0051561	GO:0051561	positive regulation of mitochondrial calcium ion concentration	2/546	11/21069	0.0315795906233989	0.152448668248508	0.11997410946979	BNIP3/FIS1	2
GO:0051933	GO:0051933	amino acid neurotransmitter reuptake	2/546	11/21069	0.0315795906233989	0.152448668248508	0.11997410946979	ATP1A2/KCNJ10	2
GO:0070203	GO:0070203	regulation of establishment of protein localization to telomere	2/546	11/21069	0.0315795906233989	0.152448668248508	0.11997410946979	TCP1/CCT7	2
GO:0071313	GO:0071313	cellular response to caffeine	2/546	11/21069	0.0315795906233989	0.152448668248508	0.11997410946979	RYR1/RYR3	2
GO:0071394	GO:0071394	cellular response to testosterone stimulus	2/546	11/21069	0.0315795906233989	0.152448668248508	0.11997410946979	ELK1/IGF1R	2
GO:0090219	GO:0090219	negative regulation of lipid kinase activity	2/546	11/21069	0.0315795906233989	0.152448668248508	0.11997410946979	DAB2IP/PIP4K2A	2
GO:0098887	GO:0098887	neurotransmitter receptor transport, endosome to postsynaptic membrane	2/546	11/21069	0.0315795906233989	0.152448668248508	0.11997410946979	VPS35/RAB11A	2
GO:0099639	GO:0099639	neurotransmitter receptor transport, endosome to plasma membrane	2/546	11/21069	0.0315795906233989	0.152448668248508	0.11997410946979	VPS35/RAB11A	2
GO:1901620	GO:1901620	regulation of smoothened signaling pathway involved in dorsal/ventral neural tube patterning	2/546	11/21069	0.0315795906233989	0.152448668248508	0.11997410946979	GLI3/PRKACB	2
GO:1902513	GO:1902513	regulation of organelle transport along microtubule	2/546	11/21069	0.0315795906233989	0.152448668248508	0.11997410946979	FEZ1/LAMP1	2
GO:1904869	GO:1904869	regulation of protein localization to Cajal body	2/546	11/21069	0.0315795906233989	0.152448668248508	0.11997410946979	TCP1/CCT7	2
GO:1904871	GO:1904871	positive regulation of protein localization to Cajal body	2/546	11/21069	0.0315795906233989	0.152448668248508	0.11997410946979	TCP1/CCT7	2
GO:1905165	GO:1905165	regulation of lysosomal protein catabolic process	2/546	11/21069	0.0315795906233989	0.152448668248508	0.11997410946979	VPS35/LRP1	2
GO:0010954	GO:0010954	positive regulation of protein processing	3/546	27/21069	0.0319219700877445	0.152823196287615	0.12026885568489	MYH9/CNTN2/SRC	3
GO:0030318	GO:0030318	melanocyte differentiation	3/546	27/21069	0.0319219700877445	0.152823196287615	0.12026885568489	SOX10/GLI3/BCL2	3
GO:0032740	GO:0032740	positive regulation of interleukin-17 production	3/546	27/21069	0.0319219700877445	0.152823196287615	0.12026885568489	SLC7A5/TGFB1/ZBTB7B	3
GO:0036296	GO:0036296	response to increased oxygen levels	3/546	27/21069	0.0319219700877445	0.152823196287615	0.12026885568489	SLC7A5/PDGFRB/BNIP3	3
GO:0042059	GO:0042059	negative regulation of epidermal growth factor receptor signaling pathway	3/546	27/21069	0.0319219700877445	0.152823196287615	0.12026885568489	PSEN1/DAB2IP/EGFR	3
GO:0071243	GO:0071243	cellular response to arsenic-containing substance	3/546	27/21069	0.0319219700877445	0.152823196287615	0.12026885568489	MKNK2/HNRNPA1/VCP	3
GO:0086064	GO:0086064	cell communication by electrical coupling involved in cardiac conduction	3/546	27/21069	0.0319219700877445	0.152823196287615	0.12026885568489	ATP1A2/ATP1B1/CALM2	3
GO:1900225	GO:1900225	regulation of NLRP3 inflammasome complex assembly	3/546	27/21069	0.0319219700877445	0.152823196287615	0.12026885568489	SIRT2/SIRT2/TLR4	3
GO:0043010	GO:0043010	camera-type eye development	16/546	369/21069	0.0319533427207739	0.152823196287615	0.12026885568489	SDK2/JMJD6/PSEN1/GLI3/CDKN1B/PDGFRB/RPL24/SOX9/NOTCH2/EGFR/CRB2/GPM6A/SKI/ARHGAP35/PLAAT3/NF2	16
GO:0097191	GO:0097191	extrinsic apoptotic signaling pathway	12/546	252/21069	0.0320700000453613	0.15322333355006	0.120583755856069	FGFR1/MKNK2/TGFB1/ARHGEF2/DAB2IP/YAP1/BAG3/LMNA/BEX3/BCL2/MAL/SRC	12
GO:0035051	GO:0035051	cardiocyte differentiation	9/546	169/21069	0.0323644262188806	0.154075341884412	0.121254269690983	CDC42/NEBL/TGFB1/PDGFRB/KDM6B/EGFR/LMNA/AKAP13/PLEC	9
GO:0002312	GO:0002312	B cell activation involved in immune response	6/546	92/21069	0.0323810365372924	0.154075341884412	0.121254269690983	TGFB1/BCL6/NDFIP1/SWAP70/NOTCH2/TLR4	6
GO:0014068	GO:0014068	positive regulation of phosphatidylinositol 3-kinase signaling	6/546	92/21069	0.0323810365372924	0.154075341884412	0.121254269690983	FGFR1/PDGFRB/SOX9/IGF1R/SEMA4D/SRC	6
GO:0072384	GO:0072384	organelle transport along microtubule	6/546	92/21069	0.0323810365372924	0.154075341884412	0.121254269690983	CDC42/HDAC6/FEZ1/UBB/RAB6A/LAMP1	6
GO:0070167	GO:0070167	regulation of biomineral tissue development	7/546	117/21069	0.0327212582234781	0.155534824145171	0.122402853581766	GPM6B/ROCK1/TGFB1/PTN/SOX9/ADGRV1/RXRA	7
GO:0006473	GO:0006473	protein acetylation	12/546	253/21069	0.0329114769486422	0.156144985027144	0.122883038218923	CREBBP/JADE2/ACTB/EP300/MORF4L2/ARRB1/AUTS2/APBB1/TERF2IP/HCFC1/MORF4L1/TRRAP	12
GO:0022898	GO:0022898	regulation of transmembrane transporter activity	14/546	311/21069	0.0329168691519323	0.156144985027144	0.122883038218923	ATP1A2/ACTB/YWHAE/YWHAE/AHNAK/ATP1B1/CALM2/PINK1/SHANK1/C4orf3/BCL2/CHP1/NDUFA4/TMSB4X	14
GO:0031952	GO:0031952	regulation of protein autophosphorylation	4/546	47/21069	0.0330979006646959	0.156258167288317	0.122972110436792	CALM2/TNKS1BP1/CHP1/SRC	4
GO:0070849	GO:0070849	response to epidermal growth factor	4/546	47/21069	0.0330979006646959	0.156258167288317	0.122972110436792	SOX9/DAB2IP/EGFR/ZFP36L1	4
GO:0031056	GO:0031056	regulation of histone modification	10/546	197/21069	0.0331163316517443	0.156258167288317	0.122972110436792	BCL6/ARRB1/JDP2/SKI/AUTS2/PINK1/ZBTB7B/LMNA/NSD1/HCFC1	10
GO:0061136	GO:0061136	regulation of proteasomal protein catabolic process	11/546	225/21069	0.0332361097293291	0.156258167288317	0.122972110436792	GABARAPL2/SIRT2/SIRT2/PSEN1/AXIN1/DAB2IP/RPL11/EIF3H/PINK1/VCP/UBB	11
GO:0001756	GO:0001756	somitogenesis	5/546	69/21069	0.0332435549700382	0.156258167288317	0.122972110436792	PLXNA2/PSEN1/TMED2/EP300/CRB2	5
GO:0016445	GO:0016445	somatic diversification of immunoglobulins	5/546	69/21069	0.0332435549700382	0.156258167288317	0.122972110436792	TCF3/TGFB1/BCL6/NDFIP1/SWAP70	5
GO:0062208	GO:0062208	positive regulation of pattern recognition receptor signaling pathway	5/546	69/21069	0.0332435549700382	0.156258167288317	0.122972110436792	RTN4/TLR4/MFHAS1/MFHAS1/HMGB1	5
GO:0070918	GO:0070918	small regulatory ncRNA processing	5/546	69/21069	0.0332435549700382	0.156258167288317	0.122972110436792	ZC3H7B/TGFB1/SRSF3/EGFR/NCOR2	5
GO:1903078	GO:1903078	positive regulation of protein localization to plasma membrane	5/546	69/21069	0.0332435549700382	0.156258167288317	0.122972110436792	SORBS1/LRP1/EGFR/SQSTM1/SQSTM1	5
GO:0014910	GO:0014910	regulation of smooth muscle cell migration	6/546	93/21069	0.033887823183791	0.159125430602149	0.12522859038276	RHOA/PDGFRB/LRP1/TLR4/BCL2/SRC	6
GO:0009185	GO:0009185	ribonucleoside diphosphate metabolic process	7/546	118/21069	0.0340415610351705	0.159524732035653	0.125542832772969	HDAC4/PSEN1/EP300/LDHA/LDHA/AK4/FOXK1	7
GO:1904063	GO:1904063	negative regulation of cation transmembrane transport	7/546	118/21069	0.0340415610351705	0.159524732035653	0.125542832772969	ATP1A2/YWHAE/YWHAE/BIN1/CALM2/C4orf3/BCL2	7
GO:2000058	GO:2000058	regulation of ubiquitin-dependent protein catabolic process	10/546	198/21069	0.034106645617596	0.159668611137214	0.12565606280167	SIRT2/SIRT2/PSEN1/AXIN1/RPL5/RPL23/RPL11/EIF3H/VCP/RPS7	10
GO:0010959	GO:0010959	regulation of metal ion transport	19/546	464/21069	0.0343839111145023	0.160804514819485	0.126549996702764	ATP1A2/RHOA/ADCYAP1R1/TF/YWHAE/YWHAE/PDGFRB/PLP1/AHNAK/SARAF/BIN1/ATP1B1/CALM2/C4orf3/B2M/B2M/BCL2/CHP1/FLNA	19
GO:0071560	GO:0071560	cellular response to transforming growth factor beta stimulus	13/546	284/21069	0.0347072333377354	0.161862414903479	0.12738254330316	CREBBP/ITGB5/EP300/AXIN1/TGFB1/ZMIZ1/SOX9/IGF1R/PRDM16/SKI/ZFP36L1/BCL9L/SRC	13
GO:0060193	GO:0060193	positive regulation of lipase activity	5/546	70/21069	0.0350678971645783	0.161862414903479	0.12738254330316	RHOA/FGFR1/ADCYAP1R1/PDGFRB/EGFR	5
GO:0002052	GO:0002052	positive regulation of neuroblast proliferation	3/546	28/21069	0.0350837424539645	0.161862414903479	0.12738254330316	SOX10/GLI3/FOXG1	3
GO:0007026	GO:0007026	negative regulation of microtubule depolymerization	3/546	28/21069	0.0350837424539645	0.161862414903479	0.12738254330316	HDAC6/APC2/ARHGEF2	3
GO:0007252	GO:0007252	I-kappaB phosphorylation	3/546	28/21069	0.0350837424539645	0.161862414903479	0.12738254330316	ERC1/DAB2IP/TLR4	3
GO:0010882	GO:0010882	regulation of cardiac muscle contraction by calcium ion signaling	3/546	28/21069	0.0350837424539645	0.161862414903479	0.12738254330316	ATP1A2/ATP1B1/CALM2	3
GO:0032785	GO:0032785	negative regulation of DNA-templated transcription, elongation	3/546	28/21069	0.0350837424539645	0.161862414903479	0.12738254330316	AXIN1/ZC3H4/HEXIM1	3
GO:0032967	GO:0032967	positive regulation of collagen biosynthetic process	3/546	28/21069	0.0350837424539645	0.161862414903479	0.12738254330316	TGFB1/PDGFRB/LARP6	3
GO:0034643	GO:0034643	establishment of mitochondrion localization, microtubule-mediated	3/546	28/21069	0.0350837424539645	0.161862414903479	0.12738254330316	HDAC6/FEZ1/UBB	3
GO:0035855	GO:0035855	megakaryocyte development	3/546	28/21069	0.0350837424539645	0.161862414903479	0.12738254330316	EP300/PIP4K2A/FLNA	3
GO:0047497	GO:0047497	mitochondrion transport along microtubule	3/546	28/21069	0.0350837424539645	0.161862414903479	0.12738254330316	HDAC6/FEZ1/UBB	3
GO:0051647	GO:0051647	nucleus localization	3/546	28/21069	0.0350837424539645	0.161862414903479	0.12738254330316	CDC42/BIN1/LMNA	3
GO:0060765	GO:0060765	regulation of androgen receptor signaling pathway	3/546	28/21069	0.0350837424539645	0.161862414903479	0.12738254330316	HDAC6/EP300/NCOR2	3
GO:0099003	GO:0099003	vesicle-mediated transport in synapse	11/546	227/21069	0.0350980731713617	0.161862414903479	0.12738254330316	ROCK1/VPS35/PFN2/ACTB/PSEN1/BIN1/SH3GL3/ACTG1/PIP5K1C/BACE1/ITSN1	11
GO:0010837	GO:0010837	regulation of keratinocyte proliferation	4/546	48/21069	0.0353931497152591	0.162113190128978	0.127579898483116	NOTCH2/YAP1/ZFP36L1/PTCH1	4
GO:0032527	GO:0032527	protein exit from endoplasmic reticulum	4/546	48/21069	0.0353931497152591	0.162113190128978	0.127579898483116	SAR1A/TMEM30A/VCP/HSP90B1	4
GO:0045981	GO:0045981	positive regulation of nucleotide metabolic process	4/546	48/21069	0.0353931497152591	0.162113190128978	0.127579898483116	PSEN1/PINK1/VCP/TMSB4X	4
GO:1900544	GO:1900544	positive regulation of purine nucleotide metabolic process	4/546	48/21069	0.0353931497152591	0.162113190128978	0.127579898483116	PSEN1/PINK1/VCP/TMSB4X	4
GO:0006612	GO:0006612	protein targeting to membrane	8/546	145/21069	0.0353937010658553	0.162113190128978	0.127579898483116	CHMP4B/SRP14/SRP9/GOLGA7/ARL6IP1/CHP1/NACA/FIS1	8
GO:0062207	GO:0062207	regulation of pattern recognition receptor signaling pathway	8/546	145/21069	0.0353937010658553	0.162113190128978	0.127579898483116	RTN4/NR1D1/SEC14L1/DAB2IP/TLR4/MFHAS1/MFHAS1/HMGB1	8
GO:0110149	GO:0110149	regulation of biomineralization	7/546	119/21069	0.0353968076638207	0.162113190128978	0.127579898483116	GPM6B/ROCK1/TGFB1/PTN/SOX9/ADGRV1/RXRA	7
GO:0072332	GO:0072332	intrinsic apoptotic signaling pathway by p53 class mediator	6/546	94/21069	0.0354392284410056	0.162147563428601	0.1276069495952	EP300/RPL11/HINT1/UBB/BCL2/RPS7	6
GO:0006302	GO:0006302	double-strand break repair	14/546	315/21069	0.0360549715868759	0.16480244886757	0.129696292322454	ACTB/FUS/PRPF19/ARID1A/MORF4L2/TNKS1BP1/FMN2/VCP/TERF2IP/KDM2A/MORF4L1/HMGB1/TRRAP/XRCC6	14
GO:0008361	GO:0008361	regulation of cell size	10/546	200/21069	0.036148992067492	0.165069733688725	0.129906640230122	SEMA3B/RUFY3/RHOA/RTN4/MACF1/RAC1/DBNL/ARHGAP35/NPM1/SEMA4D	10
GO:0015918	GO:0015918	sterol transport	8/546	146/21069	0.0366350182332364	0.166522357914537	0.131049826982019	VAPA/STX12/LRP1/ARL8B/LAMTOR1/PIP4K2A/PTCH1/RXRA	8
GO:0045582	GO:0045582	positive regulation of T cell differentiation	8/546	146/21069	0.0366350182332364	0.166522357914537	0.131049826982019	RHOA/ACTB/GLI3/ZMIZ1/BCL6/ARID1A/ITPKB/ZBTB7B	8
GO:0031398	GO:0031398	positive regulation of protein ubiquitination	7/546	120/21069	0.0367872952273615	0.166522357914537	0.131049826982019	AXIN1/SEPTIN4/SKP1/NDFIP1/PINK1/UBB/NPM1	7
GO:0048640	GO:0048640	negative regulation of developmental growth	7/546	120/21069	0.0367872952273615	0.166522357914537	0.131049826982019	SEMA3B/RAI1/CDKN1B/WWC1/RTN4/PTCH1/SEMA4D	7
GO:0071709	GO:0071709	membrane assembly	5/546	71/21069	0.0369529562533322	0.166522357914537	0.131049826982019	SIRT2/SIRT2/CHMP4B/CHMP2A/LRP4	5
GO:1904645	GO:1904645	response to amyloid-beta	5/546	71/21069	0.0369529562533322	0.166522357914537	0.131049826982019	PSEN1/LRP1/TLR4/IGF1R/BACE1	5
GO:0042391	GO:0042391	regulation of membrane potential	19/546	468/21069	0.0369892828739876	0.166522357914537	0.131049826982019	ATP1A2/PSEN1/CACNA1I/YWHAE/YWHAE/CUX2/KCNMB4/BIN1/SOD1/ATP1B1/PINK1/SHANK1/VCP/UBB/BCL2/BNIP3/KCNJ10/FLNA/SRC	19
GO:1903312	GO:1903312	negative regulation of mRNA metabolic process	6/546	95/21069	0.0370356066036289	0.166522357914537	0.131049826982019	FUS/PCBP4/CIRBP/HNRNPD/SAP18/NPM1	6
GO:0019827	GO:0019827	stem cell population maintenance	10/546	201/21069	0.037201374292373	0.166522357914537	0.131049826982019	BICRA/ACTB/PTN/ARID1A/ZNF706/SOX9/YAP1/SKI/TRIM8/BCL9L	10
GO:0021548	GO:0021548	pons development	2/546	12/21069	0.037255971118261	0.166522357914537	0.131049826982019	UQCRQ/BCL2	2
GO:0033145	GO:0033145	positive regulation of intracellular steroid hormone receptor signaling pathway	2/546	12/21069	0.037255971118261	0.166522357914537	0.131049826982019	YAP1/KMT2D	2
GO:0040015	GO:0040015	negative regulation of multicellular organism growth	2/546	12/21069	0.037255971118261	0.166522357914537	0.131049826982019	RAI1/PTCH1	2
GO:0051469	GO:0051469	vesicle fusion with vacuole	2/546	12/21069	0.037255971118261	0.166522357914537	0.131049826982019	CHMP4B/CHMP2A	2
GO:0060767	GO:0060767	epithelial cell proliferation involved in prostate gland development	2/546	12/21069	0.037255971118261	0.166522357914537	0.131049826982019	CDKN1B/SOX9	2
GO:0061418	GO:0061418	regulation of transcription from RNA polymerase II promoter in response to hypoxia	2/546	12/21069	0.037255971118261	0.166522357914537	0.131049826982019	SIRT2/SIRT2	2
GO:0061763	GO:0061763	multivesicular body-lysosome fusion	2/546	12/21069	0.037255971118261	0.166522357914537	0.131049826982019	CHMP4B/CHMP2A	2
GO:0070202	GO:0070202	regulation of establishment of protein localization to chromosome	2/546	12/21069	0.037255971118261	0.166522357914537	0.131049826982019	TCP1/CCT7	2
GO:1903405	GO:1903405	protein localization to nuclear body	2/546	12/21069	0.037255971118261	0.166522357914537	0.131049826982019	TCP1/CCT7	2
GO:1903800	GO:1903800	positive regulation of miRNA maturation	2/546	12/21069	0.037255971118261	0.166522357914537	0.131049826982019	TGFB1/EGFR	2
GO:1904816	GO:1904816	positive regulation of protein localization to chromosome, telomeric region	2/546	12/21069	0.037255971118261	0.166522357914537	0.131049826982019	TCP1/CCT7	2
GO:1904867	GO:1904867	protein localization to Cajal body	2/546	12/21069	0.037255971118261	0.166522357914537	0.131049826982019	TCP1/CCT7	2
GO:2000009	GO:2000009	negative regulation of protein localization to cell surface	2/546	12/21069	0.037255971118261	0.166522357914537	0.131049826982019	GPM6B/SNX33	2
GO:0050678	GO:0050678	regulation of epithelial cell proliferation	18/546	438/21069	0.0376109027271819	0.167947146408685	0.132171107559489	CDC42/FGFR1/TGFB1/PTN/CDKN1B/RTN4/SOX9/NR1D1/NOTCH2/DAB2IP/YAP1/EGFR/ATP5F1A/B2M/B2M/ZFP36L1/PTCH1/HMGB1	18
GO:2000515	GO:2000515	negative regulation of CD4-positive, alpha-beta T cell activation	4/546	49/21069	0.0377782899239512	0.168532544098779	0.132631804050719	BCL6/NDFIP1/ZBTB7B/HMGB1	4
GO:0008637	GO:0008637	apoptotic mitochondrial changes	7/546	121/21069	0.0382133073305326	0.169357623266374	0.133281125159992	SLC25A5/VPS35/PINK1/LMNA/BCL2/BNIP3/FIS1	7
GO:0010714	GO:0010714	positive regulation of collagen metabolic process	3/546	29/21069	0.0384008564383058	0.169357623266374	0.133281125159992	TGFB1/PDGFRB/LARP6	3
GO:0010875	GO:0010875	positive regulation of cholesterol efflux	3/546	29/21069	0.0384008564383058	0.169357623266374	0.133281125159992	LRP1/PTCH1/RXRA	3
GO:0016577	GO:0016577	histone demethylation	3/546	29/21069	0.0384008564383058	0.169357623266374	0.133281125159992	JMJD6/KDM6B/KDM2A	3
GO:0031954	GO:0031954	positive regulation of protein autophosphorylation	3/546	29/21069	0.0384008564383058	0.169357623266374	0.133281125159992	CALM2/TNKS1BP1/SRC	3
GO:0038083	GO:0038083	peptidyl-tyrosine autophosphorylation	3/546	29/21069	0.0384008564383058	0.169357623266374	0.133281125159992	IGF1R/EGFR/SRC	3
GO:0044546	GO:0044546	NLRP3 inflammasome complex assembly	3/546	29/21069	0.0384008564383058	0.169357623266374	0.133281125159992	SIRT2/SIRT2/TLR4	3
GO:0072207	GO:0072207	metanephric epithelium development	3/546	29/21069	0.0384008564383058	0.169357623266374	0.133281125159992	SOX9/YAP1/POU3F3	3
GO:1902175	GO:1902175	regulation of oxidative stress-induced intrinsic apoptotic signaling pathway	3/546	29/21069	0.0384008564383058	0.169357623266374	0.133281125159992	SOD1/PINK1/PPIA	3
GO:1903209	GO:1903209	positive regulation of oxidative stress-induced cell death	3/546	29/21069	0.0384008564383058	0.169357623266374	0.133281125159992	HDAC6/TLR4/SOD1	3
GO:1903319	GO:1903319	positive regulation of protein maturation	3/546	29/21069	0.0384008564383058	0.169357623266374	0.133281125159992	MYH9/CNTN2/SRC	3
GO:1904385	GO:1904385	cellular response to angiotensin	3/546	29/21069	0.0384008564383058	0.169357623266374	0.133281125159992	ROCK1/IGF1R/SRC	3
GO:0070301	GO:0070301	cellular response to hydrogen peroxide	6/546	96/21069	0.0386772884640429	0.170414921847263	0.134113198389251	HDAC6/MAP1LC3A/KDM6B/PINK1/BNIP3/SRC	6
GO:0009994	GO:0009994	oocyte differentiation	5/546	72/21069	0.0388990893024524	0.171229735280179	0.134754440566839	SIRT2/SIRT2/H3-3B/KMT2D/BCL2	5
GO:0001558	GO:0001558	regulation of cell growth	19/546	471/21069	0.0390365647503058	0.171672165436004	0.135102624414934	SEMA3B/RUFY3/RHOA/CDC42/TGFB1/CDKN1B/PPP2CA/BCL6/RTN4/MACF1/PPT1/H3-3B/DBNL/YAP1/EGFR/LAMTOR1/BCL2/NPM1/SEMA4D	19
GO:0060041	GO:0060041	retina development in camera-type eye	9/546	175/21069	0.0390867933247023	0.171730433490934	0.13514848023041	SDK2/JMJD6/PSEN1/PDGFRB/RPL24/SOX9/CRB2/GPM6A/SKI	9
GO:0006661	GO:0006661	phosphatidylinositol biosynthetic process	8/546	148/21069	0.0392048423423333	0.171923784549382	0.135300643718087	PITPNM2/MTMR3/BPNT2/PITPNM1/ITPKB/PIP4K2A/INPPL1/PIP5K1C	8
GO:0034968	GO:0034968	histone lysine methylation	8/546	148/21069	0.0392048423423333	0.171923784549382	0.135300643718087	SETD1A/EZH1/SETD1B/AUTS2/LMNA/NSD1/KMT2D/HCFC1	8
GO:0099504	GO:0099504	synaptic vesicle cycle	10/546	203/21069	0.0393694016265454	0.172482548258186	0.135740379788844	ROCK1/PFN2/ACTB/PSEN1/BIN1/SH3GL3/ACTG1/PIP5K1C/BACE1/ITSN1	10
GO:0014911	GO:0014911	positive regulation of smooth muscle cell migration	4/546	50/21069	0.0402534710749112	0.175198800067374	0.137878016644889	PDGFRB/TLR4/BCL2/SRC	4
GO:0032620	GO:0032620	interleukin-17 production	4/546	50/21069	0.0402534710749112	0.175198800067374	0.137878016644889	SLC7A5/TGFB1/TLR4/ZBTB7B	4
GO:0032660	GO:0032660	regulation of interleukin-17 production	4/546	50/21069	0.0402534710749112	0.175198800067374	0.137878016644889	SLC7A5/TGFB1/TLR4/ZBTB7B	4
GO:0045747	GO:0045747	positive regulation of Notch signaling pathway	4/546	50/21069	0.0402534710749112	0.175198800067374	0.137878016644889	ZMIZ1/TSPAN14/YAP1/SRC	4
GO:0051084	GO:0051084	'de novo' post-translational protein folding	4/546	50/21069	0.0402534710749112	0.175198800067374	0.137878016644889	PTGES3/DNAJB1/DNAJC18/DNAJC18	4
GO:0051954	GO:0051954	positive regulation of amine transport	4/546	50/21069	0.0402534710749112	0.175198800067374	0.137878016644889	PSEN1/SLC7A5/PINK1/ARL6IP1	4
GO:1902459	GO:1902459	positive regulation of stem cell population maintenance	4/546	50/21069	0.0402534710749112	0.175198800067374	0.137878016644889	BICRA/ACTB/ARID1A/YAP1	4
GO:0030500	GO:0030500	regulation of bone mineralization	6/546	97/21069	0.0403645811284308	0.175353708849797	0.137999926815924	GPM6B/TGFB1/PTN/SOX9/ADGRV1/RXRA	6
GO:0050000	GO:0050000	chromosome localization	6/546	97/21069	0.0403645811284308	0.175353708849797	0.137999926815924	CHMP4B/RAB11A/CHMP2A/FMN2/LMNA/DCTN2	6
GO:0007498	GO:0007498	mesoderm development	8/546	149/21069	0.0405338006539732	0.175924271249581	0.138448948224884	AXIN1/PRKAR1A/PPP2CA/KDM6B/YAP1/CRB2/ZFP36L1/NF2	8
GO:0072503	GO:0072503	cellular divalent inorganic cation homeostasis	15/546	351/21069	0.0411191030760387	0.178146104234521	0.140197487171281	SLC30A9/ATP1A2/PSEN1/YWHAE/YWHAE/SLC41A1/ATP1B1/CALM2/HSP90B1/BCL2/BNIP3/RYR1/FLNA/RYR3/FIS1	15
GO:0051651	GO:0051651	maintenance of location in cell	11/546	233/21069	0.0411224426656776	0.178146104234521	0.140197487171281	ATP1A2/PSEN1/SKP1/CALM2/PINK1/HSP90B1/FTH1/RYR1/FLNA/RYR3/TMSB4X	11
GO:0072089	GO:0072089	stem cell proliferation	7/546	123/21069	0.0411729708855859	0.178198766815155	0.140238931588516	GLI3/SOX9/YAP1/ZNRF3/ZFP36L1/PTCH1/NF2	7
GO:0061013	GO:0061013	regulation of mRNA catabolic process	10/546	205/21069	0.041622858528585	0.179810748843487	0.141507529802935	SAMD4A/ROCK1/FUS/PCBP4/CIRBP/HNRNPM/HNRNPD/TNKS1BP1/NPM1/ZFP36L1	10
GO:0098727	GO:0098727	maintenance of cell number	10/546	205/21069	0.041622858528585	0.179810748843487	0.141507529802935	BICRA/ACTB/PTN/ARID1A/ZNF706/SOX9/YAP1/SKI/TRIM8/BCL9L	10
GO:0006613	GO:0006613	cotranslational protein targeting to membrane	3/546	30/21069	0.0418717332070255	0.180382494446592	0.141957482369683	SRP14/SRP9/ARL6IP1	3
GO:0043931	GO:0043931	ossification involved in bone maturation	3/546	30/21069	0.0418717332070255	0.180382494446592	0.141957482369683	RHOA/SEMA4D/RYR1	3
GO:0060219	GO:0060219	camera-type eye photoreceptor cell differentiation	3/546	30/21069	0.0418717332070255	0.180382494446592	0.141957482369683	SDK2/SOX9/CRB2	3
GO:0014033	GO:0014033	neural crest cell differentiation	6/546	98/21069	0.0420977678622543	0.181020401807694	0.142459502941274	SEMA3B/CDC42/SOX10/SOX9/RPS7/SEMA4D	6
GO:0060349	GO:0060349	bone morphogenesis	6/546	98/21069	0.0420977678622543	0.181020401807694	0.142459502941274	FOXN3/BPNT2/GLI3/SOX9/SKI/INPPL1	6
GO:0022408	GO:0022408	negative regulation of cell-cell adhesion	12/546	263/21069	0.0422102792239798	0.181168703064845	0.14257621311962	TGFB1/GLI3/PRKAR1A/BCL6/NDFIP1/SWAP70/DLG5/DLG5/ZBTB7B/NF2/HMGB1/MBP	12
GO:0048863	GO:0048863	stem cell differentiation	12/546	263/21069	0.0422102792239798	0.181168703064845	0.14257621311962	SEMA3B/CDC42/SETD1A/SOX10/PTN/SOX9/YAP1/GPM6A/GATAD2A/BCL2/RPS7/SEMA4D	12
GO:0034440	GO:0034440	lipid oxidation	7/546	124/21069	0.0427071203447631	0.181709935817053	0.143002152671655	ADIPOR2/ADIPOR2/ACACB/HADHA/SOX9/IVD/APOD	7
GO:0072009	GO:0072009	nephron epithelium development	7/546	124/21069	0.0427071203447631	0.181709935817053	0.143002152671655	GLI3/SOX9/NOTCH2/YAP1/BCL2/PTCH1/POU3F3	7
GO:1904029	GO:1904029	regulation of cyclin-dependent protein kinase activity	7/546	124/21069	0.0427071203447631	0.181709935817053	0.143002152671655	ACTB/FBXO7/CDKN1B/TTBK1/EGFR/HEXIM1/SRC	7
GO:0035567	GO:0035567	non-canonical Wnt signaling pathway	5/546	74/21069	0.042975778354887	0.181709935817053	0.143002152671655	RHOA/CDC42/RAC1/RNF213/ZNRF3	5
GO:0042246	GO:0042246	tissue regeneration	5/546	74/21069	0.042975778354887	0.181709935817053	0.143002152671655	PTN/CDKN1B/YAP1/GAP43/APOD	5
GO:0003007	GO:0003007	heart morphogenesis	12/546	264/21069	0.0432313208104057	0.181709935817053	0.143002152671655	CDC42/PSEN1/TMED2/TGFB1/ZMIZ1/RTN4/SOX9/NOTCH2/YAP1/PTCH1/RYR1/FLNA	12
GO:0002638	GO:0002638	negative regulation of immunoglobulin production	2/546	13/21069	0.043288407393364	0.181709935817053	0.143002152671655	BCL6/NDFIP1	2
GO:0005513	GO:0005513	detection of calcium ion	2/546	13/21069	0.043288407393364	0.181709935817053	0.143002152671655	KCNMB4/CALM2	2
GO:0010642	GO:0010642	negative regulation of platelet-derived growth factor receptor signaling pathway	2/546	13/21069	0.043288407393364	0.181709935817053	0.143002152671655	LRP1/APOD	2
GO:0030836	GO:0030836	positive regulation of actin filament depolymerization	2/546	13/21069	0.043288407393364	0.181709935817053	0.143002152671655	DSTN/CFL2	2
GO:0033262	GO:0033262	regulation of nuclear cell cycle DNA replication	2/546	13/21069	0.043288407393364	0.181709935817053	0.143002152671655	WIZ/BCL6	2
GO:0034135	GO:0034135	regulation of toll-like receptor 2 signaling pathway	2/546	13/21069	0.043288407393364	0.181709935817053	0.143002152671655	MFHAS1/MFHAS1	2
GO:0042921	GO:0042921	glucocorticoid receptor signaling pathway	2/546	13/21069	0.043288407393364	0.181709935817053	0.143002152671655	PTGES3/ARID1A	2
GO:0045815	GO:0045815	epigenetic maintenance of chromatin in transcription-competent conformation	2/546	13/21069	0.043288407393364	0.181709935817053	0.143002152671655	EP300/ARID1A	2
GO:0048548	GO:0048548	regulation of pinocytosis	2/546	13/21069	0.043288407393364	0.181709935817053	0.143002152671655	CDC42/PPT1	2
GO:0051481	GO:0051481	negative regulation of cytosolic calcium ion concentration	2/546	13/21069	0.043288407393364	0.181709935817053	0.143002152671655	ATP1A2/BCL2	2
GO:0051987	GO:0051987	positive regulation of attachment of spindle microtubules to kinetochore	2/546	13/21069	0.043288407393364	0.181709935817053	0.143002152671655	SIRT2/SIRT2	2
GO:0060174	GO:0060174	limb bud formation	2/546	13/21069	0.043288407393364	0.181709935817053	0.143002152671655	PLXNA2/SOX9	2
GO:0061909	GO:0061909	autophagosome-lysosome fusion	2/546	13/21069	0.043288407393364	0.181709935817053	0.143002152671655	ARL8B/PIP4K2A	2
GO:0097090	GO:0097090	presynaptic membrane organization	2/546	13/21069	0.043288407393364	0.181709935817053	0.143002152671655	LRP4/CNTN2	2
GO:0097576	GO:0097576	vacuole fusion	2/546	13/21069	0.043288407393364	0.181709935817053	0.143002152671655	CHMP4B/CHMP2A	2
GO:1901524	GO:1901524	regulation of mitophagy	2/546	13/21069	0.043288407393364	0.181709935817053	0.143002152671655	SLC25A5/PINK1	2
GO:1903961	GO:1903961	positive regulation of anion transmembrane transport	2/546	13/21069	0.043288407393364	0.181709935817053	0.143002152671655	PSEN1/ARL6IP1	2
GO:1904350	GO:1904350	regulation of protein catabolic process in the vacuole	2/546	13/21069	0.043288407393364	0.181709935817053	0.143002152671655	VPS35/LRP1	2
GO:0044403	GO:0044403	biological process involved in symbiotic interaction	16/546	384/21069	0.0433145777238323	0.181709935817053	0.143002152671655	CDC42/ITGB5/EP300/CHMP4B/VAPA/TCP1/CHMP2A/ARL8B/SCARB2/EGFR/TRIM8/CFL1/LAMP1/HMGB1/PPIA/SRC	16
GO:0032091	GO:0032091	negative regulation of protein binding	6/546	99/21069	0.0438771079645653	0.183469893218651	0.144387204600198	ROCK1/ACTB/TTBK1/B2M/B2M/RGMA	6
GO:0034121	GO:0034121	regulation of toll-like receptor signaling pathway	6/546	99/21069	0.0438771079645653	0.183469893218651	0.144387204600198	RTN4/NR1D1/DAB2IP/MFHAS1/MFHAS1/HMGB1	6
GO:0071229	GO:0071229	cellular response to acid chemical	6/546	99/21069	0.0438771079645653	0.183469893218651	0.144387204600198	SLC7A5/HNRNPD/EGFR/LAMTOR1/CAPN2/PLEC	6
GO:0021700	GO:0021700	developmental maturation	14/546	324/21069	0.0438921299237556	0.183469893218651	0.144387204600198	RHOA/SIRT2/SIRT2/SOX10/PFN1/H3-3B/DAB2IP/RERE/SHANK1/YWHAZ/BCL2/CNTN2/SEMA4D/RYR1	14
GO:0043487	GO:0043487	regulation of RNA stability	10/546	207/21069	0.0439629808235089	0.183600794014726	0.144490220957235	SAMD4A/ROCK1/FUS/PCBP4/CIRBP/HNRNPM/HNRNPD/TNKS1BP1/NPM1/ZFP36L1	10
GO:0000723	GO:0000723	telomere maintenance	9/546	179/21069	0.0440610628233721	0.183680050046445	0.144552593898467	PTGES3/TCP1/HNRNPA1/CCT7/HNRNPD/TNKS1BP1/TERF2IP/XRCC6/SRC	9
GO:0046488	GO:0046488	phosphatidylinositol metabolic process	9/546	179/21069	0.0440610628233721	0.183680050046445	0.144552593898467	PITPNM2/MTMR3/BPNT2/PITPNM1/PDGFRB/ITPKB/PIP4K2A/INPPL1/PIP5K1C	9
GO:0003018	GO:0003018	vascular process in circulatory system	13/546	295/21069	0.0447468565915657	0.18637166099662	0.146670838882149	SLC7A2/ATP1A2/RHOA/ROCK1/SLC44A1/SLC7A5/TGFB1/LRP1/KCNMB4/SOD1/ARHGAP35/PLEC/SRC	13
GO:0000271	GO:0000271	polysaccharide biosynthetic process	5/546	75/21069	0.0451068218794587	0.18753453966715	0.147586001569505	SORBS1/TGFB1/PTGES3/NR1D1/UGP2	5
GO:1901880	GO:1901880	negative regulation of protein depolymerization	5/546	75/21069	0.0451068218794587	0.18753453966715	0.147586001569505	CAPZB/HDAC6/APC2/ARHGEF2/SWAP70	5
GO:0033002	GO:0033002	muscle cell proliferation	12/546	266/21069	0.0453246542127909	0.187634718207566	0.147664840114391	RHOA/TGFB1/PRKAR1A/CDKN1B/PDGFRB/TLR4/YAP1/IGF1R/SKI/APOD/XRCC6/SRC	12
GO:0010923	GO:0010923	negative regulation of phosphatase activity	4/546	52/21069	0.0454740582806412	0.187634718207566	0.147664840114391	ROCK1/CHP1/SEMA4D/PPP1R26	4
GO:0045581	GO:0045581	negative regulation of T cell differentiation	4/546	52/21069	0.0454740582806412	0.187634718207566	0.147664840114391	GLI3/BCL6/ZBTB7B/HMGB1	4
GO:0048546	GO:0048546	digestive tract morphogenesis	4/546	52/21069	0.0454740582806412	0.187634718207566	0.147664840114391	SOX10/GLI3/EGFR/BCL2	4
GO:0051489	GO:0051489	regulation of filopodium assembly	4/546	52/21069	0.0454740582806412	0.187634718207566	0.147664840114391	CDC42/CAPZB/GPM6A/GAP43	4
GO:0032148	GO:0032148	activation of protein kinase B activity	3/546	31/21069	0.0454945505386993	0.187634718207566	0.147664840114391	PINK1/PPIA/SRC	3
GO:0060325	GO:0060325	face morphogenesis	3/546	31/21069	0.0454945505386993	0.187634718207566	0.147664840114391	EP300/SKI/ANKRD11	3
GO:0140632	GO:0140632	inflammasome complex assembly	3/546	31/21069	0.0454945505386993	0.187634718207566	0.147664840114391	SIRT2/SIRT2/TLR4	3
GO:1901185	GO:1901185	negative regulation of ERBB signaling pathway	3/546	31/21069	0.0454945505386993	0.187634718207566	0.147664840114391	PSEN1/DAB2IP/EGFR	3
GO:0008593	GO:0008593	regulation of Notch signaling pathway	6/546	100/21069	0.0457028366705847	0.187992890609562	0.147946714764132	ZMIZ1/TSPAN14/BCL6/ARRB1/YAP1/SRC	6
GO:0008625	GO:0008625	extrinsic apoptotic signaling pathway via death domain receptors	6/546	100/21069	0.0457028366705847	0.187992890609562	0.147946714764132	ARHGEF2/DAB2IP/BAG3/BEX3/BCL2/MAL	6
GO:0032465	GO:0032465	regulation of cytokinesis	6/546	100/21069	0.0457028366705847	0.187992890609562	0.147946714764132	RHOA/CDC42/RAB11A/IGF1R/CALM2/KLHL21	6
GO:0043543	GO:0043543	protein acylation	13/546	296/21069	0.045750346041167	0.188021776119628	0.147969447093555	CREBBP/JADE2/ACTB/EP300/MORF4L2/ARRB1/GOLGA7/AUTS2/APBB1/TERF2IP/HCFC1/MORF4L1/TRRAP	13
GO:0045445	GO:0045445	myoblast differentiation	7/546	126/21069	0.0458851934693786	0.188409229418032	0.14827436523401	ACTB/TGFB1/ARID1A/SOX9/PLEC/ZFP36L1/BCL9L	7
GO:1904062	GO:1904062	regulation of cation transmembrane transport	17/546	418/21069	0.0460156947174792	0.188778168081248	0.148565	ATP1A2/ADCYAP1R1/YWHAE/YWHAE/PLP1/AHNAK/BIN1/ATP1B1/CALM2/PINK1/SHANK1/C4orf3/BCL2/CHP1/NDUFA4/FLNA/TMSB4X	17
GO:0030168	GO:0030168	platelet activation	8/546	153/21069	0.0461481270967314	0.188987568110424	0.148729506432611	DGKG/ACTB/MYH9/TLR4/ACTG1/PPIA/FLNA/SRC	8
GO:0051592	GO:0051592	response to calcium ion	8/546	153/21069	0.0461481270967314	0.188987568110424	0.148729506432611	KCNMB4/HNRNPD/ITPKB/CALM2/ADGRV1/ACTG1/RYR1/RYR3	8
GO:0140014	GO:0140014	mitotic nuclear division	15/546	357/21069	0.0464376041224197	0.190005492109707	0.149530592639037	RHOA/SIRT2/SIRT2/CDC42/ACTB/CHMP4B/RAB11A/CDKN1B/PDGFRB/RPL24/ARID1A/CHMP2A/RAN/DCTN2/FLNA	15
GO:0008333	GO:0008333	endosome to lysosome transport	5/546	76/21069	0.0472999149366334	0.193193320110577	0.152039350701283	CHMP4B/CHMP2A/ARL8B/BIN1/VCP	5
GO:0048663	GO:0048663	neuron fate commitment	5/546	76/21069	0.0472999149366334	0.193193320110577	0.152039350701283	CDC42/GLI3/SOX9/NKX6-2/FOXG1	5
GO:0046785	GO:0046785	microtubule polymerization	6/546	101/21069	0.0475751650819623	0.19414680724133	0.152789726357019	TUBB4A/CDKN1B/STMN1/EML2/RAC1/PDE4DIP	6
GO:0030850	GO:0030850	prostate gland development	4/546	53/21069	0.0482192743811126	0.196257940601128	0.154451146871371	GLI3/CDKN1B/SOX9/PTCH1	4
GO:0045058	GO:0045058	T cell selection	4/546	53/21069	0.0482192743811126	0.196257940601128	0.154451146871371	RHOA/GLI3/ITPKB/BCL2	4
GO:1904031	GO:1904031	positive regulation of cyclin-dependent protein kinase activity	4/546	53/21069	0.0482192743811126	0.196257940601128	0.154451146871371	CDKN1B/TTBK1/EGFR/SRC	4
GO:0001822	GO:0001822	kidney development	14/546	329/21069	0.0487303199902912	0.196754652987145	0.154842049769112	RHOA/JMJD6/GLI3/PDGFRB/SNX17/SOX9/NOTCH2/LRP4/YAP1/DLG5/DLG5/BCL2/PTCH1/POU3F3	14
GO:0002285	GO:0002285	lymphocyte activation involved in immune response	11/546	240/21069	0.0490135098701281	0.196754652987145	0.154842049769112	PSEN1/TGFB1/BCL6/NDFIP1/SWAP70/NOTCH2/TLR4/RPS6/ZBTB7B/LAMP1/HMGB1	11
GO:0038127	GO:0038127	ERBB signaling pathway	7/546	128/21069	0.049210983032727	0.196754652987145	0.154842049769112	PSEN1/TGFB1/RTN4/SOX9/DAB2IP/EGFR/SRC	7
GO:0006482	GO:0006482	protein demethylation	3/546	32/21069	0.0492672621141282	0.196754652987145	0.154842049769112	JMJD6/KDM6B/KDM2A	3
GO:0008214	GO:0008214	protein dealkylation	3/546	32/21069	0.0492672621141282	0.196754652987145	0.154842049769112	JMJD6/KDM6B/KDM2A	3
GO:0031114	GO:0031114	regulation of microtubule depolymerization	3/546	32/21069	0.0492672621141282	0.196754652987145	0.154842049769112	HDAC6/APC2/ARHGEF2	3
GO:0051043	GO:0051043	regulation of membrane protein ectodomain proteolysis	3/546	32/21069	0.0492672621141282	0.196754652987145	0.154842049769112	ROCK1/SNX33/RGMA	3
GO:0051654	GO:0051654	establishment of mitochondrion localization	3/546	32/21069	0.0492672621141282	0.196754652987145	0.154842049769112	HDAC6/FEZ1/UBB	3
GO:0051957	GO:0051957	positive regulation of amino acid transport	3/546	32/21069	0.0492672621141282	0.196754652987145	0.154842049769112	PSEN1/SLC7A5/ARL6IP1	3
GO:0071480	GO:0071480	cellular response to gamma radiation	3/546	32/21069	0.0492672621141282	0.196754652987145	0.154842049769112	ELK1/YAP1/XRCC6	3
GO:0007029	GO:0007029	endoplasmic reticulum organization	6/546	102/21069	0.0494942801241049	0.196754652987145	0.154842049769112	TMED2/RAB18/RTN4/REEP5/RTN3/ARL6IP1	6
GO:0005977	GO:0005977	glycogen metabolic process	5/546	77/21069	0.0495551895649523	0.196754652987145	0.154842049769112	SORBS1/PTGES3/NR1D1/GABARAPL1/UGP2	5
GO:1904377	GO:1904377	positive regulation of protein localization to cell periphery	5/546	77/21069	0.0495551895649523	0.196754652987145	0.154842049769112	SORBS1/LRP1/EGFR/SQSTM1/SQSTM1	5
GO:0031000	GO:0031000	response to caffeine	2/546	14/21069	0.0496547057064888	0.196754652987145	0.154842049769112	RYR1/RYR3	2
GO:0031958	GO:0031958	corticosteroid receptor signaling pathway	2/546	14/21069	0.0496547057064888	0.196754652987145	0.154842049769112	PTGES3/ARID1A	2
GO:0033211	GO:0033211	adiponectin-activated signaling pathway	2/546	14/21069	0.0496547057064888	0.196754652987145	0.154842049769112	ADIPOR2/ADIPOR2	2
GO:0034163	GO:0034163	regulation of toll-like receptor 9 signaling pathway	2/546	14/21069	0.0496547057064888	0.196754652987145	0.154842049769112	RTN4/HMGB1	2
GO:0035865	GO:0035865	cellular response to potassium ion	2/546	14/21069	0.0496547057064888	0.196754652987145	0.154842049769112	SOD1/KCNJ10	2
GO:0043558	GO:0043558	regulation of translational initiation in response to stress	2/546	14/21069	0.0496547057064888	0.196754652987145	0.154842049769112	TMED2/NPM1	2
GO:0046761	GO:0046761	viral budding from plasma membrane	2/546	14/21069	0.0496547057064888	0.196754652987145	0.154842049769112	CHMP4B/CHMP2A	2
GO:0051645	GO:0051645	Golgi localization	2/546	14/21069	0.0496547057064888	0.196754652987145	0.154842049769112	CDC42/YWHAZ	2
GO:0070341	GO:0070341	fat cell proliferation	2/546	14/21069	0.0496547057064888	0.196754652987145	0.154842049769112	SQSTM1/SQSTM1	2
GO:0070863	GO:0070863	positive regulation of protein exit from endoplasmic reticulum	2/546	14/21069	0.0496547057064888	0.196754652987145	0.154842049769112	SAR1A/TMEM30A	2
GO:0071236	GO:0071236	cellular response to antibiotic	2/546	14/21069	0.0496547057064888	0.196754652987145	0.154842049769112	CDKN1B/RPL23	2
GO:0071415	GO:0071415	cellular response to purine-containing compound	2/546	14/21069	0.0496547057064888	0.196754652987145	0.154842049769112	RYR1/RYR3	2
GO:1901298	GO:1901298	regulation of hydrogen peroxide-mediated programmed cell death	2/546	14/21069	0.0496547057064888	0.196754652987145	0.154842049769112	HDAC6/PINK1	2
GO:1901857	GO:1901857	positive regulation of cellular respiration	2/546	14/21069	0.0496547057064888	0.196754652987145	0.154842049769112	PINK1/VCP	2
GO:1902969	GO:1902969	mitotic DNA replication	2/546	14/21069	0.0496547057064888	0.196754652987145	0.154842049769112	RTF2/BCL6	2
GO:1904044	GO:1904044	response to aldosterone	2/546	14/21069	0.0496547057064888	0.196754652987145	0.154842049769112	RPL27/IGF1R	2
GO:1904814	GO:1904814	regulation of protein localization to chromosome, telomeric region	2/546	14/21069	0.0496547057064888	0.196754652987145	0.154842049769112	TCP1/CCT7	2
GO:1990173	GO:1990173	protein localization to nucleoplasm	2/546	14/21069	0.0496547057064888	0.196754652987145	0.154842049769112	TCP1/CCT7	2
GO:0035967	GO:0035967	cellular response to topologically incorrect protein	8/546	156/21069	0.0506774708054773	0.200636124825777	0.15789669191602	TMED2/HDAC6/EP300/DAB2IP/BAG3/VCP/DNAJC18/DNAJC18	8
GO:1902850	GO:1902850	microtubule cytoskeleton organization involved in mitosis	9/546	184/21069	0.0508528717309844	0.200928393146018	0.158126701347063	RHOA/CHMP4B/RAB11A/STMN1/CHMP2A/RAN/VCP/DCTN2/FLNA	9
GO:0000209	GO:0000209	protein polyubiquitination	12/546	271/21069	0.0508619060371546	0.200928393146018	0.158126701347063	HDAC6/AXIN1/RNF167/PRPF19/SASH1/SKP1/UBE2D2/RNF187/RNF187/BCL2/RNF213/PPIA	12
GO:0032411	GO:0032411	positive regulation of transporter activity	7/546	129/21069	0.0509297234898074	0.200928393146018	0.158126701347063	ATP1B1/CALM2/PINK1/RXRA/CHP1/NDUFA4/TMSB4X	7
GO:0006458	GO:0006458	'de novo' protein folding	4/546	54/21069	0.0510541567425282	0.200928393146018	0.158126701347063	PTGES3/DNAJB1/DNAJC18/DNAJC18	4
GO:0035272	GO:0035272	exocrine system development	4/546	54/21069	0.0510541567425282	0.200928393146018	0.158126701347063	SOX10/TGFB1/SOX9/EGFR	4
GO:0043114	GO:0043114	regulation of vascular permeability	4/546	54/21069	0.0510541567425282	0.200928393146018	0.158126701347063	TGFB1/ARHGAP35/PLEC/SRC	4
GO:0051972	GO:0051972	regulation of telomerase activity	4/546	54/21069	0.0510541567425282	0.200928393146018	0.158126701347063	PTGES3/TCP1/HNRNPD/SRC	4
GO:0030516	GO:0030516	regulation of axon extension	6/546	103/21069	0.0514603445299367	0.202355495340412	0.159249802761211	SEMA3B/RUFY3/RTN4/MACF1/DBNL/SEMA4D	6
GO:0030032	GO:0030032	lamellipodium assembly	5/546	78/21069	0.0518727337889937	0.203460283543992	0.160119249391346	CDC42/CAPZB/RAC1/AUTS2/ARPC2	5
GO:0045913	GO:0045913	positive regulation of carbohydrate metabolic process	5/546	78/21069	0.0518727337889937	0.203460283543992	0.160119249391346	ADCYAP1R1/PSEN1/SORBS1/ARPP19/SRC	5
GO:0070936	GO:0070936	protein K48-linked ubiquitination	5/546	78/21069	0.0518727337889937	0.203460283543992	0.160119249391346	SKP1/UBE2D2/RNF187/RNF187/PPIA	5
GO:0045580	GO:0045580	regulation of T cell differentiation	10/546	214/21069	0.0528520772236722	0.206870425384331	0.162802964081417	RHOA/ACTB/GLI3/ZMIZ1/BCL6/ARID1A/SOD1/ITPKB/ZBTB7B/HMGB1	10
GO:0001556	GO:0001556	oocyte maturation	3/546	33/21069	0.0531876158287878	0.206870425384331	0.162802964081417	SIRT2/SIRT2/H3-3B	3
GO:0003180	GO:0003180	aortic valve morphogenesis	3/546	33/21069	0.0531876158287878	0.206870425384331	0.162802964081417	ROCK1/TGFB1/SOX9	3
GO:0033198	GO:0033198	response to ATP	3/546	33/21069	0.0531876158287878	0.206870425384331	0.162802964081417	SOD1/HSP90B1/RYR3	3
GO:0036258	GO:0036258	multivesicular body assembly	3/546	33/21069	0.0531876158287878	0.206870425384331	0.162802964081417	CHMP4B/RAB11A/CHMP2A	3
GO:0051443	GO:0051443	positive regulation of ubiquitin-protein transferase activity	3/546	33/21069	0.0531876158287878	0.206870425384331	0.162802964081417	AXIN1/SKP1/PINK1	3
GO:0060674	GO:0060674	placenta blood vessel development	3/546	33/21069	0.0531876158287878	0.206870425384331	0.162802964081417	TMED2/NOTCH2/HS6ST1	3
GO:0070977	GO:0070977	bone maturation	3/546	33/21069	0.0531876158287878	0.206870425384331	0.162802964081417	RHOA/SEMA4D/RYR1	3
GO:1903798	GO:1903798	regulation of miRNA maturation	3/546	33/21069	0.0531876158287878	0.206870425384331	0.162802964081417	TGFB1/EGFR/NCOR2	3
GO:1990776	GO:1990776	response to angiotensin	3/546	33/21069	0.0531876158287878	0.206870425384331	0.162802964081417	ROCK1/IGF1R/SRC	3
GO:0034614	GO:0034614	cellular response to reactive oxygen species	8/546	158/21069	0.0538511696040364	0.208202327809403	0.163851145145802	HDAC6/MAP1LC3A/KDM6B/SOD1/EGFR/PINK1/BNIP3/SRC	8
GO:0002204	GO:0002204	somatic recombination of immunoglobulin genes involved in immune response	4/546	55/21069	0.0539783812839194	0.208202327809403	0.163851145145802	TGFB1/BCL6/NDFIP1/SWAP70	4
GO:0002208	GO:0002208	somatic diversification of immunoglobulins involved in immune response	4/546	55/21069	0.0539783812839194	0.208202327809403	0.163851145145802	TGFB1/BCL6/NDFIP1/SWAP70	4
GO:0034122	GO:0034122	negative regulation of toll-like receptor signaling pathway	4/546	55/21069	0.0539783812839194	0.208202327809403	0.163851145145802	NR1D1/DAB2IP/MFHAS1/MFHAS1	4
GO:0042149	GO:0042149	cellular response to glucose starvation	4/546	55/21069	0.0539783812839194	0.208202327809403	0.163851145145802	MTMR3/SLC7A5/HNRNPA1/BCL2	4
GO:0045190	GO:0045190	isotype switching	4/546	55/21069	0.0539783812839194	0.208202327809403	0.163851145145802	TGFB1/BCL6/NDFIP1/SWAP70	4
GO:0046580	GO:0046580	negative regulation of Ras protein signal transduction	4/546	55/21069	0.0539783812839194	0.208202327809403	0.163851145145802	BCL6/STMN1/DAB2IP/ARHGAP35	4
GO:0048146	GO:0048146	positive regulation of fibroblast proliferation	4/546	55/21069	0.0539783812839194	0.208202327809403	0.163851145145802	FOSL2/ZMIZ1/PDGFRB/EGFR	4
GO:0060071	GO:0060071	Wnt signaling pathway, planar cell polarity pathway	4/546	55/21069	0.0539783812839194	0.208202327809403	0.163851145145802	RHOA/CDC42/RAC1/ZNRF3	4
GO:1901861	GO:1901861	regulation of muscle tissue development	4/546	55/21069	0.0539783812839194	0.208202327809403	0.163851145145802	SIRT2/SIRT2/TGFB1/BCL2	4
GO:0042267	GO:0042267	natural killer cell mediated cytotoxicity	10/546	215/21069	0.054212350335174	0.208567084105207	0.164138201190734	ARL8B/LAMP1/TUBB/TUBB/TUBB/TUBB/TUBB/TUBB/TUBB/TUBB	10
GO:0099111	GO:0099111	microtubule-based transport	10/546	215/21069	0.054212350335174	0.208567084105207	0.164138201190734	CDC42/DYNC1I2/HDAC6/ARL8B/SOD1/FEZ1/BAG3/UBB/RAB6A/LAMP1	10
GO:0006073	GO:0006073	cellular glucan metabolic process	5/546	79/21069	0.0542525920756009	0.208567084105207	0.164138201190734	SORBS1/PTGES3/NR1D1/GABARAPL1/UGP2	5
GO:0044042	GO:0044042	glucan metabolic process	5/546	79/21069	0.0542525920756009	0.208567084105207	0.164138201190734	SORBS1/PTGES3/NR1D1/GABARAPL1/UGP2	5
GO:0045926	GO:0045926	negative regulation of growth	12/546	274/21069	0.0543966156691159	0.208921216545475	0.164416896469897	SEMA3B/TGFB1/RAI1/CDKN1B/PPP2CA/WWC1/BCL6/RTN4/PPT1/BCL2/PTCH1/SEMA4D	12
GO:0034766	GO:0034766	negative regulation of ion transmembrane transport	7/546	131/21069	0.0544796712395716	0.208921216545475	0.164416896469897	ATP1A2/YWHAE/YWHAE/BIN1/CALM2/C4orf3/BCL2	7
GO:0090100	GO:0090100	positive regulation of transmembrane receptor protein serine/threonine kinase signaling pathway	7/546	131/21069	0.0544796712395716	0.208921216545475	0.164416896469897	CREBBP/EP300/ZNF423/AXIN1/TGFB1/NOTCH2/CRB2	7
GO:0001508	GO:0001508	action potential	8/546	159/21069	0.0554846722991717	0.212599684948312	0.167311778897624	ATP1A2/CACNA1I/YWHAE/YWHAE/KCNMB4/BIN1/ATP1B1/FLNA	8
GO:0030301	GO:0030301	cholesterol transport	7/546	132/21069	0.0563111443216151	0.212693613534323	0.167385698851074	STX12/LRP1/ARL8B/LAMTOR1/PIP4K2A/PTCH1/RXRA	7
GO:0001921	GO:0001921	positive regulation of receptor recycling	2/546	15/21069	0.0563335798120623	0.212693613534323	0.167385698851074	VAMP3/PSEN1	2
GO:0002829	GO:0002829	negative regulation of type 2 immune response	2/546	15/21069	0.0563335798120623	0.212693613534323	0.167385698851074	BCL6/NDFIP1	2
GO:0030007	GO:0030007	cellular potassium ion homeostasis	2/546	15/21069	0.0563335798120623	0.212693613534323	0.167385698851074	ATP1A2/ATP1B1	2
GO:0032933	GO:0032933	SREBP signaling pathway	2/546	15/21069	0.0563335798120623	0.212693613534323	0.167385698851074	TMED2/ZBTB7B	2
GO:0038166	GO:0038166	angiotensin-activated signaling pathway	2/546	15/21069	0.0563335798120623	0.212693613534323	0.167385698851074	ROCK1/SRC	2
GO:0042074	GO:0042074	cell migration involved in gastrulation	2/546	15/21069	0.0563335798120623	0.212693613534323	0.167385698851074	AMOT/CRB2	2
GO:0042308	GO:0042308	negative regulation of protein import into nucleus	2/546	15/21069	0.0563335798120623	0.212693613534323	0.167385698851074	CHP1/APOD	2
GO:0043584	GO:0043584	nose development	2/546	15/21069	0.0563335798120623	0.212693613534323	0.167385698851074	GLI3/SKI	2
GO:0046322	GO:0046322	negative regulation of fatty acid oxidation	2/546	15/21069	0.0563335798120623	0.212693613534323	0.167385698851074	ACACB/SOX9	2
GO:0048681	GO:0048681	negative regulation of axon regeneration	2/546	15/21069	0.0563335798120623	0.212693613534323	0.167385698851074	CERS2/RGMA	2
GO:0051775	GO:0051775	response to redox state	2/546	15/21069	0.0563335798120623	0.212693613534323	0.167385698851074	SIRT2/SIRT2	2
GO:0060576	GO:0060576	intestinal epithelial cell development	2/546	15/21069	0.0563335798120623	0.212693613534323	0.167385698851074	YAP1/SRC	2
GO:0071316	GO:0071316	cellular response to nicotine	2/546	15/21069	0.0563335798120623	0.212693613534323	0.167385698851074	B2M/B2M	2
GO:0071872	GO:0071872	cellular response to epinephrine stimulus	2/546	15/21069	0.0563335798120623	0.212693613534323	0.167385698851074	SIRT2/SIRT2	2
GO:0090239	GO:0090239	regulation of histone H4 acetylation	2/546	15/21069	0.0563335798120623	0.212693613534323	0.167385698851074	ARRB1/AUTS2	2
GO:1903727	GO:1903727	positive regulation of phospholipid metabolic process	2/546	15/21069	0.0563335798120623	0.212693613534323	0.167385698851074	CAPN2/CHP1	2
GO:2001028	GO:2001028	positive regulation of endothelial cell chemotaxis	2/546	15/21069	0.0563335798120623	0.212693613534323	0.167385698851074	FGFR1/TMSB4X	2
GO:0006874	GO:0006874	cellular calcium ion homeostasis	13/546	306/21069	0.0566559551201912	0.213047858100151	0.167664482370852	ATP1A2/PSEN1/YWHAE/YWHAE/ATP1B1/CALM2/HSP90B1/BCL2/BNIP3/RYR1/FLNA/RYR3/FIS1	13
GO:0043542	GO:0043542	endothelial cell migration	13/546	306/21069	0.0566559551201912	0.213047858100151	0.167664482370852	RHOA/FGFR1/MYH9/TGFB1/PTN/ATP5F1B/SASH1/AMOT/RAC1/DAB2IP/ATP5F1A/HMGB1/TMSB4X	13
GO:0043666	GO:0043666	regulation of phosphoprotein phosphatase activity	5/546	80/21069	0.0566947658384235	0.213047858100151	0.167664482370852	ROCK1/PPP6R1/PDGFRB/CALM2/HSP90B1	5
GO:0003015	GO:0003015	heart process	12/546	276/21069	0.0568430818411993	0.213047858100151	0.167664482370852	ATP1A2/CDC42/YWHAE/YWHAE/BIN1/YAP1/SOD1/ATP1B1/CALM2/AKAP13/FLNA/SRC	12
GO:0010676	GO:0010676	positive regulation of cellular carbohydrate metabolic process	4/546	56/21069	0.0569915372244873	0.213047858100151	0.167664482370852	ADCYAP1R1/SORBS1/ARPP19/SRC	4
GO:0030834	GO:0030834	regulation of actin filament depolymerization	4/546	56/21069	0.0569915372244873	0.213047858100151	0.167664482370852	CAPZB/DSTN/SWAP70/CFL2	4
GO:0042733	GO:0042733	embryonic digit morphogenesis	4/546	56/21069	0.0569915372244873	0.213047858100151	0.167664482370852	CREBBP/BPNT2/GLI3/LRP4	4
GO:0009266	GO:0009266	response to temperature stimulus	10/546	217/21069	0.0570018156898889	0.213047858100151	0.167664482370852	CREBBP/CIRBP/EP300/YWHAE/YWHAE/DNAJB1/SOD1/BAG3/PSIP1/VCP	10
GO:0010644	GO:0010644	cell communication by electrical coupling	3/546	34/21069	0.0572531711690328	0.213047858100151	0.167664482370852	ATP1A2/ATP1B1/CALM2	3
GO:0018027	GO:0018027	peptidyl-lysine dimethylation	3/546	34/21069	0.0572531711690328	0.213047858100151	0.167664482370852	SETD1A/SETD1B/KMT2D	3
GO:0030511	GO:0030511	positive regulation of transforming growth factor beta receptor signaling pathway	3/546	34/21069	0.0572531711690328	0.213047858100151	0.167664482370852	CREBBP/EP300/AXIN1	3
GO:0034405	GO:0034405	response to fluid shear stress	3/546	34/21069	0.0572531711690328	0.213047858100151	0.167664482370852	PDGFRB/PLEC/SRC	3
GO:0036257	GO:0036257	multivesicular body organization	3/546	34/21069	0.0572531711690328	0.213047858100151	0.167664482370852	CHMP4B/RAB11A/CHMP2A	3
GO:0070198	GO:0070198	protein localization to chromosome, telomeric region	3/546	34/21069	0.0572531711690328	0.213047858100151	0.167664482370852	TCP1/CCT7/TERF2IP	3
GO:0071353	GO:0071353	cellular response to interleukin-4	3/546	34/21069	0.0572531711690328	0.213047858100151	0.167664482370852	RPLP0/RPL3/TUBA1B	3
GO:0140058	GO:0140058	neuron projection arborization	3/546	34/21069	0.0572531711690328	0.213047858100151	0.167664482370852	ROCK1/PTN/MACF1	3
GO:0140718	GO:0140718	facultative heterochromatin formation	3/546	34/21069	0.0572531711690328	0.213047858100151	0.167664482370852	SIRT2/SIRT2/BAZ2A	3
GO:1903846	GO:1903846	positive regulation of cellular response to transforming growth factor beta stimulus	3/546	34/21069	0.0572531711690328	0.213047858100151	0.167664482370852	CREBBP/EP300/AXIN1	3
GO:0006457	GO:0006457	protein folding	11/546	247/21069	0.0578727462669128	0.215180971708201	0.169343200909124	PTGES3/TCP1/DNAJB1/CCT7/BAG3/HSP90B1/B2M/B2M/DNAJC18/DNAJC18/PPIA	11
GO:0055007	GO:0055007	cardiac muscle cell differentiation	7/546	133/21069	0.0581804359479804	0.216151955633937	0.170107346199064	NEBL/TGFB1/PDGFRB/KDM6B/LMNA/AKAP13/PLEC	7
GO:0072001	GO:0072001	renal system development	14/546	338/21069	0.0583508742646872	0.216563856378854	0.170431504000041	RHOA/JMJD6/GLI3/PDGFRB/SNX17/SOX9/NOTCH2/LRP4/YAP1/DLG5/DLG5/BCL2/PTCH1/POU3F3	14
GO:0002228	GO:0002228	natural killer cell mediated immunity	10/546	218/21069	0.0584312041435624	0.216563856378854	0.170431504000041	ARL8B/LAMP1/TUBB/TUBB/TUBB/TUBB/TUBB/TUBB/TUBB/TUBB	10
GO:0061138	GO:0061138	morphogenesis of a branching epithelium	10/546	218/21069	0.0584312041435624	0.216563856378854	0.170431504000041	TMED2/SOX10/GLI3/SOX9/YAP1/DLG5/DLG5/BCL2/PTCH1/SRC	10
GO:0072006	GO:0072006	nephron development	8/546	161/21069	0.058845573613395	0.217925712807501	0.171503258277266	GLI3/PDGFRB/SOX9/NOTCH2/YAP1/BCL2/PTCH1/POU3F3	8
GO:0016239	GO:0016239	positive regulation of macroautophagy	5/546	81/21069	0.0591992139880655	0.218886265732943	0.172259194574726	SLC25A5/PIP4K2A/BAG3/PINK1/BNIP3	5
GO:0033344	GO:0033344	cholesterol efflux	5/546	81/21069	0.0591992139880655	0.218886265732943	0.172259194574726	STX12/LRP1/LAMTOR1/PTCH1/RXRA	5
GO:0043123	GO:0043123	positive regulation of I-kappaB kinase/NF-kappaB signaling	10/546	219/21069	0.0598838187791278	0.220960012109649	0.173891192267261	RHOA/VAPA/NDFIP1/TLR4/PINK1/S100B/TERF2IP/AKAP13/TRIM8/FLNA	10
GO:0003179	GO:0003179	heart valve morphogenesis	4/546	57/21069	0.0600931299083736	0.220960012109649	0.173891192267261	ROCK1/TGFB1/SOX9/NOTCH2	4
GO:0010518	GO:0010518	positive regulation of phospholipase activity	4/546	57/21069	0.0600931299083736	0.220960012109649	0.173891192267261	FGFR1/ADCYAP1R1/PDGFRB/EGFR	4
GO:0010559	GO:0010559	regulation of glycoprotein biosynthetic process	4/546	57/21069	0.0600931299083736	0.220960012109649	0.173891192267261	NECAB1/ITM2B/BCL2/CHP1	4
GO:0010874	GO:0010874	regulation of cholesterol efflux	4/546	57/21069	0.0600931299083736	0.220960012109649	0.173891192267261	LRP1/LAMTOR1/PTCH1/RXRA	4
GO:0043616	GO:0043616	keratinocyte proliferation	4/546	57/21069	0.0600931299083736	0.220960012109649	0.173891192267261	NOTCH2/YAP1/ZFP36L1/PTCH1	4
GO:1902003	GO:1902003	regulation of amyloid-beta formation	4/546	57/21069	0.0600931299083736	0.220960012109649	0.173891192267261	ROCK1/RTN4/RTN3/BIN1	4
GO:0045861	GO:0045861	negative regulation of proteolysis	16/546	402/21069	0.0604369795657196	0.222048523024685	0.174747828990821	GABARAPL2/ROCK1/PSEN1/PEBP1/HDAC6/DHCR24/RPL5/LRP1/RPL23/BIN1/RPL11/EIF3H/CRB2/ARL6IP1/RPS7/SRC	16
GO:0018022	GO:0018022	peptidyl-lysine methylation	8/546	162/21069	0.0605731782350247	0.222071209723331	0.174765682977335	SETD1A/EZH1/SETD1B/AUTS2/LMNA/NSD1/KMT2D/HCFC1	8
GO:0030183	GO:0030183	B cell differentiation	8/546	162/21069	0.0605731782350247	0.222071209723331	0.174765682977335	SLC25A5/HDAC4/TCF3/EP300/BCL6/NOTCH2/BCL2/ZFP36L1	8
GO:0046474	GO:0046474	glycerophospholipid biosynthetic process	11/546	249/21069	0.0605866112660336	0.222071209723331	0.174765682977335	DGKG/SLC44A1/PITPNM2/MTMR3/BPNT2/PITPNM1/ITPKB/PIP4K2A/CAPN2/INPPL1/PIP5K1C	11
GO:0001773	GO:0001773	myeloid dendritic cell activation	3/546	35/21069	0.0614613156917006	0.224081678907368	0.176347882761318	PSEN1/NOTCH2/HMGB1	3
GO:0045116	GO:0045116	protein neddylation	3/546	35/21069	0.0614613156917006	0.224081678907368	0.176347882761318	COPS7A/RPL5/RPL11	3
GO:0046825	GO:0046825	regulation of protein export from nucleus	3/546	35/21069	0.0614613156917006	0.224081678907368	0.176347882761318	YWHAE/YWHAE/BAG3	3
GO:0070168	GO:0070168	negative regulation of biomineral tissue development	3/546	35/21069	0.0614613156917006	0.224081678907368	0.176347882761318	ROCK1/TGFB1/SOX9	3
GO:0070920	GO:0070920	regulation of production of small RNA involved in gene silencing by RNA	3/546	35/21069	0.0614613156917006	0.224081678907368	0.176347882761318	TGFB1/EGFR/NCOR2	3
GO:0090162	GO:0090162	establishment of epithelial cell polarity	3/546	35/21069	0.0614613156917006	0.224081678907368	0.176347882761318	RHOA/CDC42/AMOT	3
GO:0071216	GO:0071216	cellular response to biotic stimulus	13/546	310/21069	0.0614728809061125	0.224081678907368	0.176347882761318	RHOA/SIRT2/SIRT2/SLC7A5/TGFB1/SASH1/NR1D1/NOTCH2/DAB2IP/TLR4/CAPN2/HMGB1/SRC	13
GO:0060395	GO:0060395	SMAD protein signal transduction	5/546	82/21069	0.0617658535251754	0.224973038251698	0.177049365068655	TF/TGFB1/ZMIZ1/LRP1/SKI	5
GO:0009132	GO:0009132	nucleoside diphosphate metabolic process	7/546	135/21069	0.0620328425565791	0.225768433254509	0.177675325322919	HDAC4/PSEN1/EP300/LDHA/LDHA/AK4/FOXK1	7
GO:0098876	GO:0098876	vesicle-mediated transport to the plasma membrane	8/546	163/21069	0.0623323395355776	0.226317667825426	0.178107562149209	VAMP3/VPS35/RAB11A/SNX17/STX12/RAB14/MACF1/GOLGA7	8
GO:0002931	GO:0002931	response to ischemia	4/546	58/21069	0.0632825836663949	0.226317667825426	0.178107562149209	PINK1/SQSTM1/SQSTM1/BCL2	4
GO:0018023	GO:0018023	peptidyl-lysine trimethylation	4/546	58/21069	0.0632825836663949	0.226317667825426	0.178107562149209	SETD1A/SETD1B/LMNA/KMT2D	4
GO:0043470	GO:0043470	regulation of carbohydrate catabolic process	4/546	58/21069	0.0632825836663949	0.226317667825426	0.178107562149209	HDAC4/PSEN1/EP300/SCARB2	4
GO:0045646	GO:0045646	regulation of erythrocyte differentiation	4/546	58/21069	0.0632825836663949	0.226317667825426	0.178107562149209	PRMT1/B2M/B2M/ZFP36L1	4
GO:0006266	GO:0006266	DNA ligation	2/546	16/21069	0.0633046189718408	0.226317667825426	0.178107562149209	HMGB1/XRCC6	2
GO:0010421	GO:0010421	hydrogen peroxide-mediated programmed cell death	2/546	16/21069	0.0633046189718408	0.226317667825426	0.178107562149209	HDAC6/PINK1	2
GO:0021535	GO:0021535	cell migration in hindbrain	2/546	16/21069	0.0633046189718408	0.226317667825426	0.178107562149209	PLXNA2/RERE	2
GO:0031272	GO:0031272	regulation of pseudopodium assembly	2/546	16/21069	0.0633046189718408	0.226317667825426	0.178107562149209	CDC42/CDC42EP1	2
GO:0031274	GO:0031274	positive regulation of pseudopodium assembly	2/546	16/21069	0.0633046189718408	0.226317667825426	0.178107562149209	CDC42/CDC42EP1	2
GO:0042532	GO:0042532	negative regulation of tyrosine phosphorylation of STAT protein	2/546	16/21069	0.0633046189718408	0.226317667825426	0.178107562149209	PPP2CA/NF2	2
GO:0048266	GO:0048266	behavioral response to pain	2/546	16/21069	0.0633046189718408	0.226317667825426	0.178107562149209	CAPN2/VWA1	2
GO:0061684	GO:0061684	chaperone-mediated autophagy	2/546	16/21069	0.0633046189718408	0.226317667825426	0.178107562149209	LAMP2/BAG3	2
GO:0070571	GO:0070571	negative regulation of neuron projection regeneration	2/546	16/21069	0.0633046189718408	0.226317667825426	0.178107562149209	CERS2/RGMA	2
GO:0071501	GO:0071501	cellular response to sterol depletion	2/546	16/21069	0.0633046189718408	0.226317667825426	0.178107562149209	TMED2/ZBTB7B	2
GO:0090128	GO:0090128	regulation of synapse maturation	2/546	16/21069	0.0633046189718408	0.226317667825426	0.178107562149209	DAB2IP/YWHAZ	2
GO:0097212	GO:0097212	lysosomal membrane organization	2/546	16/21069	0.0633046189718408	0.226317667825426	0.178107562149209	CHMP4B/CHMP2A	2
GO:0098969	GO:0098969	neurotransmitter receptor transport to postsynaptic membrane	2/546	16/21069	0.0633046189718408	0.226317667825426	0.178107562149209	VPS35/RAB11A	2
GO:1901201	GO:1901201	regulation of extracellular matrix assembly	2/546	16/21069	0.0633046189718408	0.226317667825426	0.178107562149209	TGFB1/SOX9	2
GO:1904874	GO:1904874	positive regulation of telomerase RNA localization to Cajal body	2/546	16/21069	0.0633046189718408	0.226317667825426	0.178107562149209	TCP1/CCT7	2
GO:1904925	GO:1904925	positive regulation of autophagy of mitochondrion in response to mitochondrial depolarization	2/546	16/21069	0.0633046189718408	0.226317667825426	0.178107562149209	HDAC6/PINK1	2
GO:1990403	GO:1990403	embryonic brain development	2/546	16/21069	0.0633046189718408	0.226317667825426	0.178107562149209	TUBB2B/RPL10	2
GO:2000767	GO:2000767	positive regulation of cytoplasmic translation	2/546	16/21069	0.0633046189718408	0.226317667825426	0.178107562149209	HNRNPD/CNBP	2
GO:0010594	GO:0010594	regulation of endothelial cell migration	11/546	251/21069	0.0633828835317854	0.22642316240124	0.178190584309602	RHOA/FGFR1/TGFB1/PTN/ATP5F1B/SASH1/RAC1/DAB2IP/ATP5F1A/HMGB1/TMSB4X	11
GO:1901222	GO:1901222	regulation of NIK/NF-kappaB signaling	7/546	136/21069	0.0640161040582413	0.228509444463084	0.179832447340276	RHOA/EP300/SASH1/TLR4/EGFR/TERF2IP/TMSB4X	7
GO:0010906	GO:0010906	regulation of glucose metabolic process	6/546	109/21069	0.0642487399882453	0.229163708529502	0.180347340317882	ACACB/SORBS1/EP300/ARPP19/FOXK1/SRC	6
GO:0140115	GO:0140115	export across plasma membrane	5/546	83/21069	0.0643945601738647	0.229507549844534	0.18061793668349	ATP1A2/YWHAE/YWHAE/ATP1B1/CALM2	5
GO:0048660	GO:0048660	regulation of smooth muscle cell proliferation	9/546	193/21069	0.0647369081580814	0.230550768010836	0.181438928902856	RHOA/TGFB1/CDKN1B/PDGFRB/TLR4/IGF1R/APOD/XRCC6/SRC	9
GO:0001881	GO:0001881	receptor recycling	3/546	36/21069	0.0658092806452527	0.232940776918105	0.183319818998971	VAMP3/PSEN1/LAMTOR1	3
GO:0033032	GO:0033032	regulation of myeloid cell apoptotic process	3/546	36/21069	0.0658092806452527	0.232940776918105	0.183319818998971	TCP1/ITPKB/BCL2	3
GO:0033146	GO:0033146	regulation of intracellular estrogen receptor signaling pathway	3/546	36/21069	0.0658092806452527	0.232940776918105	0.183319818998971	YAP1/KMT2D/SRC	3
GO:0045736	GO:0045736	negative regulation of cyclin-dependent protein serine/threonine kinase activity	3/546	36/21069	0.0658092806452527	0.232940776918105	0.183319818998971	FBXO7/CDKN1B/HEXIM1	3
GO:0090075	GO:0090075	relaxation of muscle	3/546	36/21069	0.0658092806452527	0.232940776918105	0.183319818998971	ATP1A2/SOD1/ATP1B1	3
GO:0110150	GO:0110150	negative regulation of biomineralization	3/546	36/21069	0.0658092806452527	0.232940776918105	0.183319818998971	ROCK1/TGFB1/SOX9	3
GO:1903959	GO:1903959	regulation of anion transmembrane transport	3/546	36/21069	0.0658092806452527	0.232940776918105	0.183319818998971	ATP1A2/PSEN1/ARL6IP1	3
GO:1904030	GO:1904030	negative regulation of cyclin-dependent protein kinase activity	3/546	36/21069	0.0658092806452527	0.232940776918105	0.183319818998971	FBXO7/CDKN1B/HEXIM1	3
GO:0071219	GO:0071219	cellular response to molecule of bacterial origin	12/546	283/21069	0.0659825265104179	0.233376125753527	0.183662429986909	RHOA/SIRT2/SIRT2/SLC7A5/TGFB1/SASH1/NR1D1/DAB2IP/TLR4/CAPN2/HMGB1/SRC	12
GO:0060560	GO:0060560	developmental growth involved in morphogenesis	11/546	253/21069	0.066262130704287	0.234167524555827	0.184285245309812	SEMA3B/RUFY3/HDAC6/RTN4/SOX9/MACF1/DBNL/YAP1/AUTS2/ALCAM/SEMA4D	11
GO:0030520	GO:0030520	intracellular estrogen receptor signaling pathway	4/546	59/21069	0.0665592447057905	0.234167524555827	0.184285245309812	ARID1A/YAP1/KMT2D/SRC	4
GO:0032210	GO:0032210	regulation of telomere maintenance via telomerase	4/546	59/21069	0.0665592447057905	0.234167524555827	0.184285245309812	TCP1/HNRNPA1/CCT7/SRC	4
GO:0042743	GO:0042743	hydrogen peroxide metabolic process	4/546	59/21069	0.0665592447057905	0.234167524555827	0.184285245309812	HDAC6/RAC1/SOD1/PINK1	4
GO:0048008	GO:0048008	platelet-derived growth factor receptor signaling pathway	4/546	59/21069	0.0665592447057905	0.234167524555827	0.184285245309812	PDGFRB/LRP1/APOD/SRC	4
GO:0051955	GO:0051955	regulation of amino acid transport	4/546	59/21069	0.0665592447057905	0.234167524555827	0.184285245309812	ATP1A2/PSEN1/SLC7A5/ARL6IP1	4
GO:0090175	GO:0090175	regulation of establishment of planar polarity	4/546	59/21069	0.0665592447057905	0.234167524555827	0.184285245309812	RHOA/CDC42/RAC1/ZNRF3	4
GO:0014032	GO:0014032	neural crest cell development	5/546	84/21069	0.0670851690528965	0.235839156004278	0.185600786446995	SEMA3B/CDC42/SOX10/SOX9/SEMA4D	5
GO:0043270	GO:0043270	positive regulation of ion transport	13/546	315/21069	0.0678693696699473	0.23841554670744	0.187628355357956	ACTB/ADCYAP1R1/PSEN1/PDGFRB/PLP1/ATP1B1/CALM2/PINK1/ARL6IP1/CHP1/NDUFA4/FLNA/TMSB4X	13
GO:0030282	GO:0030282	bone mineralization	7/546	138/21069	0.068096997762564	0.238853819946637	0.187973267794262	GPM6B/TGFB1/PTN/SOX9/ADGRV1/ZBTB40/RXRA	7
GO:0051208	GO:0051208	sequestering of calcium ion	7/546	138/21069	0.068096997762564	0.238853819946637	0.187973267794262	ATP1A2/PSEN1/CALM2/HSP90B1/RYR1/FLNA/RYR3	7
GO:0062014	GO:0062014	negative regulation of small molecule metabolic process	6/546	111/21069	0.0688906115110416	0.241434123471843	0.190003916019366	HDAC4/ACACB/EP300/SOX9/SOD1/FIS1	6
GO:0001707	GO:0001707	mesoderm formation	5/546	85/21069	0.0698374753821351	0.241434123471843	0.190003916019366	AXIN1/PRKAR1A/KDM6B/CRB2/NF2	5
GO:0045661	GO:0045661	regulation of myoblast differentiation	5/546	85/21069	0.0698374753821351	0.241434123471843	0.190003916019366	ACTB/TGFB1/ARID1A/SOX9/ZFP36L1	5
GO:0001755	GO:0001755	neural crest cell migration	4/546	60/21069	0.0699223840196431	0.241434123471843	0.190003916019366	SEMA3B/CDC42/SOX10/SEMA4D	4
GO:0010332	GO:0010332	response to gamma radiation	4/546	60/21069	0.0699223840196431	0.241434123471843	0.190003916019366	ELK1/YAP1/BCL2/XRCC6	4
GO:0042116	GO:0042116	macrophage activation	7/546	139/21069	0.0701946869701737	0.241434123471843	0.190003916019366	JMJD6/NR1D1/DYSF/TLR4/TTBK1/MFHAS1/MFHAS1	7
GO:0042476	GO:0042476	odontogenesis	7/546	139/21069	0.0701946869701737	0.241434123471843	0.190003916019366	RHOA/SLC7A5/GLI3/LRP4/ANKRD11/NF2/SRC	7
GO:0032212	GO:0032212	positive regulation of telomere maintenance via telomerase	3/546	37/21069	0.0702941557691312	0.241434123471843	0.190003916019366	TCP1/HNRNPA1/CCT7	3
GO:0035633	GO:0035633	maintenance of blood-brain barrier	3/546	37/21069	0.0702941557691312	0.241434123471843	0.190003916019366	ACTB/ACTG1/MBP	3
GO:0048799	GO:0048799	animal organ maturation	3/546	37/21069	0.0702941557691312	0.241434123471843	0.190003916019366	RHOA/SEMA4D/RYR1	3
GO:0051385	GO:0051385	response to mineralocorticoid	3/546	37/21069	0.0702941557691312	0.241434123471843	0.190003916019366	RPL27/IGF1R/SRC	3
GO:0070306	GO:0070306	lens fiber cell differentiation	3/546	37/21069	0.0702941557691312	0.241434123471843	0.190003916019366	CDKN1B/PLAAT3/NF2	3
GO:0070670	GO:0070670	response to interleukin-4	3/546	37/21069	0.0702941557691312	0.241434123471843	0.190003916019366	RPLP0/RPL3/TUBA1B	3
GO:0097421	GO:0097421	liver regeneration	3/546	37/21069	0.0702941557691312	0.241434123471843	0.190003916019366	SLC7A5/GLI3/PTCH1	3
GO:0000054	GO:0000054	ribosomal subunit export from nucleus	2/546	17/21069	0.070548257009322	0.241434123471843	0.190003916019366	RAN/NPM1	2
GO:0002713	GO:0002713	negative regulation of B cell mediated immunity	2/546	17/21069	0.070548257009322	0.241434123471843	0.190003916019366	BCL6/NDFIP1	2
GO:0002890	GO:0002890	negative regulation of immunoglobulin mediated immune response	2/546	17/21069	0.070548257009322	0.241434123471843	0.190003916019366	BCL6/NDFIP1	2
GO:0002903	GO:0002903	negative regulation of B cell apoptotic process	2/546	17/21069	0.070548257009322	0.241434123471843	0.190003916019366	BCL6/BCL2	2
GO:0033750	GO:0033750	ribosome localization	2/546	17/21069	0.070548257009322	0.241434123471843	0.190003916019366	RAN/NPM1	2
GO:0036376	GO:0036376	sodium ion export across plasma membrane	2/546	17/21069	0.070548257009322	0.241434123471843	0.190003916019366	ATP1A2/ATP1B1	2
GO:0045198	GO:0045198	establishment of epithelial cell apical/basal polarity	2/546	17/21069	0.070548257009322	0.241434123471843	0.190003916019366	RHOA/CDC42	2
GO:0045836	GO:0045836	positive regulation of meiotic nuclear division	2/546	17/21069	0.070548257009322	0.241434123471843	0.190003916019366	SIRT2/SIRT2	2
GO:0061635	GO:0061635	regulation of protein complex stability	2/546	17/21069	0.070548257009322	0.241434123471843	0.190003916019366	SQSTM1/SQSTM1	2
GO:0070200	GO:0070200	establishment of protein localization to telomere	2/546	17/21069	0.070548257009322	0.241434123471843	0.190003916019366	TCP1/CCT7	2
GO:0070593	GO:0070593	dendrite self-avoidance	2/546	17/21069	0.070548257009322	0.241434123471843	0.190003916019366	PALLD/CNTN2	2
GO:0071732	GO:0071732	cellular response to nitric oxide	2/546	17/21069	0.070548257009322	0.241434123471843	0.190003916019366	HNRNPD/ATP5F1A	2
GO:0097468	GO:0097468	programmed cell death in response to reactive oxygen species	2/546	17/21069	0.070548257009322	0.241434123471843	0.190003916019366	HDAC6/PINK1	2
GO:0098877	GO:0098877	neurotransmitter receptor transport to plasma membrane	2/546	17/21069	0.070548257009322	0.241434123471843	0.190003916019366	VPS35/RAB11A	2
GO:0099638	GO:0099638	endosome to plasma membrane protein transport	2/546	17/21069	0.070548257009322	0.241434123471843	0.190003916019366	VPS35/RAB11A	2
GO:1902018	GO:1902018	negative regulation of cilium assembly	2/546	17/21069	0.070548257009322	0.241434123471843	0.190003916019366	GDI2/YAP1	2
GO:1903540	GO:1903540	establishment of protein localization to postsynaptic membrane	2/546	17/21069	0.070548257009322	0.241434123471843	0.190003916019366	VPS35/RAB11A	2
GO:1903729	GO:1903729	regulation of plasma membrane organization	2/546	17/21069	0.070548257009322	0.241434123471843	0.190003916019366	MYH9/AHNAK	2
GO:1904923	GO:1904923	regulation of autophagy of mitochondrion in response to mitochondrial depolarization	2/546	17/21069	0.070548257009322	0.241434123471843	0.190003916019366	HDAC6/PINK1	2
GO:0007173	GO:0007173	epidermal growth factor receptor signaling pathway	6/546	112/21069	0.0712825753795425	0.243588138383073	0.191699083472965	PSEN1/TGFB1/SOX9/DAB2IP/EGFR/SRC	6
GO:1901655	GO:1901655	cellular response to ketone	6/546	112/21069	0.0712825753795425	0.243588138383073	0.191699083472965	RPLP0/SOX10/ELK1/IGF1R/ATP5F1A/SRC	6
GO:0007043	GO:0007043	cell-cell junction assembly	8/546	168/21069	0.0716038731680489	0.243980839757829	0.192008131746494	RHOA/ROCK1/ACTB/DLG5/DLG5/CTNND2/ACTG1/PIP5K1C	8
GO:0043534	GO:0043534	blood vessel endothelial cell migration	9/546	197/21069	0.0716076409539021	0.243980839757829	0.192008131746494	RHOA/FGFR1/MYH9/TGFB1/ATP5F1B/AMOT/ATP5F1A/HMGB1/TMSB4X	9
GO:0048659	GO:0048659	smooth muscle cell proliferation	9/546	197/21069	0.0716076409539021	0.243980839757829	0.192008131746494	RHOA/TGFB1/CDKN1B/PDGFRB/TLR4/IGF1R/APOD/XRCC6/SRC	9
GO:0050954	GO:0050954	sensory perception of mechanical stimulus	9/546	197/21069	0.0716076409539021	0.243980839757829	0.192008131746494	AXIN1/CDKN1B/EML2/SCARB2/SOD1/ADGRV1/NAV2/BACE1/MBP	9
GO:0001655	GO:0001655	urogenital system development	15/546	381/21069	0.0725264497865078	0.246930229331776	0.194329243447102	RHOA/JMJD6/GLI3/CDKN1B/PDGFRB/SNX17/SOX9/NOTCH2/LRP4/YAP1/DLG5/DLG5/BCL2/PTCH1/POU3F3	15
GO:0000380	GO:0000380	alternative mRNA splicing, via spliceosome	5/546	86/21069	0.0726512352218092	0.246992925600353	0.194378584179796	HNRNPM/HNRNPA1/SAP18/PUF60/PUF60	5
GO:0008344	GO:0008344	adult locomotory behavior	5/546	86/21069	0.0726512352218092	0.246992925600353	0.194378584179796	ATP1A2/PPT1/CNP/KCNJ10/CNTN2	5
GO:0048638	GO:0048638	regulation of developmental growth	14/546	350/21069	0.0730759193475334	0.248254988624685	0.195371803006688	SEMA3B/RUFY3/ACACB/RAI1/CDKN1B/WWC1/RTN4/MACF1/DBNL/YAP1/SOD1/BCL2/PTCH1/SEMA4D	14
GO:0010823	GO:0010823	negative regulation of mitochondrion organization	4/546	61/21069	0.0733712003082322	0.248967342587486	0.195932411592491	SLC25A5/PINK1/LMNA/BNIP3	4
GO:0035966	GO:0035966	response to topologically incorrect protein	9/546	198/21069	0.0733934026365834	0.248967342587486	0.195932411592491	TMED2/HDAC6/EP300/DNAJB1/DAB2IP/BAG3/VCP/DNAJC18/DNAJC18	9
GO:0007605	GO:0007605	sensory perception of sound	8/546	169/21069	0.0735536593518586	0.248967342587486	0.195932411592491	AXIN1/CDKN1B/EML2/SCARB2/SOD1/ADGRV1/NAV2/MBP	8
GO:0016052	GO:0016052	carbohydrate catabolic process	8/546	169/21069	0.0735536593518586	0.248967342587486	0.195932411592491	HDAC4/PSEN1/EP300/LDHA/LDHA/SCARB2/GABARAPL1/FOXK1	8
GO:0050921	GO:0050921	positive regulation of chemotaxis	8/546	169/21069	0.0735536593518586	0.248967342587486	0.195932411592491	FGFR1/TGFB1/PTN/PDGFRB/SWAP70/RAC1/HMGB1/TMSB4X	8
GO:0003333	GO:0003333	amino acid transmembrane transport	6/546	113/21069	0.0737217993294091	0.249173243148308	0.1960944512922	SLC7A2/ATP1A2/PSEN1/SLC7A5/ARL6IP1/KCNJ10	6
GO:0006090	GO:0006090	pyruvate metabolic process	6/546	113/21069	0.0737217993294091	0.249173243148308	0.1960944512922	HDAC4/PSEN1/EP300/LDHA/LDHA/FOXK1	6
GO:0007179	GO:0007179	transforming growth factor beta receptor signaling pathway	10/546	228/21069	0.0740148759989015	0.249981879373744	0.196730832128755	CREBBP/ITGB5/EP300/AXIN1/TGFB1/ZMIZ1/PRDM16/SKI/BCL9L/SRC	10
GO:0003176	GO:0003176	aortic valve development	3/546	38/21069	0.0749129033066065	0.251915657462622	0.19825267752623	ROCK1/TGFB1/SOX9	3
GO:0032232	GO:0032232	negative regulation of actin filament bundle assembly	3/546	38/21069	0.0749129033066065	0.251915657462622	0.19825267752623	PFN1/STMN1/SHANK1	3
GO:0033260	GO:0033260	nuclear DNA replication	3/546	38/21069	0.0749129033066065	0.251915657462622	0.19825267752623	WIZ/RTF2/BCL6	3
GO:0043162	GO:0043162	ubiquitin-dependent protein catabolic process via the multivesicular body sorting pathway	3/546	38/21069	0.0749129033066065	0.251915657462622	0.19825267752623	HDAC6/CHMP4B/CHMP2A	3
GO:0050931	GO:0050931	pigment cell differentiation	3/546	38/21069	0.0749129033066065	0.251915657462622	0.19825267752623	SOX10/GLI3/BCL2	3
GO:0055075	GO:0055075	potassium ion homeostasis	3/546	38/21069	0.0749129033066065	0.251915657462622	0.19825267752623	ATP1A2/ATP1B1/KCNJ10	3
GO:0007178	GO:0007178	transmembrane receptor protein serine/threonine kinase signaling pathway	16/546	415/21069	0.0753622846708523	0.25272773854777	0.198891769399759	CREBBP/ITGB5/TF/EP300/ZNF423/AXIN1/TGFB1/ZMIZ1/LRP1/NOTCH2/PRDM16/CRB2/SKI/RGMA/BCL9L/SRC	16
GO:0006813	GO:0006813	potassium ion transport	11/546	259/21069	0.0754024267082209	0.25272773854777	0.198891769399759	ATP1A2/YWHAE/YWHAE/CDKN1B/KCNMB4/BIN1/ATP1B1/KCNN3/KCNJ10/CHP1/FLNA	11
GO:0048332	GO:0048332	mesoderm morphogenesis	5/546	87/21069	0.0755261662421965	0.25272773854777	0.198891769399759	AXIN1/PRKAR1A/KDM6B/CRB2/NF2	5
GO:0050772	GO:0050772	positive regulation of axonogenesis	5/546	87/21069	0.0755261662421965	0.25272773854777	0.198891769399759	RUFY3/PLXNA2/MACF1/DBNL/SEMA4D	5
GO:0070527	GO:0070527	platelet aggregation	5/546	87/21069	0.0755261662421965	0.25272773854777	0.198891769399759	ACTB/MYH9/ACTG1/PPIA/FLNA	5
GO:0072028	GO:0072028	nephron morphogenesis	5/546	87/21069	0.0755261662421965	0.25272773854777	0.198891769399759	GLI3/PDGFRB/SOX9/BCL2/PTCH1	5
GO:0034763	GO:0034763	negative regulation of transmembrane transport	8/546	170/21069	0.0755353361551045	0.25272773854777	0.198891769399759	ATP1A2/YWHAE/YWHAE/BIN1/CALM2/C4orf3/BCL2/OAZ2	8
GO:0097305	GO:0097305	response to alcohol	12/546	290/21069	0.0760358612700412	0.254219251071326	0.200065560478635	RHOA/ADCYAP1R1/RPLP0/TGFB1/RPL27/HNRNPD/IGF1R/SOD1/ATP5F1A/RPL15/PTCH1/RPL10A	12
GO:0000041	GO:0000041	transition metal ion transport	6/546	114/21069	0.0762081857820353	0.254429054472877	0.200230671637388	SLC30A9/TF/B2M/B2M/FTH1/SLC48A1	6
GO:0005976	GO:0005976	polysaccharide metabolic process	6/546	114/21069	0.0762081857820353	0.254429054472877	0.200230671637388	SORBS1/TGFB1/PTGES3/NR1D1/GABARAPL1/UGP2	6
GO:0007080	GO:0007080	mitotic metaphase plate congression	4/546	62/21069	0.0769048229051233	0.255602558245046	0.201154196071172	CHMP4B/RAB11A/CHMP2A/DCTN2	4
GO:0030490	GO:0030490	maturation of SSU-rRNA	4/546	62/21069	0.0769048229051233	0.255602558245046	0.201154196071172	SNU13/IMP4/RPS8/TSR2	4
GO:0051058	GO:0051058	negative regulation of small GTPase mediated signal transduction	4/546	62/21069	0.0769048229051233	0.255602558245046	0.201154196071172	BCL6/STMN1/DAB2IP/ARHGAP35	4
GO:1904036	GO:1904036	negative regulation of epithelial cell apoptotic process	4/546	62/21069	0.0769048229051233	0.255602558245046	0.201154196071172	CDKN1B/YAP1/IGF1R/BCL2	4
GO:0006282	GO:0006282	regulation of DNA repair	10/546	230/21069	0.0774161502326908	0.255602558245046	0.201154196071172	ACTB/FUS/ARID1A/MORF4L2/EGFR/FMN2/TERF2IP/MORF4L1/HMGB1/TRRAP	10
GO:0006474	GO:0006474	N-terminal protein amino acid acetylation	2/546	18/21069	0.0780457423754252	0.255602558245046	0.201154196071172	CREBBP/EP300	2
GO:0006991	GO:0006991	response to sterol depletion	2/546	18/21069	0.0780457423754252	0.255602558245046	0.201154196071172	TMED2/ZBTB7B	2
GO:0010522	GO:0010522	regulation of calcium ion transport into cytosol	2/546	18/21069	0.0780457423754252	0.255602558245046	0.201154196071172	ADCYAP1R1/BCL2	2
GO:0033151	GO:0033151	V(D)J recombination	2/546	18/21069	0.0780457423754252	0.255602558245046	0.201154196071172	TCF3/HMGB1	2
GO:0033689	GO:0033689	negative regulation of osteoblast proliferation	2/546	18/21069	0.0780457423754252	0.255602558245046	0.201154196071172	BCL2/NF2	2
GO:0034134	GO:0034134	toll-like receptor 2 signaling pathway	2/546	18/21069	0.0780457423754252	0.255602558245046	0.201154196071172	MFHAS1/MFHAS1	2
GO:0036342	GO:0036342	post-anal tail morphogenesis	2/546	18/21069	0.0780457423754252	0.255602558245046	0.201154196071172	TMED2/AXIN1	2
GO:0038128	GO:0038128	ERBB2 signaling pathway	2/546	18/21069	0.0780457423754252	0.255602558245046	0.201154196071172	EGFR/SRC	2
GO:0043374	GO:0043374	CD8-positive, alpha-beta T cell differentiation	2/546	18/21069	0.0780457423754252	0.255602558245046	0.201154196071172	ZBTB7B/BCL2	2
GO:0043981	GO:0043981	histone H4-K5 acetylation	2/546	18/21069	0.0780457423754252	0.255602558245046	0.201154196071172	JADE2/HCFC1	2
GO:0043982	GO:0043982	histone H4-K8 acetylation	2/546	18/21069	0.0780457423754252	0.255602558245046	0.201154196071172	JADE2/HCFC1	2
GO:0045623	GO:0045623	negative regulation of T-helper cell differentiation	2/546	18/21069	0.0780457423754252	0.255602558245046	0.201154196071172	BCL6/ZBTB7B	2
GO:0051900	GO:0051900	regulation of mitochondrial depolarization	2/546	18/21069	0.0780457423754252	0.255602558245046	0.201154196071172	BCL2/SRC	2
GO:0055119	GO:0055119	relaxation of cardiac muscle	2/546	18/21069	0.0780457423754252	0.255602558245046	0.201154196071172	ATP1A2/ATP1B1	2
GO:0061158	GO:0061158	3'-UTR-mediated mRNA destabilization	2/546	18/21069	0.0780457423754252	0.255602558245046	0.201154196071172	HNRNPD/ZFP36L1	2
GO:0061952	GO:0061952	midbody abscission	2/546	18/21069	0.0780457423754252	0.255602558245046	0.201154196071172	CHMP4B/CHMP2A	2
GO:0071871	GO:0071871	response to epinephrine	2/546	18/21069	0.0780457423754252	0.255602558245046	0.201154196071172	SIRT2/SIRT2	2
GO:0090594	GO:0090594	inflammatory response to wounding	2/546	18/21069	0.0780457423754252	0.255602558245046	0.201154196071172	TGFB1/TLR4	2
GO:0097094	GO:0097094	craniofacial suture morphogenesis	2/546	18/21069	0.0780457423754252	0.255602558245046	0.201154196071172	FOXN3/GLI3	2
GO:1900037	GO:1900037	regulation of cellular response to hypoxia	2/546	18/21069	0.0780457423754252	0.255602558245046	0.201154196071172	CHCHD2/PINK1	2
GO:1900117	GO:1900117	regulation of execution phase of apoptosis	2/546	18/21069	0.0780457423754252	0.255602558245046	0.201154196071172	SIRT2/SIRT2	2
GO:2000811	GO:2000811	negative regulation of anoikis	2/546	18/21069	0.0780457423754252	0.255602558245046	0.201154196071172	BCL2/SRC	2
GO:0033555	GO:0033555	multicellular organismal response to stress	5/546	88/21069	0.078461948521404	0.256423144921464	0.201799981678073	ATP1A2/ADCYAP1R1/CAPN2/BCL2/VWA1	5
GO:0051568	GO:0051568	histone H3-K4 methylation	5/546	88/21069	0.078461948521404	0.256423144921464	0.201799981678073	SETD1A/SETD1B/AUTS2/KMT2D/HCFC1	5
GO:2000736	GO:2000736	regulation of stem cell differentiation	5/546	88/21069	0.078461948521404	0.256423144921464	0.201799981678073	SETD1A/PTN/SOX9/YAP1/GATAD2A	5
GO:0050868	GO:0050868	negative regulation of T cell activation	8/546	172/21069	0.0795943805369734	0.258526940709182	0.203455627667229	GLI3/PRKAR1A/BCL6/NDFIP1/DLG5/DLG5/ZBTB7B/HMGB1	8
GO:0010922	GO:0010922	positive regulation of phosphatase activity	3/546	39/21069	0.0796623712650385	0.258526940709182	0.203455627667229	ROCK1/PDGFRB/CALM2	3
GO:0014808	GO:0014808	release of sequestered calcium ion into cytosol by sarcoplasmic reticulum	3/546	39/21069	0.0796623712650385	0.258526940709182	0.203455627667229	ATP1A2/CALM2/RYR1	3
GO:0032205	GO:0032205	negative regulation of telomere maintenance	3/546	39/21069	0.0796623712650385	0.258526940709182	0.203455627667229	HNRNPA1/TERF2IP/SRC	3
GO:0048009	GO:0048009	insulin-like growth factor receptor signaling pathway	3/546	39/21069	0.0796623712650385	0.258526940709182	0.203455627667229	IGF1R/MYORG/INPPL1	3
GO:0048147	GO:0048147	negative regulation of fibroblast proliferation	3/546	39/21069	0.0796623712650385	0.258526940709182	0.203455627667229	DAB2IP/SKI/FTH1	3
GO:0048821	GO:0048821	erythrocyte development	3/546	39/21069	0.0796623712650385	0.258526940709182	0.203455627667229	JMJD6/BCL6/RPS6	3
GO:0060323	GO:0060323	head morphogenesis	3/546	39/21069	0.0796623712650385	0.258526940709182	0.203455627667229	EP300/SKI/ANKRD11	3
GO:0098810	GO:0098810	neurotransmitter reuptake	3/546	39/21069	0.0796623712650385	0.258526940709182	0.203455627667229	ATP1A2/GPM6B/KCNJ10	3
GO:1903725	GO:1903725	regulation of phospholipid metabolic process	3/546	39/21069	0.0796623712650385	0.258526940709182	0.203455627667229	MTMR3/CAPN2/CHP1	3
GO:0072507	GO:0072507	divalent inorganic cation homeostasis	15/546	387/21069	0.0803139400720565	0.260459453697368	0.204976477455293	SLC30A9/ATP1A2/PSEN1/YWHAE/YWHAE/SLC41A1/ATP1B1/CALM2/HSP90B1/BCL2/BNIP3/RYR1/FLNA/RYR3/FIS1	15
GO:0090497	GO:0090497	mesenchymal cell migration	4/546	63/21069	0.0805223147013312	0.260589288831346	0.205078655157177	SEMA3B/CDC42/SOX10/SEMA4D	4
GO:1900024	GO:1900024	regulation of substrate adhesion-dependent cell spreading	4/546	63/21069	0.0805223147013312	0.260589288831346	0.205078655157177	CDC42/RAC1/ARPC2/FLNA	4
GO:1903018	GO:1903018	regulation of glycoprotein metabolic process	4/546	63/21069	0.0805223147013312	0.260589288831346	0.205078655157177	NECAB1/ITM2B/BCL2/CHP1	4
GO:0019395	GO:0019395	fatty acid oxidation	6/546	116/21069	0.0813219432610567	0.262702776814926	0.206741928714226	ADIPOR2/ADIPOR2/ACACB/HADHA/SOX9/IVD	6
GO:0032206	GO:0032206	positive regulation of telomere maintenance	5/546	89/21069	0.0814582253689692	0.262702776814926	0.206741928714226	TCP1/HNRNPA1/CCT7/HNRNPD/TERF2IP	5
GO:0035050	GO:0035050	embryonic heart tube development	5/546	89/21069	0.0814582253689692	0.262702776814926	0.206741928714226	CDC42/PSEN1/TMED2/NOTCH2/YAP1	5
GO:0055013	GO:0055013	cardiac muscle cell development	5/546	89/21069	0.0814582253689692	0.262702776814926	0.206741928714226	NEBL/PDGFRB/LMNA/AKAP13/PLEC	5
GO:0090307	GO:0090307	mitotic spindle assembly	5/546	89/21069	0.0814582253689692	0.262702776814926	0.206741928714226	RHOA/CHMP4B/RAB11A/CHMP2A/FLNA	5
GO:0050920	GO:0050920	regulation of chemotaxis	11/546	263/21069	0.0819183002467357	0.264003182752145	0.20776532266092	SEMA3B/FGFR1/TGFB1/PTN/PDGFRB/SWAP70/RAC1/TUBB2B/SEMA4D/HMGB1/TMSB4X	11
GO:0032387	GO:0032387	negative regulation of intracellular transport	4/546	64/21069	0.0842226750613937	0.269643225865677	0.212203925881869	VPS35/BAG3/CHP1/APOD	4
GO:0046173	GO:0046173	polyol biosynthetic process	4/546	64/21069	0.0842226750613937	0.269643225865677	0.212203925881869	ADCYAP1R1/ASAH1/ITPKB/QDPR	4
GO:0070542	GO:0070542	response to fatty acid	4/546	64/21069	0.0842226750613937	0.269643225865677	0.212203925881869	SCD/SOX9/SRC/MBP	4
GO:0006112	GO:0006112	energy reserve metabolic process	5/546	90/21069	0.0845146041730834	0.269643225865677	0.212203925881869	SORBS1/PTGES3/NR1D1/GABARAPL1/UGP2	5
GO:0032418	GO:0032418	lysosome localization	5/546	90/21069	0.0845146041730834	0.269643225865677	0.212203925881869	HDAC6/MYH9/RNF167/ARL8B/LAMTOR1	5
GO:0071230	GO:0071230	cellular response to amino acid stimulus	5/546	90/21069	0.0845146041730834	0.269643225865677	0.212203925881869	SLC7A5/HNRNPD/EGFR/LAMTOR1/CAPN2	5
GO:1990849	GO:1990849	vacuolar localization	5/546	90/21069	0.0845146041730834	0.269643225865677	0.212203925881869	HDAC6/MYH9/RNF167/ARL8B/LAMTOR1	5
GO:0002209	GO:0002209	behavioral defense response	3/546	40/21069	0.0845393059561639	0.269643225865677	0.212203925881869	ATP1A2/EP300/BCL2	3
GO:0034260	GO:0034260	negative regulation of GTPase activity	3/546	40/21069	0.0845393059561639	0.269643225865677	0.212203925881869	TMED2/AMOT/DAB2IP	3
GO:0045191	GO:0045191	regulation of isotype switching	3/546	40/21069	0.0845393059561639	0.269643225865677	0.212203925881869	TGFB1/BCL6/NDFIP1	3
GO:0046685	GO:0046685	response to arsenic-containing substance	3/546	40/21069	0.0845393059561639	0.269643225865677	0.212203925881869	MKNK2/HNRNPA1/VCP	3
GO:0048846	GO:0048846	axon extension involved in axon guidance	3/546	40/21069	0.0845393059561639	0.269643225865677	0.212203925881869	SEMA3B/ALCAM/SEMA4D	3
GO:0060306	GO:0060306	regulation of membrane repolarization	3/546	40/21069	0.0845393059561639	0.269643225865677	0.212203925881869	YWHAE/YWHAE/FLNA	3
GO:1902284	GO:1902284	neuron projection extension involved in neuron projection guidance	3/546	40/21069	0.0845393059561639	0.269643225865677	0.212203925881869	SEMA3B/ALCAM/SEMA4D	3
GO:1903514	GO:1903514	release of sequestered calcium ion into cytosol by endoplasmic reticulum	3/546	40/21069	0.0845393059561639	0.269643225865677	0.212203925881869	ATP1A2/CALM2/RYR1	3
GO:0010663	GO:0010663	positive regulation of striated muscle cell apoptotic process	2/546	19/21069	0.0857791091939589	0.270598480827718	0.212955692786127	CAPN2/BNIP3	2
GO:0010666	GO:0010666	positive regulation of cardiac muscle cell apoptotic process	2/546	19/21069	0.0857791091939589	0.270598480827718	0.212955692786127	CAPN2/BNIP3	2
GO:0010968	GO:0010968	regulation of microtubule nucleation	2/546	19/21069	0.0857791091939589	0.270598480827718	0.212955692786127	EML2/PDE4DIP	2
GO:0015867	GO:0015867	ATP transport	2/546	19/21069	0.0857791091939589	0.270598480827718	0.212955692786127	SLC25A5/SLC25A42	2
GO:0031269	GO:0031269	pseudopodium assembly	2/546	19/21069	0.0857791091939589	0.270598480827718	0.212955692786127	CDC42/CDC42EP1	2
GO:0051764	GO:0051764	actin crosslink formation	2/546	19/21069	0.0857791091939589	0.270598480827718	0.212955692786127	GAS2L1/FLNA	2
GO:0055003	GO:0055003	cardiac myofibril assembly	2/546	19/21069	0.0857791091939589	0.270598480827718	0.212955692786127	NEBL/PDGFRB	2
GO:0060602	GO:0060602	branch elongation of an epithelium	2/546	19/21069	0.0857791091939589	0.270598480827718	0.212955692786127	SOX9/YAP1	2
GO:0071071	GO:0071071	regulation of phospholipid biosynthetic process	2/546	19/21069	0.0857791091939589	0.270598480827718	0.212955692786127	CAPN2/CHP1	2
GO:0071803	GO:0071803	positive regulation of podosome assembly	2/546	19/21069	0.0857791091939589	0.270598480827718	0.212955692786127	RHOA/SRC	2
GO:1900006	GO:1900006	positive regulation of dendrite development	2/546	19/21069	0.0857791091939589	0.270598480827718	0.212955692786127	PTN/DAB2IP	2
GO:1901881	GO:1901881	positive regulation of protein depolymerization	2/546	19/21069	0.0857791091939589	0.270598480827718	0.212955692786127	DSTN/CFL2	2
GO:1902170	GO:1902170	cellular response to reactive nitrogen species	2/546	19/21069	0.0857791091939589	0.270598480827718	0.212955692786127	HNRNPD/ATP5F1A	2
GO:1902176	GO:1902176	negative regulation of oxidative stress-induced intrinsic apoptotic signaling pathway	2/546	19/21069	0.0857791091939589	0.270598480827718	0.212955692786127	PINK1/PPIA	2
GO:1903830	GO:1903830	magnesium ion transmembrane transport	2/546	19/21069	0.0857791091939589	0.270598480827718	0.212955692786127	NIPAL3/SLC41A1	2
GO:2000651	GO:2000651	positive regulation of sodium ion transmembrane transporter activity	2/546	19/21069	0.0857791091939589	0.270598480827718	0.212955692786127	ATP1B1/CHP1	2
GO:0007568	GO:0007568	aging	8/546	175/21069	0.0859219804405695	0.270598480827718	0.212955692786127	PDGFRB/IGF1R/SOD1/ATP5F1A/CNP/FOXG1/APOD/MBP	8
GO:1904064	GO:1904064	positive regulation of cation transmembrane transport	8/546	175/21069	0.0859219804405695	0.270598480827718	0.212955692786127	ADCYAP1R1/PLP1/ATP1B1/CALM2/PINK1/CHP1/FLNA/TMSB4X	8
GO:0014074	GO:0014074	response to purine-containing compound	7/546	146/21069	0.0859458999183644	0.270598480827718	0.212955692786127	RPLP0/RAPGEF1/SOD1/HSP90B1/ZFP36L1/RYR1/RYR3	7
GO:0046486	GO:0046486	glycerolipid metabolic process	17/546	456/21069	0.0865518981290388	0.271991514301721	0.214051982786068	DGKG/SLC44A1/HADHA/DDHD2/PITPNM2/MTMR3/BPNT2/PITPNM1/SERINC1/PDGFRB/SERINC3/ITPKB/PIP4K2A/CAPN2/INPPL1/PLAAT3/PIP5K1C	17
GO:0030004	GO:0030004	cellular monovalent inorganic cation homeostasis	6/546	118/21069	0.0866226205108193	0.271991514301721	0.214051982786068	ATP1A2/ATP5F1B/PPT1/ATP1B1/BCL2/CHP1	6
GO:0032414	GO:0032414	positive regulation of ion transmembrane transporter activity	6/546	118/21069	0.0866226205108193	0.271991514301721	0.214051982786068	ATP1B1/CALM2/PINK1/CHP1/NDUFA4/TMSB4X	6
GO:0061387	GO:0061387	regulation of extent of cell growth	6/546	118/21069	0.0866226205108193	0.271991514301721	0.214051982786068	SEMA3B/RUFY3/RTN4/MACF1/DBNL/SEMA4D	6
GO:0003407	GO:0003407	neural retina development	5/546	91/21069	0.0876306572692936	0.27478512650817	0.216250500756237	SDK2/PSEN1/SOX9/CRB2/GPM6A	5
GO:0032890	GO:0032890	regulation of organic acid transport	5/546	91/21069	0.0876306572692936	0.27478512650817	0.216250500756237	ATP1A2/PSEN1/SLC7A5/ARL6IP1/FIS1	5
GO:0001658	GO:0001658	branching involved in ureteric bud morphogenesis	4/546	65/21069	0.0880048427256653	0.275215144523899	0.216588916493716	GLI3/SOX9/BCL2/PTCH1	4
GO:0001709	GO:0001709	cell fate determination	4/546	65/21069	0.0880048427256653	0.275215144523899	0.216588916493716	CDC42/NOTCH2/FOXG1/PTCH1	4
GO:0006879	GO:0006879	cellular iron ion homeostasis	4/546	65/21069	0.0880048427256653	0.275215144523899	0.216588916493716	TF/NDFIP1/SOD1/FTH1	4
GO:0086065	GO:0086065	cell communication involved in cardiac conduction	4/546	65/21069	0.0880048427256653	0.275215144523899	0.216588916493716	ATP1A2/ATP1B1/CALM2/FLNA	4
GO:0002064	GO:0002064	epithelial cell development	10/546	236/21069	0.0881940309791952	0.275621184298373	0.216908461826001	ROCK1/FOSL2/RHEB/RAPGEF1/SOX9/PALLD/NOTCH2/YAP1/PLEC/SRC	10
GO:0046165	GO:0046165	alcohol biosynthetic process	7/546	147/21069	0.0883479288154386	0.275916463630731	0.217140840864477	ADCYAP1R1/ASAH1/HMGCS1/DHCR24/SOD1/ITPKB/QDPR	7
GO:0070371	GO:0070371	ERK1 and ERK2 cascade	15/546	393/21069	0.0886245044655329	0.276594219581945	0.217674221494291	TF/TGFB1/PDGFRB/SOX9/NOTCH2/DAB2IP/TLR4/ARRB1/EGFR/MFHAS1/MFHAS1/YWHAZ/ZFP36L1/HMGB1/SRC	15
GO:0032373	GO:0032373	positive regulation of sterol transport	3/546	41/21069	0.0895403638477669	0.278516711124601	0.219187184601436	LRP1/PTCH1/RXRA	3
GO:0032376	GO:0032376	positive regulation of cholesterol transport	3/546	41/21069	0.0895403638477669	0.278516711124601	0.219187184601436	LRP1/PTCH1/RXRA	3
GO:0032965	GO:0032965	regulation of collagen biosynthetic process	3/546	41/21069	0.0895403638477669	0.278516711124601	0.219187184601436	TGFB1/PDGFRB/LARP6	3
GO:0071392	GO:0071392	cellular response to estradiol stimulus	3/546	41/21069	0.0895403638477669	0.278516711124601	0.219187184601436	HNRNPD/IGF1R/EGFR	3
GO:1904358	GO:1904358	positive regulation of telomere maintenance via telomere lengthening	3/546	41/21069	0.0895403638477669	0.278516711124601	0.219187184601436	TCP1/HNRNPA1/CCT7	3
GO:0043242	GO:0043242	negative regulation of protein-containing complex disassembly	5/546	92/21069	0.090805922828604	0.282264193852769	0.222136379948505	CAPZB/HDAC6/APC2/ARHGEF2/SWAP70	5
GO:0048568	GO:0048568	embryonic organ development	18/546	492/21069	0.0909630425045145	0.282563457786599	0.222371894790125	CDC42/PSEN1/TMED2/TGFB1/GLI3/SOX9/NOTCH2/HS6ST1/TUBB2B/YAP1/SOD1/EGFR/RPL10/CRB2/FOXG1/TSHZ1/ZFP36L1/PTCH1	18
GO:0000381	GO:0000381	regulation of alternative mRNA splicing, via spliceosome	4/546	66/21069	0.0918676986935848	0.284992379915169	0.224283408827568	HNRNPA1/SAP18/PUF60/PUF60	4
GO:0050732	GO:0050732	negative regulation of peptidyl-tyrosine phosphorylation	4/546	66/21069	0.0918676986935848	0.284992379915169	0.224283408827568	PSEN1/PPP2CA/NF2/SEMA4D	4
GO:0045833	GO:0045833	negative regulation of lipid metabolic process	6/546	120/21069	0.0921086425409406	0.285549089425987	0.224721528284833	ACACB/SOX9/DAB2IP/SOD1/PIP4K2A/APOD	6
GO:0007626	GO:0007626	locomotory behavior	9/546	208/21069	0.0927548573502669	0.285997015207912	0.225074037082794	ATP1A2/VPS35/DDHD2/PPT1/SOD1/NAV2/CNP/KCNJ10/CNTN2	9
GO:0045787	GO:0045787	positive regulation of cell cycle	15/546	396/21069	0.0929773833328619	0.285997015207912	0.225074037082794	WIZ/RHOA/SIRT2/SIRT2/CDC42/RAB11A/CDKN1B/PDGFRB/RPS15A/IGF1R/EGFR/HCFC1/FOXG1/NPM1/SRC	15
GO:0032412	GO:0032412	regulation of ion transmembrane transporter activity	12/546	301/21069	0.0937148704401459	0.285997015207912	0.225074037082794	ATP1A2/YWHAE/YWHAE/AHNAK/ATP1B1/CALM2/PINK1/SHANK1/C4orf3/CHP1/NDUFA4/TMSB4X	12
GO:0001780	GO:0001780	neutrophil homeostasis	2/546	20/21069	0.0937311492563399	0.285997015207912	0.225074037082794	ITPKB/HMGB1	2
GO:0001845	GO:0001845	phagolysosome assembly	2/546	20/21069	0.0937311492563399	0.285997015207912	0.225074037082794	RAB14/ARL8B	2
GO:0015693	GO:0015693	magnesium ion transport	2/546	20/21069	0.0937311492563399	0.285997015207912	0.225074037082794	NIPAL3/SLC41A1	2
GO:0019896	GO:0019896	axonal transport of mitochondrion	2/546	20/21069	0.0937311492563399	0.285997015207912	0.225074037082794	HDAC6/FEZ1	2
GO:0031268	GO:0031268	pseudopodium organization	2/546	20/21069	0.0937311492563399	0.285997015207912	0.225074037082794	CDC42/CDC42EP1	2
GO:0032026	GO:0032026	response to magnesium ion	2/546	20/21069	0.0937311492563399	0.285997015207912	0.225074037082794	SLC41A1/RYR3	2
GO:0032332	GO:0032332	positive regulation of chondrocyte differentiation	2/546	20/21069	0.0937311492563399	0.285997015207912	0.225074037082794	GLI3/SOX9	2
GO:0033033	GO:0033033	negative regulation of myeloid cell apoptotic process	2/546	20/21069	0.0937311492563399	0.285997015207912	0.225074037082794	ITPKB/BCL2	2
GO:0035729	GO:0035729	cellular response to hepatocyte growth factor stimulus	2/546	20/21069	0.0937311492563399	0.285997015207912	0.225074037082794	SIRT2/SIRT2	2
GO:0035864	GO:0035864	response to potassium ion	2/546	20/21069	0.0937311492563399	0.285997015207912	0.225074037082794	SOD1/KCNJ10	2
GO:0045780	GO:0045780	positive regulation of bone resorption	2/546	20/21069	0.0937311492563399	0.285997015207912	0.225074037082794	TF/SRC	2
GO:0051895	GO:0051895	negative regulation of focal adhesion assembly	2/546	20/21069	0.0937311492563399	0.285997015207912	0.225074037082794	APOD/SRC	2
GO:0071625	GO:0071625	vocalization behavior	2/546	20/21069	0.0937311492563399	0.285997015207912	0.225074037082794	GLI3/SHANK1	2
GO:0090036	GO:0090036	regulation of protein kinase C signaling	2/546	20/21069	0.0937311492563399	0.285997015207912	0.225074037082794	DGKG/ADGRV1	2
GO:0097709	GO:0097709	connective tissue replacement	2/546	20/21069	0.0937311492563399	0.285997015207912	0.225074037082794	ROCK1/TGFB1	2
GO:0150118	GO:0150118	negative regulation of cell-substrate junction organization	2/546	20/21069	0.0937311492563399	0.285997015207912	0.225074037082794	APOD/SRC	2
GO:1902570	GO:1902570	protein localization to nucleolus	2/546	20/21069	0.0937311492563399	0.285997015207912	0.225074037082794	RAN/NPM1	2
GO:1904872	GO:1904872	regulation of telomerase RNA localization to Cajal body	2/546	20/21069	0.0937311492563399	0.285997015207912	0.225074037082794	TCP1/CCT7	2
GO:1990182	GO:1990182	exosomal secretion	2/546	20/21069	0.0937311492563399	0.285997015207912	0.225074037082794	RAB11A/CHMP2A	2
GO:2000369	GO:2000369	regulation of clathrin-dependent endocytosis	2/546	20/21069	0.0937311492563399	0.285997015207912	0.225074037082794	TNK2/SH3GL3	2
GO:2000678	GO:2000678	negative regulation of transcription regulatory region DNA binding	2/546	20/21069	0.0937311492563399	0.285997015207912	0.225074037082794	PSEN1/TMSB4X	2
GO:0006887	GO:0006887	exocytosis	15/546	397/21069	0.0944577076625976	0.287891878246844	0.226565257099833	VAMP3/PFN2/PSEN1/MYH9/CACNA1I/RAB11A/SEPTIN4/CHMP2A/ARL8B/VSNL1/LGI3/LAMP1/PIP5K1C/BACE1/ITSN1	15
GO:0010907	GO:0010907	positive regulation of glucose metabolic process	3/546	42/21069	0.0946621227568757	0.287891878246844	0.226565257099833	SORBS1/ARPP19/SRC	3
GO:0033028	GO:0033028	myeloid cell apoptotic process	3/546	42/21069	0.0946621227568757	0.287891878246844	0.226565257099833	TCP1/ITPKB/BCL2	3
GO:0044786	GO:0044786	cell cycle DNA replication	3/546	42/21069	0.0946621227568757	0.287891878246844	0.226565257099833	WIZ/RTF2/BCL6	3
GO:1901889	GO:1901889	negative regulation of cell junction assembly	3/546	42/21069	0.0946621227568757	0.287891878246844	0.226565257099833	ROCK1/APOD/SRC	3
GO:0000079	GO:0000079	regulation of cyclin-dependent protein serine/threonine kinase activity	6/546	121/21069	0.0949205730736575	0.288300288655373	0.226886668074585	ACTB/FBXO7/CDKN1B/EGFR/HEXIM1/SRC	6
GO:0022037	GO:0022037	metencephalon development	6/546	121/21069	0.0949205730736575	0.288300288655373	0.226886668074585	PSEN1/HNRNPD/IGF1R/RERE/UQCRQ/BCL2	6
GO:0007224	GO:0007224	smoothened signaling pathway	7/546	150/21069	0.0957796994706393	0.29005342947974	0.228266355490652	CREBBP/GLI3/PRKACB/DLG5/DLG5/VCP/PTCH1	7
GO:0048565	GO:0048565	digestive tract development	7/546	150/21069	0.0957796994706393	0.29005342947974	0.228266355490652	SOX10/GLI3/SOX9/YAP1/EGFR/BCL2/SRC	7
GO:0055076	GO:0055076	transition metal ion homeostasis	7/546	150/21069	0.0957796994706393	0.29005342947974	0.228266355490652	SLC30A9/TF/NDFIP1/SOD1/B2M/B2M/FTH1	7
GO:0002011	GO:0002011	morphogenesis of an epithelial sheet	4/546	67/21069	0.0958100690831011	0.29005342947974	0.228266355490652	RHOA/NOTCH2/ARHGAP35/FLNA	4
GO:0031122	GO:0031122	cytoplasmic microtubule organization	4/546	67/21069	0.0958100690831011	0.29005342947974	0.228266355490652	RHOA/AXIN1/RAB11A/CHP1	4
GO:0055074	GO:0055074	calcium ion homeostasis	13/546	334/21069	0.0960772084565435	0.290672674965595	0.228753689532741	ATP1A2/PSEN1/YWHAE/YWHAE/ATP1B1/CALM2/HSP90B1/BCL2/BNIP3/RYR1/FLNA/RYR3/FIS1	13
GO:0006665	GO:0006665	sphingolipid metabolic process	8/546	180/21069	0.0971027086357167	0.2935839706408	0.231044822082791	VAPA/ASAH1/SERINC1/PPP2CA/PPT1/SERINC3/CERS2/ST3GAL2	8
GO:0001909	GO:0001909	leukocyte mediated cytotoxicity	12/546	303/21069	0.0971778886676671	0.293620113840368	0.23107326607139	ARL8B/B2M/B2M/LAMP1/TUBB/TUBB/TUBB/TUBB/TUBB/TUBB/TUBB/TUBB	12
GO:0046849	GO:0046849	bone remodeling	5/546	94/21069	0.0973320786462248	0.293703816265801	0.231139138237196	TF/TGFB1/PTN/NOTCH2/SRC	5
GO:1902117	GO:1902117	positive regulation of organelle assembly	5/546	94/21069	0.0973320786462248	0.293703816265801	0.231139138237196	RHOA/SEPTIN7/PIP4K2A/ARHGAP35/SRC	5
GO:0032410	GO:0032410	negative regulation of transporter activity	6/546	122/21069	0.097778096825293	0.294666762918015	0.231896958350639	ATP1A2/YWHAE/YWHAE/NDFIP1/CALM2/C4orf3	6
GO:1901890	GO:1901890	positive regulation of cell junction assembly	6/546	122/21069	0.097778096825293	0.294666762918015	0.231896958350639	ROCK1/CUX2/RAC1/DLG5/DLG5/SEMA4D	6
GO:0003170	GO:0003170	heart valve development	4/546	68/21069	0.0998307279618363	0.299123580379166	0.235404386208909	ROCK1/TGFB1/SOX9/NOTCH2	4
GO:0033692	GO:0033692	cellular polysaccharide biosynthetic process	4/546	68/21069	0.0998307279618363	0.299123580379166	0.235404386208909	SORBS1/PTGES3/NR1D1/UGP2	4
GO:0045668	GO:0045668	negative regulation of osteoblast differentiation	4/546	68/21069	0.0998307279618363	0.299123580379166	0.235404386208909	SOX9/SKI/PTCH1/SEMA4D	4
GO:0098930	GO:0098930	axonal transport	4/546	68/21069	0.0998307279618363	0.299123580379166	0.235404386208909	HDAC6/ARL8B/SOD1/FEZ1	4
GO:1904356	GO:1904356	regulation of telomere maintenance via telomere lengthening	4/546	68/21069	0.0998307279618363	0.299123580379166	0.235404386208909	TCP1/HNRNPA1/CCT7/SRC	4
GO:0016242	GO:0016242	negative regulation of macroautophagy	3/546	43/21069	0.0999010924134553	0.299123580379166	0.235404386208909	CHMP4B/FEZ1/PINK1	3
GO:0030513	GO:0030513	positive regulation of BMP signaling pathway	3/546	43/21069	0.0999010924134553	0.299123580379166	0.235404386208909	ZNF423/NOTCH2/CRB2	3
GO:0031116	GO:0031116	positive regulation of microtubule polymerization	3/546	43/21069	0.0999010924134553	0.299123580379166	0.235404386208909	CDKN1B/RAC1/PDE4DIP	3
GO:0043001	GO:0043001	Golgi to plasma membrane protein transport	3/546	43/21069	0.0999010924134553	0.299123580379166	0.235404386208909	VAMP3/MACF1/GOLGA7	3
GO:0043618	GO:0043618	regulation of transcription from RNA polymerase II promoter in response to stress	3/546	43/21069	0.0999010924134553	0.299123580379166	0.235404386208909	SIRT2/SIRT2/BAG3	3
GO:0032456	GO:0032456	endocytic recycling	5/546	95/21069	0.100681882648591	0.301073189323926	0.236938690179218	VPS35/RAB11A/SNX17/STX12/RAB14	5
GO:0046889	GO:0046889	positive regulation of lipid biosynthetic process	5/546	95/21069	0.100681882648591	0.301073189323926	0.236938690179218	SORBS1/NR1D1/IGF1R/CAPN2/CHP1	5
GO:0002224	GO:0002224	toll-like receptor signaling pathway	7/546	152/21069	0.100920873397583	0.301565154647901	0.237325857232311	RTN4/NR1D1/DAB2IP/TLR4/MFHAS1/MFHAS1/HMGB1	7
GO:0030308	GO:0030308	negative regulation of cell growth	9/546	212/21069	0.101263295006741	0.301565154647901	0.237325857232311	SEMA3B/TGFB1/CDKN1B/PPP2CA/BCL6/RTN4/PPT1/BCL2/SEMA4D	9
GO:0032930	GO:0032930	positive regulation of superoxide anion generation	2/546	21/21069	0.101885384935951	0.301565154647901	0.237325857232311	TGFB1/SOD1	2
GO:0044794	GO:0044794	positive regulation by host of viral process	2/546	21/21069	0.101885384935951	0.301565154647901	0.237325857232311	VAPA/CFL1	2
GO:0051882	GO:0051882	mitochondrial depolarization	2/546	21/21069	0.101885384935951	0.301565154647901	0.237325857232311	BCL2/SRC	2
GO:0060716	GO:0060716	labyrinthine layer blood vessel development	2/546	21/21069	0.101885384935951	0.301565154647901	0.237325857232311	TMED2/HS6ST1	2
GO:0060973	GO:0060973	cell migration involved in heart development	2/546	21/21069	0.101885384935951	0.301565154647901	0.237325857232311	CDC42/PDGFRB	2
GO:0071498	GO:0071498	cellular response to fluid shear stress	2/546	21/21069	0.101885384935951	0.301565154647901	0.237325857232311	PLEC/SRC	2
GO:0071731	GO:0071731	response to nitric oxide	2/546	21/21069	0.101885384935951	0.301565154647901	0.237325857232311	HNRNPD/ATP5F1A	2
GO:0090670	GO:0090670	RNA localization to Cajal body	2/546	21/21069	0.101885384935951	0.301565154647901	0.237325857232311	TCP1/CCT7	2
GO:0090671	GO:0090671	telomerase RNA localization to Cajal body	2/546	21/21069	0.101885384935951	0.301565154647901	0.237325857232311	TCP1/CCT7	2
GO:0090672	GO:0090672	telomerase RNA localization	2/546	21/21069	0.101885384935951	0.301565154647901	0.237325857232311	TCP1/CCT7	2
GO:0090685	GO:0090685	RNA localization to nucleus	2/546	21/21069	0.101885384935951	0.301565154647901	0.237325857232311	TCP1/CCT7	2
GO:0097734	GO:0097734	extracellular exosome biogenesis	2/546	21/21069	0.101885384935951	0.301565154647901	0.237325857232311	RAB11A/CHMP2A	2
GO:1901679	GO:1901679	nucleotide transmembrane transport	2/546	21/21069	0.101885384935951	0.301565154647901	0.237325857232311	SLC25A5/SLC25A42	2
GO:1903204	GO:1903204	negative regulation of oxidative stress-induced neuron death	2/546	21/21069	0.101885384935951	0.301565154647901	0.237325857232311	FBXO7/PINK1	2
GO:0016485	GO:0016485	protein processing	11/546	275/21069	0.103506508289256	0.305941807009253	0.240770196730615	PSEN1/MYH9/GLI3/DHCR24/PRKACB/CAPN2/CYCS/CNTN2/PTCH1/BACE1/SRC	11
GO:0019080	GO:0019080	viral gene expression	6/546	124/21069	0.103628744311058	0.305941807009253	0.240770196730615	EP300/PRMT1/ST3GAL2/TRIM8/EIF3F/HEXIM1	6
GO:0030865	GO:0030865	cortical cytoskeleton organization	4/546	69/21069	0.103928400145947	0.305941807009253	0.240770196730615	RHOA/ROCK1/RAC1/PLEC	4
GO:0040014	GO:0040014	regulation of multicellular organism growth	4/546	69/21069	0.103928400145947	0.305941807009253	0.240770196730615	RAI1/SOD1/BCL2/PTCH1	4
GO:0046638	GO:0046638	positive regulation of alpha-beta T cell differentiation	4/546	69/21069	0.103928400145947	0.305941807009253	0.240770196730615	RHOA/GLI3/ITPKB/ZBTB7B	4
GO:1902017	GO:1902017	regulation of cilium assembly	4/546	69/21069	0.103928400145947	0.305941807009253	0.240770196730615	GDI2/SEPTIN7/YAP1/ARHGAP35	4
GO:0009791	GO:0009791	post-embryonic development	5/546	96/21069	0.104088728482907	0.305941807009253	0.240770196730615	PSEN1/BPNT2/ATN1/INPPL1/BCL2	5
GO:0010232	GO:0010232	vascular transport	5/546	96/21069	0.104088728482907	0.305941807009253	0.240770196730615	SLC7A2/ATP1A2/SLC44A1/SLC7A5/LRP1	5
GO:0032413	GO:0032413	negative regulation of ion transmembrane transporter activity	5/546	96/21069	0.104088728482907	0.305941807009253	0.240770196730615	ATP1A2/YWHAE/YWHAE/CALM2/C4orf3	5
GO:0055006	GO:0055006	cardiac cell development	5/546	96/21069	0.104088728482907	0.305941807009253	0.240770196730615	NEBL/PDGFRB/LMNA/AKAP13/PLEC	5
GO:0150104	GO:0150104	transport across blood-brain barrier	5/546	96/21069	0.104088728482907	0.305941807009253	0.240770196730615	SLC7A2/ATP1A2/SLC44A1/SLC7A5/LRP1	5
GO:0002263	GO:0002263	cell activation involved in immune response	13/546	339/21069	0.104540748099798	0.307076049446845	0.241662823264755	PSEN1/TGFB1/BCL6/LRP1/NDFIP1/SWAP70/NOTCH2/DYSF/TLR4/RPS6/ZBTB7B/LAMP1/HMGB1	13
GO:0030279	GO:0030279	negative regulation of ossification	3/546	44/21069	0.105253724422438	0.307807491321034	0.242238453662141	SOX9/LRP4/BCL2	3
GO:0032509	GO:0032509	endosome transport via multivesicular body sorting pathway	3/546	44/21069	0.105253724422438	0.307807491321034	0.242238453662141	CHMP4B/CHMP2A/VCP	3
GO:0044319	GO:0044319	wound healing, spreading of cells	3/546	44/21069	0.105253724422438	0.307807491321034	0.242238453662141	RHOA/ARHGAP35/FLNA	3
GO:0045910	GO:0045910	negative regulation of DNA recombination	3/546	44/21069	0.105253724422438	0.307807491321034	0.242238453662141	BCL6/NDFIP1/TERF2IP	3
GO:0048713	GO:0048713	regulation of oligodendrocyte differentiation	3/546	44/21069	0.105253724422438	0.307807491321034	0.242238453662141	PTN/RHEB/NKX6-2	3
GO:0060428	GO:0060428	lung epithelium development	3/546	44/21069	0.105253724422438	0.307807491321034	0.242238453662141	CDC42/SOX9/YAP1	3
GO:0090505	GO:0090505	epiboly involved in wound healing	3/546	44/21069	0.105253724422438	0.307807491321034	0.242238453662141	RHOA/ARHGAP35/FLNA	3
GO:0051402	GO:0051402	neuron apoptotic process	11/546	276/21069	0.105443480707855	0.308168360231139	0.242522450410833	RHOA/ROCK1/PSEN1/ATN1/LANCL1/PPT1/SOD1/PINK1/BCL2/BNIP3/BACE1	11
GO:0006936	GO:0006936	muscle contraction	14/546	372/21069	0.105936750666541	0.309330842090611	0.243437300815676	ATP1A2/RHOA/ROCK1/DTNA/BIN1/SOD1/ATP1B1/TPM3/CALM2/APBB1/TPM4/SYNM/RYR1/FLNA	14
GO:0008037	GO:0008037	cell recognition	10/546	245/21069	0.105974455160672	0.309330842090611	0.243437300815676	JMJD6/RTN4/TCP1/PALLD/CCT7/ARHGAP35/YWHAZ/GAP43/FOXG1/CNTN2	10
GO:0072073	GO:0072073	kidney epithelium development	7/546	154/21069	0.106209806042701	0.309823077426069	0.243824680362508	GLI3/SOX9/NOTCH2/YAP1/BCL2/PTCH1/POU3F3	7
GO:0001708	GO:0001708	cell fate specification	6/546	125/21069	0.106621229399934	0.310632992053509	0.244462067276346	PSEN1/GLI3/APC2/SOX9/GATAD2A/PTCH1	6
GO:0007229	GO:0007229	integrin-mediated signaling pathway	6/546	125/21069	0.106621229399934	0.310632992053509	0.244462067276346	CDC42/ITGB5/MYH9/PTN/FLNA/SRC	6
GO:0051259	GO:0051259	protein complex oligomerization	11/546	277/21069	0.107401560093783	0.312710247696257	0.246096826692371	VPS35/JMJD6/ACACB/FUS/PRMT1/CHMP2A/NACC2/B2M/B2M/RYR1/RYR3	11
GO:0006303	GO:0006303	double-strand break repair via nonhomologous end joining	4/546	70/21069	0.108101763962999	0.313961595900044	0.247081613165817	PRPF19/KDM2A/HMGB1/XRCC6	4
GO:0030837	GO:0030837	negative regulation of actin filament polymerization	4/546	70/21069	0.108101763962999	0.313961595900044	0.247081613165817	PFN2/CAPZB/PFN1/TMSB4X	4
GO:0046854	GO:0046854	phosphatidylinositol phosphate biosynthetic process	4/546	70/21069	0.108101763962999	0.313961595900044	0.247081613165817	BPNT2/ITPKB/PIP4K2A/PIP5K1C	4
GO:1902991	GO:1902991	regulation of amyloid precursor protein catabolic process	4/546	70/21069	0.108101763962999	0.313961595900044	0.247081613165817	ROCK1/RTN4/RTN3/BIN1	4
GO:0017015	GO:0017015	regulation of transforming growth factor beta receptor signaling pathway	7/546	155/21069	0.108909195069017	0.31610893868782	0.248771529789227	CREBBP/EP300/AXIN1/TGFB1/PRDM16/SKI/BCL9L	7
GO:0032204	GO:0032204	regulation of telomere maintenance	6/546	126/21069	0.109658031196462	0.317352599914082	0.24975026676225	TCP1/HNRNPA1/CCT7/HNRNPD/TERF2IP/SRC	6
GO:0010715	GO:0010715	regulation of extracellular matrix disassembly	2/546	22/21069	0.110226042993414	0.317352599914082	0.24975026676225	TGFB1/LRP1	2
GO:0031290	GO:0031290	retinal ganglion cell axon guidance	2/546	22/21069	0.110226042993414	0.317352599914082	0.24975026676225	RPL24/ALCAM	2
GO:0034162	GO:0034162	toll-like receptor 9 signaling pathway	2/546	22/21069	0.110226042993414	0.317352599914082	0.24975026676225	RTN4/HMGB1	2
GO:0035728	GO:0035728	response to hepatocyte growth factor	2/546	22/21069	0.110226042993414	0.317352599914082	0.24975026676225	SIRT2/SIRT2	2
GO:0046642	GO:0046642	negative regulation of alpha-beta T cell proliferation	2/546	22/21069	0.110226042993414	0.317352599914082	0.24975026676225	NDFIP1/ZBTB7B	2
GO:0060713	GO:0060713	labyrinthine layer morphogenesis	2/546	22/21069	0.110226042993414	0.317352599914082	0.24975026676225	TMED2/ZFP36L1	2
GO:0061003	GO:0061003	positive regulation of dendritic spine morphogenesis	2/546	22/21069	0.110226042993414	0.317352599914082	0.24975026676225	CUX2/DBNL	2
GO:0071801	GO:0071801	regulation of podosome assembly	2/546	22/21069	0.110226042993414	0.317352599914082	0.24975026676225	RHOA/SRC	2
GO:0072111	GO:0072111	cell proliferation involved in kidney development	2/546	22/21069	0.110226042993414	0.317352599914082	0.24975026676225	PDGFRB/PTCH1	2
GO:0090043	GO:0090043	regulation of tubulin deacetylation	2/546	22/21069	0.110226042993414	0.317352599914082	0.24975026676225	EP300/BEX4	2
GO:0097062	GO:0097062	dendritic spine maintenance	2/546	22/21069	0.110226042993414	0.317352599914082	0.24975026676225	VPS35/IGF1R	2
GO:1903579	GO:1903579	negative regulation of ATP metabolic process	2/546	22/21069	0.110226042993414	0.317352599914082	0.24975026676225	HDAC4/FIS1	2
GO:0002220	GO:0002220	innate immune response activating cell surface receptor signaling pathway	3/546	45/21069	0.110716421650853	0.318172686971881	0.250395659179104	CREBBP/EP300/SRC	3
GO:0045773	GO:0045773	positive regulation of axon extension	3/546	45/21069	0.110716421650853	0.318172686971881	0.250395659179104	RUFY3/MACF1/DBNL	3
GO:0090504	GO:0090504	epiboly	3/546	45/21069	0.110716421650853	0.318172686971881	0.250395659179104	RHOA/ARHGAP35/FLNA	3
GO:0001906	GO:0001906	cell killing	14/546	375/21069	0.111014103797771	0.318830858402503	0.250913627175641	ATN1/ARL8B/RPL30/B2M/B2M/LAMP1/TUBB/TUBB/TUBB/TUBB/TUBB/TUBB/TUBB/TUBB	14
GO:0048754	GO:0048754	branching morphogenesis of an epithelial tube	8/546	186/21069	0.111554605286203	0.320185158806628	0.251979435009886	GLI3/SOX9/YAP1/DLG5/DLG5/BCL2/PTCH1/SRC	8
GO:0045471	GO:0045471	response to ethanol	7/546	156/21069	0.111644913658579	0.320246435472786	0.252027658543341	RHOA/ADCYAP1R1/IGF1R/SOD1/ATP5F1A/RPL15/RPL10A	7
GO:0090092	GO:0090092	regulation of transmembrane receptor protein serine/threonine kinase signaling pathway	12/546	311/21069	0.111793704036334	0.320475284904156	0.252207758553704	CREBBP/EP300/ZNF423/AXIN1/TGFB1/LRP1/NOTCH2/PRDM16/CRB2/SKI/RGMA/BCL9L	12
GO:0048814	GO:0048814	regulation of dendrite morphogenesis	4/546	71/21069	0.112349453975517	0.321671309656165	0.253149006556554	CUX2/DBNL/TNIK/SEMA4D	4
GO:0051965	GO:0051965	positive regulation of synapse assembly	4/546	71/21069	0.112349453975517	0.321671309656165	0.253149006556554	CUX2/DLG5/DLG5/SEMA4D	4
GO:0010811	GO:0010811	positive regulation of cell-substrate adhesion	6/546	127/21069	0.112738783339873	0.322587128669358	0.253869738143164	ROCK1/CDC42/RAC1/ARPC2/EDIL3/FLNA	6
GO:1902807	GO:1902807	negative regulation of cell cycle G1/S phase transition	5/546	99/21069	0.114645187382727	0.327840055545187	0.258003688483814	FBXO7/CDKN1B/NACC2/APBB1/BCL2	5
GO:0007369	GO:0007369	gastrulation	9/546	218/21069	0.114834309853382	0.328178790744066	0.258270266436239	ITGB5/AXIN1/PRKAR1A/AMOT/KDM6B/RPS6/CRB2/NF2/MBP	9
GO:0002758	GO:0002758	innate immune response-activating signal transduction	3/546	46/21069	0.116285547065752	0.330698150994091	0.260252953500042	CREBBP/EP300/SRC	3
GO:0008608	GO:0008608	attachment of spindle microtubules to kinetochore	3/546	46/21069	0.116285547065752	0.330698150994091	0.260252953500042	SIRT2/SIRT2/CDC42	3
GO:0010712	GO:0010712	regulation of collagen metabolic process	3/546	46/21069	0.116285547065752	0.330698150994091	0.260252953500042	TGFB1/PDGFRB/LARP6	3
GO:0033120	GO:0033120	positive regulation of RNA splicing	3/546	46/21069	0.116285547065752	0.330698150994091	0.260252953500042	CIRBP/PRPF19/HABP4	3
GO:0070296	GO:0070296	sarcoplasmic reticulum calcium ion transport	3/546	46/21069	0.116285547065752	0.330698150994091	0.260252953500042	ATP1A2/CALM2/RYR1	3
GO:0086091	GO:0086091	regulation of heart rate by cardiac conduction	3/546	46/21069	0.116285547065752	0.330698150994091	0.260252953500042	YWHAE/YWHAE/BIN1	3
GO:0090114	GO:0090114	COPII-coated vesicle budding	3/546	46/21069	0.116285547065752	0.330698150994091	0.260252953500042	SAR1A/TMED2/VAPA	3
GO:0090317	GO:0090317	negative regulation of intracellular protein transport	3/546	46/21069	0.116285547065752	0.330698150994091	0.260252953500042	BAG3/CHP1/APOD	3
GO:0017156	GO:0017156	calcium-ion regulated exocytosis	4/546	72/21069	0.116670063662168	0.33118323694811	0.260634706624017	VAMP3/MYH9/CACNA1I/ARL8B	4
GO:0043627	GO:0043627	response to estrogen	4/546	72/21069	0.116670063662168	0.33118323694811	0.260634706624017	EP300/GLI3/PDGFRB/KMT2D	4
GO:0060675	GO:0060675	ureteric bud morphogenesis	4/546	72/21069	0.116670063662168	0.33118323694811	0.260634706624017	GLI3/SOX9/BCL2/PTCH1	4
GO:1903313	GO:1903313	positive regulation of mRNA metabolic process	7/546	158/21069	0.11722440681735	0.332350516031607	0.261553332350002	SAMD4A/ROCK1/CIRBP/PRPF19/HNRNPD/TNKS1BP1/ZFP36L1	7
GO:1903844	GO:1903844	regulation of cellular response to transforming growth factor beta stimulus	7/546	158/21069	0.11722440681735	0.332350516031607	0.261553332350002	CREBBP/EP300/AXIN1/TGFB1/PRDM16/SKI/BCL9L	7
GO:0043414	GO:0043414	macromolecule methylation	14/546	379/21069	0.118005738089872	0.33238059542703	0.261577004243766	CREBBP/BAZ2A/SETD1A/EZH1/PRMT1/SETD1B/PRDM16/AUTS2/LMNA/NSD1/GATAD2A/KMT2D/HCFC1/RAB6A	14
GO:0009798	GO:0009798	axis specification	5/546	100/21069	0.11827373215705	0.33238059542703	0.261577004243766	TMED2/AXIN1/NOTCH2/SKI/PTCH1	5
GO:0010660	GO:0010660	regulation of muscle cell apoptotic process	5/546	100/21069	0.11827373215705	0.33238059542703	0.261577004243766	SLC7A5/IGF1R/BAG3/CAPN2/BNIP3	5
GO:0002363	GO:0002363	alpha-beta T cell lineage commitment	2/546	23/21069	0.118738029244927	0.33238059542703	0.261577004243766	RHOA/BCL2	2
GO:0006883	GO:0006883	cellular sodium ion homeostasis	2/546	23/21069	0.118738029244927	0.33238059542703	0.261577004243766	ATP1A2/ATP1B1	2
GO:0021846	GO:0021846	cell proliferation in forebrain	2/546	23/21069	0.118738029244927	0.33238059542703	0.261577004243766	GLI3/POU3F3	2
GO:0032211	GO:0032211	negative regulation of telomere maintenance via telomerase	2/546	23/21069	0.118738029244927	0.33238059542703	0.261577004243766	HNRNPA1/SRC	2
GO:0032516	GO:0032516	positive regulation of phosphoprotein phosphatase activity	2/546	23/21069	0.118738029244927	0.33238059542703	0.261577004243766	PDGFRB/CALM2	2
GO:0032986	GO:0032986	protein-DNA complex disassembly	2/546	23/21069	0.118738029244927	0.33238059542703	0.261577004243766	ARID1A/RPL23	2
GO:0034312	GO:0034312	diol biosynthetic process	2/546	23/21069	0.118738029244927	0.33238059542703	0.261577004243766	ASAH1/QDPR	2
GO:0035089	GO:0035089	establishment of apical/basal cell polarity	2/546	23/21069	0.118738029244927	0.33238059542703	0.261577004243766	RHOA/CDC42	2
GO:0043555	GO:0043555	regulation of translation in response to stress	2/546	23/21069	0.118738029244927	0.33238059542703	0.261577004243766	TMED2/NPM1	2
GO:0043984	GO:0043984	histone H4-K16 acetylation	2/546	23/21069	0.118738029244927	0.33238059542703	0.261577004243766	AUTS2/HCFC1	2
GO:0045061	GO:0045061	thymic T cell selection	2/546	23/21069	0.118738029244927	0.33238059542703	0.261577004243766	GLI3/ITPKB	2
GO:0046823	GO:0046823	negative regulation of nucleocytoplasmic transport	2/546	23/21069	0.118738029244927	0.33238059542703	0.261577004243766	CHP1/APOD	2
GO:0050765	GO:0050765	negative regulation of phagocytosis	2/546	23/21069	0.118738029244927	0.33238059542703	0.261577004243766	DYSF/HMGB1	2
GO:0051220	GO:0051220	cytoplasmic sequestering of protein	2/546	23/21069	0.118738029244927	0.33238059542703	0.261577004243766	FLNA/TMSB4X	2
GO:0140112	GO:0140112	extracellular vesicle biogenesis	2/546	23/21069	0.118738029244927	0.33238059542703	0.261577004243766	RAB11A/CHMP2A	2
GO:1902307	GO:1902307	positive regulation of sodium ion transmembrane transport	2/546	23/21069	0.118738029244927	0.33238059542703	0.261577004243766	ATP1B1/CHP1	2
GO:1903799	GO:1903799	negative regulation of miRNA maturation	2/546	23/21069	0.118738029244927	0.33238059542703	0.261577004243766	TGFB1/NCOR2	2
GO:1903978	GO:1903978	regulation of microglial cell activation	2/546	23/21069	0.118738029244927	0.33238059542703	0.261577004243766	NR1D1/TTBK1	2
GO:0071887	GO:0071887	leukocyte apoptotic process	6/546	129/21069	0.119030583236446	0.332798331456986	0.261905754299528	GLI3/BCL6/TCP1/RPS6/ITPKB/BCL2	6
GO:1902106	GO:1902106	negative regulation of leukocyte differentiation	6/546	129/21069	0.119030583236446	0.332798331456986	0.261905754299528	FBXO7/GLI3/BCL6/TLR4/ZBTB7B/HMGB1	6
GO:1990138	GO:1990138	neuron projection extension	8/546	189/21069	0.119196385299989	0.333061379863508	0.262112768232036	SEMA3B/RUFY3/RTN4/MACF1/DBNL/AUTS2/ALCAM/SEMA4D	8
GO:0030219	GO:0030219	megakaryocyte differentiation	4/546	73/21069	0.121062148053873	0.337462554359056	0.265576406168603	EP300/PRMT1/PIP4K2A/FLNA	4
GO:0046626	GO:0046626	regulation of insulin receptor signaling pathway	4/546	73/21069	0.121062148053873	0.337462554359056	0.265576406168603	SORBS1/PIP4K2A/ZBTB7B/SRC	4
GO:0072171	GO:0072171	mesonephric tubule morphogenesis	4/546	73/21069	0.121062148053873	0.337462554359056	0.265576406168603	GLI3/SOX9/BCL2/PTCH1	4
GO:1900076	GO:1900076	regulation of cellular response to insulin stimulus	4/546	73/21069	0.121062148053873	0.337462554359056	0.265576406168603	SORBS1/PIP4K2A/ZBTB7B/SRC	4
GO:0045927	GO:0045927	positive regulation of growth	11/546	284/21069	0.121695122540025	0.33894094220781	0.266739868386036	RUFY3/RHOA/CDC42/ACACB/MACF1/H3-3B/DBNL/YAP1/EGFR/BCL2/SEMA4D	11
GO:0030890	GO:0030890	positive regulation of B cell proliferation	3/546	47/21069	0.121957432047642	0.33894094220781	0.266739868386036	BCL6/TLR4/BCL2	3
GO:0031112	GO:0031112	positive regulation of microtubule polymerization or depolymerization	3/546	47/21069	0.121957432047642	0.33894094220781	0.266739868386036	CDKN1B/RAC1/PDE4DIP	3
GO:0042554	GO:0042554	superoxide anion generation	3/546	47/21069	0.121957432047642	0.33894094220781	0.266739868386036	TGFB1/SOD1/SH3PXD2B	3
GO:0046688	GO:0046688	response to copper ion	3/546	47/21069	0.121957432047642	0.33894094220781	0.266739868386036	MAP1LC3A/SOD1/BACE1	3
GO:0002274	GO:0002274	myeloid leukocyte activation	11/546	285/21069	0.123820221883592	0.343912147384809	0.270652109279672	JMJD6/PSEN1/NDRG1/NR1D1/NOTCH2/DYSF/TLR4/TTBK1/MFHAS1/MFHAS1/HMGB1	11
GO:1903038	GO:1903038	negative regulation of leukocyte cell-cell adhesion	8/546	191/21069	0.124442030883657	0.345432630856965	0.271848699926421	GLI3/PRKAR1A/BCL6/NDFIP1/DLG5/DLG5/ZBTB7B/HMGB1	8
GO:0002067	GO:0002067	glandular epithelial cell differentiation	4/546	74/21069	0.125524226322387	0.347812951695205	0.273721965702378	RHEB/SOX9/YAP1/NKX6-2	4
GO:0042698	GO:0042698	ovulation cycle	4/546	74/21069	0.125524226322387	0.347812951695205	0.273721965702378	PTN/IGF1R/NCOR2/SRC	4
GO:0046902	GO:0046902	regulation of mitochondrial membrane permeability	4/546	74/21069	0.125524226322387	0.347812951695205	0.273721965702378	SLC25A5/BCL2/CNP/BNIP3	4
GO:0007612	GO:0007612	learning	7/546	161/21069	0.125859965875054	0.348327581360996	0.274126969147599	ATP1A2/CIC/DDHD2/PTN/PPT1/SHANK1/CNTN2	7
GO:0055123	GO:0055123	digestive system development	7/546	161/21069	0.125859965875054	0.348327581360996	0.274126969147599	SOX10/GLI3/SOX9/YAP1/EGFR/BCL2/SRC	7
GO:2001020	GO:2001020	regulation of response to DNA damage stimulus	13/546	351/21069	0.126616077768572	0.349129262059656	0.274757876121113	ACTB/FUS/ARID1A/MORF4L2/EGFR/NACC2/FMN2/TERF2IP/BCL2/NPM1/MORF4L1/HMGB1/TRRAP	13
GO:0031214	GO:0031214	biomineral tissue development	8/546	192/21069	0.127109638885091	0.349129262059656	0.274757876121113	GPM6B/ROCK1/TGFB1/PTN/SOX9/ADGRV1/ZBTB40/RXRA	8
GO:0050680	GO:0050680	negative regulation of epithelial cell proliferation	8/546	192/21069	0.127109638885091	0.349129262059656	0.274757876121113	TGFB1/CDKN1B/SOX9/DAB2IP/ATP5F1A/B2M/B2M/PTCH1	8
GO:0002477	GO:0002477	antigen processing and presentation of exogenous peptide antigen via MHC class Ib	2/546	24/21069	0.127406904066651	0.349129262059656	0.274757876121113	B2M/B2M	2
GO:0007097	GO:0007097	nuclear migration	2/546	24/21069	0.127406904066651	0.349129262059656	0.274757876121113	CDC42/LMNA	2
GO:0010623	GO:0010623	programmed cell death involved in cell development	2/546	24/21069	0.127406904066651	0.349129262059656	0.274757876121113	SOD1/BCL2	2
GO:0010881	GO:0010881	regulation of cardiac muscle contraction by regulation of the release of sequestered calcium ion	2/546	24/21069	0.127406904066651	0.349129262059656	0.274757876121113	ATP1A2/CALM2	2
GO:0021819	GO:0021819	layer formation in cerebral cortex	2/546	24/21069	0.127406904066651	0.349129262059656	0.274757876121113	GLI3/DAB2IP	2
GO:0032402	GO:0032402	melanosome transport	2/546	24/21069	0.127406904066651	0.349129262059656	0.274757876121113	RAB11A/DCTN2	2
GO:0035493	GO:0035493	SNARE complex assembly	2/546	24/21069	0.127406904066651	0.349129262059656	0.274757876121113	VAMP3/SEPTIN8	2
GO:0039702	GO:0039702	viral budding via host ESCRT complex	2/546	24/21069	0.127406904066651	0.349129262059656	0.274757876121113	CHMP4B/CHMP2A	2
GO:0040019	GO:0040019	positive regulation of embryonic development	2/546	24/21069	0.127406904066651	0.349129262059656	0.274757876121113	AMOT/CFL1	2
GO:0051044	GO:0051044	positive regulation of membrane protein ectodomain proteolysis	2/546	24/21069	0.127406904066651	0.349129262059656	0.274757876121113	SNX33/RGMA	2
GO:2000637	GO:2000637	positive regulation of miRNA-mediated gene silencing	2/546	24/21069	0.127406904066651	0.349129262059656	0.274757876121113	TGFB1/EGFR	2
GO:2001026	GO:2001026	regulation of endothelial cell chemotaxis	2/546	24/21069	0.127406904066651	0.349129262059656	0.274757876121113	FGFR1/TMSB4X	2
GO:0006110	GO:0006110	regulation of glycolytic process	3/546	48/21069	0.127728384203134	0.349129262059656	0.274757876121113	HDAC4/PSEN1/EP300	3
GO:0030517	GO:0030517	negative regulation of axon extension	3/546	48/21069	0.127728384203134	0.349129262059656	0.274757876121113	SEMA3B/RTN4/SEMA4D	3
GO:0031018	GO:0031018	endocrine pancreas development	3/546	48/21069	0.127728384203134	0.349129262059656	0.274757876121113	RHEB/SOX9/NKX6-2	3
GO:0044788	GO:0044788	modulation by host of viral process	3/546	48/21069	0.127728384203134	0.349129262059656	0.274757876121113	CDC42/VAPA/CFL1	3
GO:0060711	GO:0060711	labyrinthine layer development	3/546	48/21069	0.127728384203134	0.349129262059656	0.274757876121113	TMED2/HS6ST1/ZFP36L1	3
GO:2001222	GO:2001222	regulation of neuron migration	3/546	48/21069	0.127728384203134	0.349129262059656	0.274757876121113	ARHGEF2/DAB2IP/ZNF609	3
GO:0046683	GO:0046683	response to organophosphorus	6/546	132/21069	0.128787734657192	0.35181778808706	0.276873693331128	RPLP0/RAPGEF1/SOD1/HSP90B1/ZFP36L1/RYR3	6
GO:0003002	GO:0003002	regionalization	14/546	385/21069	0.12896508276267	0.352095146590146	0.277091969028738	PLXNA2/PSEN1/TMED2/EP300/AXIN1/GLI3/NOTCH2/LRP4/PRKACB/CRB2/SKI/FOXG1/TSHZ1/PTCH1	14
GO:0044264	GO:0044264	cellular polysaccharide metabolic process	5/546	103/21069	0.129478369540547	0.353081355341338	0.277868095957461	SORBS1/PTGES3/NR1D1/GABARAPL1/UGP2	5
GO:1901379	GO:1901379	regulation of potassium ion transmembrane transport	5/546	103/21069	0.129478369540547	0.353081355341338	0.277868095957461	YWHAE/YWHAE/BIN1/ATP1B1/FLNA	5
GO:0003012	GO:0003012	muscle system process	17/546	485/21069	0.129575030756518	0.353137583822342	0.277912346668292	ATP1A2/RHOA/ROCK1/HDAC4/DTNA/BIN1/SOD1/ATP1B1/TPM3/CALM2/LMNA/APBB1/TPM4/AKAP13/SYNM/RYR1/FLNA	17
GO:0003143	GO:0003143	embryonic heart tube morphogenesis	4/546	75/21069	0.130054784319171	0.35382215487887	0.278451090652214	PSEN1/TMED2/NOTCH2/YAP1	4
GO:0035019	GO:0035019	somatic stem cell population maintenance	4/546	75/21069	0.130054784319171	0.35382215487887	0.278451090652214	SOX9/YAP1/SKI/BCL9L	4
GO:0046847	GO:0046847	filopodium assembly	4/546	75/21069	0.130054784319171	0.35382215487887	0.278451090652214	CDC42/CAPZB/GPM6A/GAP43	4
GO:0016051	GO:0016051	carbohydrate biosynthetic process	9/546	225/21069	0.131867954531795	0.358544953656707	0.282167840585721	ADCYAP1R1/SORBS1/EP300/TGFB1/PTGES3/NR1D1/ARPP19/ST3GAL2/UGP2	9
GO:0006310	GO:0006310	DNA recombination	13/546	354/21069	0.132518918208677	0.359980153754559	0.283297314890936	TCF3/ACTB/FUS/TGFB1/BCL6/MORF4L2/NDFIP1/SWAP70/TERF2IP/MORF4L1/HMGB1/TRRAP/XRCC6	13
GO:0018108	GO:0018108	peptidyl-tyrosine phosphorylation	15/546	420/21069	0.132550831808849	0.359980153754559	0.283297314890936	TNK2/FGFR1/PSEN1/TGFB1/PPP2CA/PDGFRB/ARHGEF2/LRP4/IGF1R/TTBK1/EGFR/PEAK1/NF2/SEMA4D/SRC	15
GO:0042130	GO:0042130	negative regulation of T cell proliferation	5/546	104/21069	0.133316999474441	0.3611255891647	0.284198750074763	PRKAR1A/NDFIP1/DLG5/DLG5/ZBTB7B	5
GO:0060993	GO:0060993	kidney morphogenesis	5/546	104/21069	0.133316999474441	0.3611255891647	0.284198750074763	GLI3/PDGFRB/SOX9/BCL2/PTCH1	5
GO:0032467	GO:0032467	positive regulation of cytokinesis	3/546	49/21069	0.133594694699603	0.3611255891647	0.284198750074763	RHOA/CDC42/IGF1R	3
GO:0045737	GO:0045737	positive regulation of cyclin-dependent protein serine/threonine kinase activity	3/546	49/21069	0.133594694699603	0.3611255891647	0.284198750074763	CDKN1B/EGFR/SRC	3
GO:0048538	GO:0048538	thymus development	3/546	49/21069	0.133594694699603	0.3611255891647	0.284198750074763	PSEN1/SOD1/BCL2	3
GO:0050919	GO:0050919	negative chemotaxis	3/546	49/21069	0.133594694699603	0.3611255891647	0.284198750074763	SEMA3B/RHOA/SEMA4D	3
GO:0061001	GO:0061001	regulation of dendritic spine morphogenesis	3/546	49/21069	0.133594694699603	0.3611255891647	0.284198750074763	CUX2/DBNL/CFL1	3
GO:0070316	GO:0070316	regulation of G0 to G1 transition	3/546	49/21069	0.133594694699603	0.3611255891647	0.284198750074763	ACTB/ARID1A/DAB2IP	3
GO:0010952	GO:0010952	positive regulation of peptidase activity	9/546	226/21069	0.134404502597443	0.362956723244362	0.285639816651803	RHOA/TTBK1/PINK1/VCP/BEX3/CYCS/HMGB1/MBP/FIS1	9
GO:0001736	GO:0001736	establishment of planar polarity	4/546	76/21069	0.134652277062646	0.362956723244362	0.285639816651803	RHOA/CDC42/RAC1/ZNRF3	4
GO:0007164	GO:0007164	establishment of tissue polarity	4/546	76/21069	0.134652277062646	0.362956723244362	0.285639816651803	RHOA/CDC42/RAC1/ZNRF3	4
GO:0006865	GO:0006865	amino acid transport	7/546	164/21069	0.13480835365388	0.362956723244362	0.285639816651803	SLC7A2/ATP1A2/PSEN1/SLC7A5/SERINC3/ARL6IP1/KCNJ10	7
GO:0045667	GO:0045667	regulation of osteoblast differentiation	7/546	164/21069	0.13480835365388	0.362956723244362	0.285639816651803	GLI3/SOX9/YAP1/SKI/ZHX3/PTCH1/SEMA4D	7
GO:0006614	GO:0006614	SRP-dependent cotranslational protein targeting to membrane	2/546	25/21069	0.136218858708948	0.362956723244362	0.285639816651803	SRP14/SRP9	2
GO:0014850	GO:0014850	response to muscle activity	2/546	25/21069	0.136218858708948	0.362956723244362	0.285639816651803	SLC7A5/ATP5F1A	2
GO:0032401	GO:0032401	establishment of melanosome localization	2/546	25/21069	0.136218858708948	0.362956723244362	0.285639816651803	RAB11A/DCTN2	2
GO:0032928	GO:0032928	regulation of superoxide anion generation	2/546	25/21069	0.136218858708948	0.362956723244362	0.285639816651803	TGFB1/SOD1	2
GO:0033233	GO:0033233	regulation of protein sumoylation	2/546	25/21069	0.136218858708948	0.362956723244362	0.285639816651803	HDAC4/ZMIZ1	2
GO:0034244	GO:0034244	negative regulation of transcription elongation by RNA polymerase II	2/546	25/21069	0.136218858708948	0.362956723244362	0.285639816651803	AXIN1/HEXIM1	2
GO:0036010	GO:0036010	protein localization to endosome	2/546	25/21069	0.136218858708948	0.362956723244362	0.285639816651803	VPS35/TMEM30A	2
GO:0036035	GO:0036035	osteoclast development	2/546	25/21069	0.136218858708948	0.362956723244362	0.285639816651803	NOTCH2/SRC	2
GO:0043567	GO:0043567	regulation of insulin-like growth factor receptor signaling pathway	2/546	25/21069	0.136218858708948	0.362956723244362	0.285639816651803	MYORG/INPPL1	2
GO:0051904	GO:0051904	pigment granule transport	2/546	25/21069	0.136218858708948	0.362956723244362	0.285639816651803	RAB11A/DCTN2	2
GO:0060148	GO:0060148	positive regulation of post-transcriptional gene silencing	2/546	25/21069	0.136218858708948	0.362956723244362	0.285639816651803	TGFB1/EGFR	2
GO:0061162	GO:0061162	establishment of monopolar cell polarity	2/546	25/21069	0.136218858708948	0.362956723244362	0.285639816651803	RHOA/CDC42	2
GO:0072530	GO:0072530	purine-containing compound transmembrane transport	2/546	25/21069	0.136218858708948	0.362956723244362	0.285639816651803	SLC25A5/SLC25A42	2
GO:0099637	GO:0099637	neurotransmitter receptor transport	2/546	25/21069	0.136218858708948	0.362956723244362	0.285639816651803	VPS35/RAB11A	2
GO:1900370	GO:1900370	positive regulation of post-transcriptional gene silencing by RNA	2/546	25/21069	0.136218858708948	0.362956723244362	0.285639816651803	TGFB1/EGFR	2
GO:1900424	GO:1900424	regulation of defense response to bacterium	2/546	25/21069	0.136218858708948	0.362956723244362	0.285639816651803	SIRT2/SIRT2	2
GO:1900543	GO:1900543	negative regulation of purine nucleotide metabolic process	2/546	25/21069	0.136218858708948	0.362956723244362	0.285639816651803	HDAC4/FIS1	2
GO:2000114	GO:2000114	regulation of establishment of cell polarity	2/546	25/21069	0.136218858708948	0.362956723244362	0.285639816651803	RUFY3/ROCK1	2
GO:2000209	GO:2000209	regulation of anoikis	2/546	25/21069	0.136218858708948	0.362956723244362	0.285639816651803	BCL2/SRC	2
GO:0018212	GO:0018212	peptidyl-tyrosine modification	15/546	422/21069	0.136226005300371	0.362956723244362	0.285639816651803	TNK2/FGFR1/PSEN1/TGFB1/PPP2CA/PDGFRB/ARHGEF2/LRP4/IGF1R/TTBK1/EGFR/PEAK1/NF2/SEMA4D/SRC	15
GO:0006403	GO:0006403	RNA localization	9/546	227/21069	0.136966385027062	0.364720121597292	0.287027576541501	RTRAF/SRSF3/TCP1/RAN/HNRNPA1/CCT7/TOMM20/NPM1/ZFP36L1	9
GO:0010657	GO:0010657	muscle cell apoptotic process	5/546	105/21069	0.137206156873947	0.365149222075995	0.287365270195352	SLC7A5/IGF1R/BAG3/CAPN2/BNIP3	5
GO:0030902	GO:0030902	hindbrain development	7/546	165/21069	0.137859233635173	0.366677136885306	0.288567709158571	PLXNA2/PSEN1/HNRNPD/IGF1R/RERE/UQCRQ/BCL2	7
GO:2000045	GO:2000045	regulation of G1/S transition of mitotic cell cycle	8/546	196/21069	0.138073843772524	0.367037739255638	0.288851496145695	ACTB/FBXO7/CDKN1B/PPP2CA/ARID1A/EGFR/NACC2/BCL2	8
GO:1903707	GO:1903707	negative regulation of hemopoiesis	6/546	135/21069	0.138917280104349	0.369068563389359	0.290449714875528	FBXO7/GLI3/BCL6/TLR4/ZBTB7B/HMGB1	6
GO:0040013	GO:0040013	negative regulation of locomotion	16/546	457/21069	0.139131256435075	0.369425703192961	0.290730776890602	SEMA3B/RHOA/PFN2/ZMYND8/TGFB1/LRP1/RAC1/DAB2IP/CERS2/DLG5/DLG5/BCL2/NF2/SEMA4D/APOD/HMGB1	16
GO:0045017	GO:0045017	glycerolipid biosynthetic process	11/546	292/21069	0.139267604861412	0.369488303333804	0.290780041972656	DGKG/SLC44A1/PITPNM2/MTMR3/BPNT2/PITPNM1/ITPKB/PIP4K2A/CAPN2/INPPL1/PIP5K1C	11
GO:2000379	GO:2000379	positive regulation of reactive oxygen species metabolic process	4/546	77/21069	0.139315131172108	0.369488303333804	0.290780041972656	TGFB1/PDGFRB/TLR4/SOD1	4
GO:0010824	GO:0010824	regulation of centrosome duplication	3/546	50/21069	0.139552645143732	0.369488303333804	0.290780041972656	CHMP4B/CHMP2A/NPM1	3
GO:0043620	GO:0043620	regulation of DNA-templated transcription in response to stress	3/546	50/21069	0.139552645143732	0.369488303333804	0.290780041972656	SIRT2/SIRT2/BAG3	3
GO:0090199	GO:0090199	regulation of release of cytochrome c from mitochondria	3/546	50/21069	0.139552645143732	0.369488303333804	0.290780041972656	PINK1/LMNA/BNIP3	3
GO:0048608	GO:0048608	reproductive structure development	12/546	325/21069	0.140268764090352	0.371172729592931	0.292105652374689	GLI3/CDKN1B/ATN1/PDGFRB/DHCR24/SOX9/H3-3B/SOD1/UBB/BCL2/PTCH1/SRC	12
GO:0090287	GO:0090287	regulation of cellular response to growth factor stimulus	13/546	358/21069	0.140623954297349	0.371900708289801	0.292678557319504	CREBBP/FGFR1/EP300/ZNF423/AXIN1/TGFB1/NOTCH2/DAB2IP/PRDM16/CRB2/SKI/RGMA/BCL9L	13
GO:0015748	GO:0015748	organophosphate ester transport	7/546	166/21069	0.14094360711885	0.372218845089651	0.292928924736223	SLC25A5/PITPNM2/VAPA/PITPNM1/TMEM30A/SCARB2/SLC25A42	7
GO:2001056	GO:2001056	positive regulation of cysteine-type endopeptidase activity	7/546	166/21069	0.14094360711885	0.372218845089651	0.292928924736223	RHOA/TTBK1/VCP/BEX3/CYCS/HMGB1/FIS1	7
GO:0032436	GO:0032436	positive regulation of proteasomal ubiquitin-dependent protein catabolic process	5/546	106/21069	0.141145001335675	0.372218845089651	0.292928924736223	SIRT2/SIRT2/PSEN1/AXIN1/VCP	5
GO:0043255	GO:0043255	regulation of carbohydrate biosynthetic process	5/546	106/21069	0.141145001335675	0.372218845089651	0.292928924736223	ADCYAP1R1/SORBS1/EP300/TGFB1/ARPP19	5
GO:0060419	GO:0060419	heart growth	5/546	106/21069	0.141145001335675	0.372218845089651	0.292928924736223	ACACB/PRKAR1A/YAP1/SKI/AKAP13	5
GO:0051250	GO:0051250	negative regulation of lymphocyte activation	9/546	229/21069	0.142165472945053	0.374697194300127	0.294879336916914	FBXO7/GLI3/PRKAR1A/BCL6/NDFIP1/DLG5/DLG5/ZBTB7B/HMGB1	9
GO:0007613	GO:0007613	memory	6/546	136/21069	0.142374257460324	0.375034629407682	0.295144891722987	CIC/PSEN1/PTN/CUX2/S100B/SHANK1	6
GO:0019226	GO:0019226	transmission of nerve impulse	4/546	78/21069	0.144041747246871	0.376062012865364	0.295953422337491	CACNA1I/KCNMB4/SOD1/PLEC	4
GO:0051310	GO:0051310	metaphase plate congression	4/546	78/21069	0.144041747246871	0.376062012865364	0.295953422337491	CHMP4B/RAB11A/CHMP2A/DCTN2	4
GO:0071479	GO:0071479	cellular response to ionizing radiation	4/546	78/21069	0.144041747246871	0.376062012865364	0.295953422337491	ELK1/YAP1/TNKS1BP1/XRCC6	4
GO:0032434	GO:0032434	regulation of proteasomal ubiquitin-dependent protein catabolic process	7/546	167/21069	0.144061129169866	0.376062012865364	0.295953422337491	SIRT2/SIRT2/PSEN1/AXIN1/RPL11/EIF3H/VCP	7
GO:0043524	GO:0043524	negative regulation of neuron apoptotic process	7/546	167/21069	0.144061129169866	0.376062012865364	0.295953422337491	RHOA/ROCK1/PSEN1/PPT1/SOD1/PINK1/BCL2	7
GO:0043535	GO:0043535	regulation of blood vessel endothelial cell migration	7/546	167/21069	0.144061129169866	0.376062012865364	0.295953422337491	RHOA/FGFR1/TGFB1/ATP5F1B/ATP5F1A/HMGB1/TMSB4X	7
GO:0002695	GO:0002695	negative regulation of leukocyte activation	10/546	262/21069	0.144727833159703	0.376062012865364	0.295953422337491	FBXO7/GLI3/PRKAR1A/BCL6/NR1D1/NDFIP1/DLG5/DLG5/ZBTB7B/HMGB1	10
GO:2001234	GO:2001234	negative regulation of apoptotic signaling pathway	10/546	262/21069	0.144727833159703	0.376062012865364	0.295953422337491	SLC25A5/MNT/PSEN1/ARHGEF2/YAP1/PINK1/LMNA/BCL2/PPIA/SRC	10
GO:0006836	GO:0006836	neurotransmitter transport	9/546	230/21069	0.144802323191258	0.376062012865364	0.295953422337491	ATP1A2/GPM6B/PFN2/PSEN1/PPT1/KCNMB4/KCNJ10/PIP5K1C/BACE1	9
GO:1902806	GO:1902806	regulation of cell cycle G1/S phase transition	9/546	230/21069	0.144802323191258	0.376062012865364	0.295953422337491	ACTB/FBXO7/CDKN1B/PPP2CA/ARID1A/EGFR/NACC2/APBB1/BCL2	9
GO:0002902	GO:0002902	regulation of B cell apoptotic process	2/546	26/21069	0.145160692395067	0.376062012865364	0.295953422337491	BCL6/BCL2	2
GO:0006925	GO:0006925	inflammatory cell apoptotic process	2/546	26/21069	0.145160692395067	0.376062012865364	0.295953422337491	TCP1/ITPKB	2
GO:0007274	GO:0007274	neuromuscular synaptic transmission	2/546	26/21069	0.145160692395067	0.376062012865364	0.295953422337491	ERC1/DTNA	2
GO:0030220	GO:0030220	platelet formation	2/546	26/21069	0.145160692395067	0.376062012865364	0.295953422337491	MYH9/EP300	2
GO:0032069	GO:0032069	regulation of nuclease activity	2/546	26/21069	0.145160692395067	0.376062012865364	0.295953422337491	NPM1/HMGB1	2
GO:0043011	GO:0043011	myeloid dendritic cell differentiation	2/546	26/21069	0.145160692395067	0.376062012865364	0.295953422337491	PSEN1/NOTCH2	2
GO:0048745	GO:0048745	smooth muscle tissue development	2/546	26/21069	0.145160692395067	0.376062012865364	0.295953422337491	SOX9/PTCH1	2
GO:0051580	GO:0051580	regulation of neurotransmitter uptake	2/546	26/21069	0.145160692395067	0.376062012865364	0.295953422337491	ATP1A2/GPM6B	2
GO:0051894	GO:0051894	positive regulation of focal adhesion assembly	2/546	26/21069	0.145160692395067	0.376062012865364	0.295953422337491	ROCK1/RAC1	2
GO:0051905	GO:0051905	establishment of pigment granule localization	2/546	26/21069	0.145160692395067	0.376062012865364	0.295953422337491	RAB11A/DCTN2	2
GO:0060669	GO:0060669	embryonic placenta morphogenesis	2/546	26/21069	0.145160692395067	0.376062012865364	0.295953422337491	TMED2/ZFP36L1	2
GO:0061339	GO:0061339	establishment or maintenance of monopolar cell polarity	2/546	26/21069	0.145160692395067	0.376062012865364	0.295953422337491	RHOA/CDC42	2
GO:1900273	GO:1900273	positive regulation of long-term synaptic potentiation	2/546	26/21069	0.145160692395067	0.376062012865364	0.295953422337491	SQSTM1/SQSTM1	2
GO:1903077	GO:1903077	negative regulation of protein localization to plasma membrane	2/546	26/21069	0.145160692395067	0.376062012865364	0.295953422337491	TGFB1/TMEM59	2
GO:1905048	GO:1905048	regulation of metallopeptidase activity	2/546	26/21069	0.145160692395067	0.376062012865364	0.295953422337491	LRP1/MBP	2
GO:2000050	GO:2000050	regulation of non-canonical Wnt signaling pathway	2/546	26/21069	0.145160692395067	0.376062012865364	0.295953422337491	RNF213/ZNRF3	2
GO:0002066	GO:0002066	columnar/cuboidal epithelial cell development	3/546	51/21069	0.145598514024962	0.376062012865364	0.295953422337491	RHEB/YAP1/SRC	3
GO:0007595	GO:0007595	lactation	3/546	51/21069	0.145598514024962	0.376062012865364	0.295953422337491	RPLP0/ZBTB7B/NCOR2	3
GO:0008089	GO:0008089	anterograde axonal transport	3/546	51/21069	0.145598514024962	0.376062012865364	0.295953422337491	ARL8B/SOD1/FEZ1	3
GO:0010171	GO:0010171	body morphogenesis	3/546	51/21069	0.145598514024962	0.376062012865364	0.295953422337491	EP300/SKI/ANKRD11	3
GO:0032964	GO:0032964	collagen biosynthetic process	3/546	51/21069	0.145598514024962	0.376062012865364	0.295953422337491	TGFB1/PDGFRB/LARP6	3
GO:0045023	GO:0045023	G0 to G1 transition	3/546	51/21069	0.145598514024962	0.376062012865364	0.295953422337491	ACTB/ARID1A/DAB2IP	3
GO:0045047	GO:0045047	protein targeting to ER	3/546	51/21069	0.145598514024962	0.376062012865364	0.295953422337491	CHMP4B/SRP14/SRP9	3
GO:0061462	GO:0061462	protein localization to lysosome	3/546	51/21069	0.145598514024962	0.376062012865364	0.295953422337491	LAMP2/RTN4/SCARB2	3
GO:0071985	GO:0071985	multivesicular body sorting pathway	3/546	51/21069	0.145598514024962	0.376062012865364	0.295953422337491	CHMP4B/CHMP2A/VCP	3
GO:0007006	GO:0007006	mitochondrial membrane organization	6/546	137/21069	0.145870598543442	0.37655534165411	0.296341662410597	SLC25A5/PINK1/BCL2/TOMM20/CNP/BNIP3	6
GO:0051092	GO:0051092	positive regulation of NF-kappaB transcription factor activity	8/546	199/21069	0.146599129856536	0.378225755029864	0.297656244948476	ERC1/EP300/ARHGEF2/TLR4/TERF2IP/TRIM8/NPM1/PPIA	8
GO:0043281	GO:0043281	regulation of cysteine-type endopeptidase activity involved in apoptotic process	9/546	231/21069	0.147463797486604	0.380245350098718	0.299245626624677	RHOA/DHCR24/VCP/BEX3/ARL6IP1/CYCS/HMGB1/SRC/FIS1	9
GO:0061458	GO:0061458	reproductive system development	12/546	329/21069	0.149063519599955	0.384000858523736	0.302201138037629	GLI3/CDKN1B/ATN1/PDGFRB/DHCR24/SOX9/H3-3B/SOD1/UBB/BCL2/PTCH1/SRC	12
GO:0051262	GO:0051262	protein tetramerization	5/546	108/21069	0.149168292156938	0.384000858523736	0.302201138037629	ACACB/B2M/B2M/RYR1/RYR3	5
GO:1901216	GO:1901216	positive regulation of neuron death	5/546	108/21069	0.149168292156938	0.384000858523736	0.302201138037629	RHOA/ELK1/TLR4/CAPN2/BACE1	5
GO:1901800	GO:1901800	positive regulation of proteasomal protein catabolic process	6/546	138/21069	0.1494057622153	0.384399091261969	0.302514539385637	SIRT2/SIRT2/PSEN1/AXIN1/DAB2IP/VCP	6
GO:0110148	GO:0110148	biomineralization	8/546	200/21069	0.149497140357908	0.384421218063192	0.302531952743869	GPM6B/ROCK1/TGFB1/PTN/SOX9/ADGRV1/ZBTB40/RXRA	8
GO:0046631	GO:0046631	alpha-beta T cell activation	9/546	232/21069	0.150149703369513	0.385672136309744	0.303516400849411	RHOA/GLI3/BCL6/RPL22/NDFIP1/ITPKB/ZBTB7B/BCL2/HMGB1	9
GO:0048705	GO:0048705	skeletal system morphogenesis	9/546	232/21069	0.150149703369513	0.385672136309744	0.303516400849411	FOXN3/FGFR1/PSEN1/BPNT2/GLI3/SOX9/SKI/INPPL1/ANKRD11	9
GO:0051235	GO:0051235	maintenance of location	13/546	363/21069	0.151126356534125	0.387966169012978	0.305321759556884	ATP1A2/ACACB/PSEN1/SKP1/CALM2/PINK1/HSP90B1/FTH1/RNF213/RYR1/FLNA/RYR3/TMSB4X	13
GO:0048066	GO:0048066	developmental pigmentation	3/546	52/21069	0.151728582744002	0.389296982465826	0.306369083621504	SOX10/GLI3/BCL2	3
GO:0071805	GO:0071805	potassium ion transmembrane transport	9/546	233/21069	0.152859842602039	0.39093706637244	0.307659797462512	ATP1A2/YWHAE/YWHAE/KCNMB4/BIN1/ATP1B1/KCNN3/KCNJ10/FLNA	9
GO:0060840	GO:0060840	artery development	5/546	109/21069	0.153250962934279	0.39093706637244	0.307659797462512	GLI3/ZMIZ1/PDGFRB/SNX17/LRP1	5
GO:0038061	GO:0038061	NIK/NF-kappaB signaling	7/546	170/21069	0.153608985795439	0.39093706637244	0.307659797462512	RHOA/EP300/SASH1/TLR4/EGFR/TERF2IP/TMSB4X	7
GO:0015800	GO:0015800	acidic amino acid transport	4/546	80/21069	0.153679751470966	0.39093706637244	0.307659797462512	ATP1A2/PSEN1/ARL6IP1/KCNJ10	4
GO:0061900	GO:0061900	glial cell activation	4/546	80/21069	0.153679751470966	0.39093706637244	0.307659797462512	PSEN1/LRP1/NR1D1/TTBK1	4
GO:0045786	GO:0045786	negative regulation of cell cycle	16/546	465/21069	0.153963804011185	0.39093706637244	0.307659797462512	FOXN3/FBXO7/TGFB1/RNF167/PRPF19/CDKN1B/HECA/BCL6/CHMP2A/DAB2IP/NACC2/APBB1/BCL2/NPM1/ZFP36L1/HEXIM1	16
GO:0021854	GO:0021854	hypothalamus development	2/546	27/21069	0.154219790179653	0.39093706637244	0.307659797462512	UQCRQ/UBB	2
GO:0032400	GO:0032400	melanosome localization	2/546	27/21069	0.154219790179653	0.39093706637244	0.307659797462512	RAB11A/DCTN2	2
GO:0035357	GO:0035357	peroxisome proliferator activated receptor signaling pathway	2/546	27/21069	0.154219790179653	0.39093706637244	0.307659797462512	ASXL2/RXRA	2
GO:0045980	GO:0045980	negative regulation of nucleotide metabolic process	2/546	27/21069	0.154219790179653	0.39093706637244	0.307659797462512	HDAC4/FIS1	2
GO:0048026	GO:0048026	positive regulation of mRNA splicing, via spliceosome	2/546	27/21069	0.154219790179653	0.39093706637244	0.307659797462512	CIRBP/PRPF19	2
GO:0048668	GO:0048668	collateral sprouting	2/546	27/21069	0.154219790179653	0.39093706637244	0.307659797462512	HDAC6/SEMA4D	2
GO:0051446	GO:0051446	positive regulation of meiotic cell cycle	2/546	27/21069	0.154219790179653	0.39093706637244	0.307659797462512	SIRT2/SIRT2	2
GO:0051984	GO:0051984	positive regulation of chromosome segregation	2/546	27/21069	0.154219790179653	0.39093706637244	0.307659797462512	SIRT2/SIRT2	2
GO:0061436	GO:0061436	establishment of skin barrier	2/546	27/21069	0.154219790179653	0.39093706637244	0.307659797462512	STMN1/PLEC	2
GO:0070102	GO:0070102	interleukin-6-mediated signaling pathway	2/546	27/21069	0.154219790179653	0.39093706637244	0.307659797462512	YAP1/SRC	2
GO:0070199	GO:0070199	establishment of protein localization to chromosome	2/546	27/21069	0.154219790179653	0.39093706637244	0.307659797462512	TCP1/CCT7	2
GO:0070861	GO:0070861	regulation of protein exit from endoplasmic reticulum	2/546	27/21069	0.154219790179653	0.39093706637244	0.307659797462512	SAR1A/TMEM30A	2
GO:0072202	GO:0072202	cell differentiation involved in metanephros development	2/546	27/21069	0.154219790179653	0.39093706637244	0.307659797462512	YAP1/POU3F3	2
GO:1900221	GO:1900221	regulation of amyloid-beta clearance	2/546	27/21069	0.154219790179653	0.39093706637244	0.307659797462512	ROCK1/LRP1	2
GO:2000647	GO:2000647	negative regulation of stem cell proliferation	2/546	27/21069	0.154219790179653	0.39093706637244	0.307659797462512	GLI3/PTCH1	2
GO:2000738	GO:2000738	positive regulation of stem cell differentiation	2/546	27/21069	0.154219790179653	0.39093706637244	0.307659797462512	PTN/SOX9	2
GO:0006006	GO:0006006	glucose metabolic process	8/546	202/21069	0.155375956805734	0.393620306789149	0.309771455000663	ACACB/SORBS1/EP300/ARPP19/FOXK1/INPPL1/APOD/SRC	8
GO:0002237	GO:0002237	response to molecule of bacterial origin	15/546	432/21069	0.155447812801744	0.393620306789149	0.309771455000663	RHOA/SIRT2/SIRT2/SLC7A5/TGFB1/SASH1/NR1D1/DAB2IP/TLR4/CAPN2/B2M/B2M/CNP/HMGB1/SRC	15
GO:0098656	GO:0098656	anion transmembrane transport	11/546	299/21069	0.155691735664588	0.394023117398554	0.310088459043424	SLC7A2/SLC25A5/ATP1A2/SLC25A3/PSEN1/SLC7A5/TTYH3/TTYH2/ARL6IP1/KCNJ10/SLC25A42	11
GO:0055067	GO:0055067	monovalent inorganic cation homeostasis	7/546	171/21069	0.156855452409765	0.396752026683524	0.312236057084454	ATP1A2/ATP5F1B/PPT1/ATP1B1/BCL2/KCNJ10/CHP1	7
GO:0002573	GO:0002573	myeloid leukocyte differentiation	10/546	267/21069	0.157356680159353	0.396899010792955	0.312351730693399	CDC42/PSEN1/TF/MYH9/TGFB1/NDFIP1/NOTCH2/TLR4/ZFP36L1/SRC	10
GO:0071695	GO:0071695	anatomical structure maturation	10/546	267/21069	0.157356680159353	0.396899010792955	0.312351730693399	RHOA/SIRT2/SIRT2/SOX10/H3-3B/RERE/BCL2/CNTN2/SEMA4D/RYR1	10
GO:0021549	GO:0021549	cerebellum development	5/546	110/21069	0.15737977152737	0.396899010792955	0.312351730693399	PSEN1/HNRNPD/IGF1R/RERE/UQCRQ	5
GO:0035282	GO:0035282	segmentation	5/546	110/21069	0.15737977152737	0.396899010792955	0.312351730693399	PLXNA2/PSEN1/TMED2/EP300/CRB2	5
GO:0046545	GO:0046545	development of primary female sexual characteristics	5/546	110/21069	0.15737977152737	0.396899010792955	0.312351730693399	ADCYAP1R1/SOD1/UBB/BCL2/SRC	5
GO:0043392	GO:0043392	negative regulation of DNA binding	3/546	53/21069	0.157939141245775	0.396899010792955	0.312351730693399	PSEN1/HABP4/TMSB4X	3
GO:0045912	GO:0045912	negative regulation of carbohydrate metabolic process	3/546	53/21069	0.157939141245775	0.396899010792955	0.312351730693399	HDAC4/EP300/TGFB1	3
GO:0046677	GO:0046677	response to antibiotic	3/546	53/21069	0.157939141245775	0.396899010792955	0.312351730693399	CDKN1B/RPL23/SOD1	3
GO:0051646	GO:0051646	mitochondrion localization	3/546	53/21069	0.157939141245775	0.396899010792955	0.312351730693399	HDAC6/FEZ1/UBB	3
GO:0060443	GO:0060443	mammary gland morphogenesis	3/546	53/21069	0.157939141245775	0.396899010792955	0.312351730693399	GLI3/PTCH1/SRC	3
GO:1901985	GO:1901985	positive regulation of protein acetylation	3/546	53/21069	0.157939141245775	0.396899010792955	0.312351730693399	ARRB1/AUTS2/TERF2IP	3
GO:1990573	GO:1990573	potassium ion import across plasma membrane	3/546	53/21069	0.157939141245775	0.396899010792955	0.312351730693399	ATP1A2/ATP1B1/KCNJ10	3
GO:0043271	GO:0043271	negative regulation of ion transport	8/546	203/21069	0.158356211486909	0.397453798566608	0.312788337781237	ATP1A2/GPM6B/YWHAE/YWHAE/BIN1/CALM2/C4orf3/BCL2	8
GO:0034637	GO:0034637	cellular carbohydrate biosynthetic process	4/546	81/21069	0.158587831340208	0.397453798566608	0.312788337781237	SORBS1/PTGES3/NR1D1/UGP2	4
GO:0070613	GO:0070613	regulation of protein processing	4/546	81/21069	0.158587831340208	0.397453798566608	0.312788337781237	MYH9/PRKACB/CNTN2/SRC	4
GO:1901184	GO:1901184	regulation of ERBB signaling pathway	4/546	81/21069	0.158587831340208	0.397453798566608	0.312788337781237	PSEN1/RTN4/DAB2IP/EGFR	4
GO:1903036	GO:1903036	positive regulation of response to wounding	4/546	81/21069	0.158587831340208	0.397453798566608	0.312788337781237	PTN/IGF1R/ACTG1/FLNA	4
GO:0046634	GO:0046634	regulation of alpha-beta T cell activation	7/546	172/21069	0.160133194852853	0.400725890541487	0.315363409936997	RHOA/GLI3/BCL6/NDFIP1/ITPKB/ZBTB7B/HMGB1	7
GO:0010324	GO:0010324	membrane invagination	6/546	141/21069	0.160238582845724	0.400725890541487	0.315363409936997	RHOA/CDC42/MYH9/CHMP2A/RAC1/SNX33	6
GO:0050714	GO:0050714	positive regulation of protein secretion	6/546	141/21069	0.160238582845724	0.400725890541487	0.315363409936997	VPS35/TGFB1/TLR4/VSNL1/APBB1/PPIA	6
GO:0070664	GO:0070664	negative regulation of leukocyte proliferation	6/546	141/21069	0.160238582845724	0.400725890541487	0.315363409936997	PRKAR1A/BCL6/NDFIP1/DLG5/DLG5/ZBTB7B	6
GO:0030336	GO:0030336	negative regulation of cell migration	14/546	401/21069	0.160892046609994	0.402143522312601	0.316479058313919	RHOA/PFN2/ZMYND8/TGFB1/LRP1/RAC1/DAB2IP/CERS2/DLG5/DLG5/BCL2/NF2/APOD/HMGB1	14
GO:2001243	GO:2001243	negative regulation of intrinsic apoptotic signaling pathway	5/546	111/21069	0.161553788509272	0.402463237346098	0.316730667769539	ARHGEF2/PINK1/BCL2/PPIA/SRC	5
GO:0002366	GO:0002366	leukocyte activation involved in immune response	12/546	335/21069	0.162784485236968	0.402463237346098	0.316730667769539	PSEN1/TGFB1/BCL6/NDFIP1/SWAP70/NOTCH2/DYSF/TLR4/RPS6/ZBTB7B/LAMP1/HMGB1	12
GO:0003401	GO:0003401	axis elongation	2/546	28/21069	0.163384101543168	0.402463237346098	0.316730667769539	SOX9/YAP1	2
GO:0006622	GO:0006622	protein targeting to lysosome	2/546	28/21069	0.163384101543168	0.402463237346098	0.316730667769539	LAMP2/SCARB2	2
GO:0007194	GO:0007194	negative regulation of adenylate cyclase activity	2/546	28/21069	0.163384101543168	0.402463237346098	0.316730667769539	ADGRV1/GRM3	2
GO:0021895	GO:0021895	cerebral cortex neuron differentiation	2/546	28/21069	0.163384101543168	0.402463237346098	0.316730667769539	PSEN1/CNTN2	2
GO:0032331	GO:0032331	negative regulation of chondrocyte differentiation	2/546	28/21069	0.163384101543168	0.402463237346098	0.316730667769539	GLI3/SOX9	2
GO:0032897	GO:0032897	negative regulation of viral transcription	2/546	28/21069	0.163384101543168	0.402463237346098	0.316730667769539	TRIM8/HEXIM1	2
GO:0032958	GO:0032958	inositol phosphate biosynthetic process	2/546	28/21069	0.163384101543168	0.402463237346098	0.316730667769539	ADCYAP1R1/ITPKB	2
GO:0035795	GO:0035795	negative regulation of mitochondrial membrane permeability	2/546	28/21069	0.163384101543168	0.402463237346098	0.316730667769539	SLC25A5/BNIP3	2
GO:0042983	GO:0042983	amyloid precursor protein biosynthetic process	2/546	28/21069	0.163384101543168	0.402463237346098	0.316730667769539	NECAB1/ITM2B	2
GO:0042984	GO:0042984	regulation of amyloid precursor protein biosynthetic process	2/546	28/21069	0.163384101543168	0.402463237346098	0.316730667769539	NECAB1/ITM2B	2
GO:0046426	GO:0046426	negative regulation of receptor signaling pathway via JAK-STAT	2/546	28/21069	0.163384101543168	0.402463237346098	0.316730667769539	PPP2CA/NF2	2
GO:0046755	GO:0046755	viral budding	2/546	28/21069	0.163384101543168	0.402463237346098	0.316730667769539	CHMP4B/CHMP2A	2
GO:0051560	GO:0051560	mitochondrial calcium ion homeostasis	2/546	28/21069	0.163384101543168	0.402463237346098	0.316730667769539	BNIP3/FIS1	2
GO:0051875	GO:0051875	pigment granule localization	2/546	28/21069	0.163384101543168	0.402463237346098	0.316730667769539	RAB11A/DCTN2	2
GO:0060479	GO:0060479	lung cell differentiation	2/546	28/21069	0.163384101543168	0.402463237346098	0.316730667769539	SOX9/YAP1	2
GO:0060487	GO:0060487	lung epithelial cell differentiation	2/546	28/21069	0.163384101543168	0.402463237346098	0.316730667769539	SOX9/YAP1	2
GO:0070076	GO:0070076	histone lysine demethylation	2/546	28/21069	0.163384101543168	0.402463237346098	0.316730667769539	KDM6B/KDM2A	2
GO:0071880	GO:0071880	adenylate cyclase-activating adrenergic receptor signaling pathway	2/546	28/21069	0.163384101543168	0.402463237346098	0.316730667769539	ADCY9/AKAP13	2
GO:1900151	GO:1900151	regulation of nuclear-transcribed mRNA catabolic process, deadenylation-dependent decay	2/546	28/21069	0.163384101543168	0.402463237346098	0.316730667769539	HNRNPD/ZFP36L1	2
GO:1904376	GO:1904376	negative regulation of protein localization to cell periphery	2/546	28/21069	0.163384101543168	0.402463237346098	0.316730667769539	TGFB1/TMEM59	2
GO:0008088	GO:0008088	axo-dendritic transport	4/546	82/21069	0.163553060971748	0.402463237346098	0.316730667769539	HDAC6/ARL8B/SOD1/FEZ1	4
GO:0030968	GO:0030968	endoplasmic reticulum unfolded protein response	4/546	82/21069	0.163553060971748	0.402463237346098	0.316730667769539	TMED2/EP300/DAB2IP/VCP	4
GO:0072078	GO:0072078	nephron tubule morphogenesis	4/546	82/21069	0.163553060971748	0.402463237346098	0.316730667769539	GLI3/SOX9/BCL2/PTCH1	4
GO:2000027	GO:2000027	regulation of animal organ morphogenesis	6/546	142/21069	0.163923369392436	0.402463237346098	0.316730667769539	RHOA/CDC42/SOX9/RAC1/ZNRF3/AJAP1	6
GO:0050679	GO:0050679	positive regulation of epithelial cell proliferation	9/546	237/21069	0.163938571291594	0.402463237346098	0.316730667769539	CDC42/FGFR1/PTN/RTN4/SOX9/NOTCH2/YAP1/EGFR/HMGB1	9
GO:0001504	GO:0001504	neurotransmitter uptake	3/546	54/21069	0.164226493275378	0.402463237346098	0.316730667769539	ATP1A2/GPM6B/KCNJ10	3
GO:0006376	GO:0006376	mRNA splice site selection	3/546	54/21069	0.164226493275378	0.402463237346098	0.316730667769539	PSIP1/PUF60/PUF60	3
GO:0010939	GO:0010939	regulation of necrotic cell death	3/546	54/21069	0.164226493275378	0.402463237346098	0.316730667769539	ASAH1/ARHGEF2/BNIP3	3
GO:0032873	GO:0032873	negative regulation of stress-activated MAPK cascade	3/546	54/21069	0.164226493275378	0.402463237346098	0.316730667769539	PRMT1/PINK1/PPIA	3
GO:0050873	GO:0050873	brown fat cell differentiation	3/546	54/21069	0.164226493275378	0.402463237346098	0.316730667769539	PRDM16/ZBTB7B/BNIP3	3
GO:0051155	GO:0051155	positive regulation of striated muscle cell differentiation	3/546	54/21069	0.164226493275378	0.402463237346098	0.316730667769539	TGFB1/MORF4L2/BCL2	3
GO:0060324	GO:0060324	face development	3/546	54/21069	0.164226493275378	0.402463237346098	0.316730667769539	EP300/SKI/ANKRD11	3
GO:0060612	GO:0060612	adipose tissue development	3/546	54/21069	0.164226493275378	0.402463237346098	0.316730667769539	UBB/SH3PXD2B/PLAAT3	3
GO:0070303	GO:0070303	negative regulation of stress-activated protein kinase signaling cascade	3/546	54/21069	0.164226493275378	0.402463237346098	0.316730667769539	PRMT1/PINK1/PPIA	3
GO:0085029	GO:0085029	extracellular matrix assembly	3/546	54/21069	0.164226493275378	0.402463237346098	0.316730667769539	GPM6B/TGFB1/SOX9	3
GO:0010950	GO:0010950	positive regulation of endopeptidase activity	8/546	205/21069	0.164396982971522	0.40266855955683	0.31689225231908	RHOA/TTBK1/VCP/BEX3/CYCS/HMGB1/MBP/FIS1	8
GO:0071222	GO:0071222	cellular response to lipopolysaccharide	10/546	270/21069	0.165188561208448	0.404181073894644	0.318082571413528	RHOA/SLC7A5/TGFB1/SASH1/NR1D1/DAB2IP/TLR4/CAPN2/HMGB1/SRC	10
GO:2000116	GO:2000116	regulation of cysteine-type endopeptidase activity	10/546	270/21069	0.165188561208448	0.404181073894644	0.318082571413528	RHOA/DHCR24/TTBK1/VCP/BEX3/ARL6IP1/CYCS/HMGB1/SRC/FIS1	10
GO:0015914	GO:0015914	phospholipid transport	5/546	112/21069	0.165772069496643	0.40433061488572	0.318200257238138	PITPNM2/VAPA/PITPNM1/TMEM30A/SCARB2	5
GO:0019218	GO:0019218	regulation of steroid metabolic process	5/546	112/21069	0.165772069496643	0.40433061488572	0.318200257238138	ASAH1/NR1D1/IGF1R/SOD1/LAMTOR1	5
GO:0045995	GO:0045995	regulation of embryonic development	5/546	112/21069	0.165772069496643	0.40433061488572	0.318200257238138	RAB14/SEPTIN7/AMOT/CRB2/CFL1	5
GO:0051963	GO:0051963	regulation of synapse assembly	5/546	112/21069	0.165772069496643	0.40433061488572	0.318200257238138	VPS35/CUX2/DLG5/DLG5/SEMA4D	5
GO:0071868	GO:0071868	cellular response to monoamine stimulus	5/546	112/21069	0.165772069496643	0.40433061488572	0.318200257238138	SIRT2/SIRT2/VPS35/APLP1/FLNA	5
GO:0071870	GO:0071870	cellular response to catecholamine stimulus	5/546	112/21069	0.165772069496643	0.40433061488572	0.318200257238138	SIRT2/SIRT2/VPS35/APLP1/FLNA	5
GO:2001236	GO:2001236	regulation of extrinsic apoptotic signaling pathway	7/546	174/21069	0.166780889016713	0.406577663303735	0.319968640235407	FGFR1/ARHGEF2/YAP1/LMNA/BCL2/MAL/SRC	7
GO:0000288	GO:0000288	nuclear-transcribed mRNA catabolic process, deadenylation-dependent decay	4/546	83/21069	0.168573744556451	0.410087202577348	0.322730578754375	SAMD4A/HNRNPD/TNKS1BP1/ZFP36L1	4
GO:0006024	GO:0006024	glycosaminoglycan biosynthetic process	4/546	83/21069	0.168573744556451	0.410087202577348	0.322730578754375	TGFB1/PDGFRB/HS6ST1/ST3GAL2	4
GO:0014855	GO:0014855	striated muscle cell proliferation	4/546	83/21069	0.168573744556451	0.410087202577348	0.322730578754375	PRKAR1A/YAP1/SKI/SRC	4
GO:0055117	GO:0055117	regulation of cardiac muscle contraction	4/546	83/21069	0.168573744556451	0.410087202577348	0.322730578754375	ATP1A2/BIN1/ATP1B1/CALM2	4
GO:0010717	GO:0010717	regulation of epithelial to mesenchymal transition	5/546	113/21069	0.170033656078459	0.413422145983438	0.325355113752776	TGFB1/PPP2CA/DAB2IP/CRB2/BCL9L	5
GO:0016601	GO:0016601	Rac protein signal transduction	3/546	55/21069	0.170586961274886	0.41433360259444	0.326072412214492	RAC1/DBNL/AUTS2	3
GO:0072599	GO:0072599	establishment of protein localization to endoplasmic reticulum	3/546	55/21069	0.170586961274886	0.41433360259444	0.326072412214492	CHMP4B/SRP14/SRP9	3
GO:0043523	GO:0043523	regulation of neuron apoptotic process	9/546	240/21069	0.172491529260376	0.414984474059287	0.326584635281256	RHOA/ROCK1/PSEN1/LANCL1/PPT1/SOD1/PINK1/BCL2/BACE1	9
GO:0043583	GO:0043583	ear development	9/546	240/21069	0.172491529260376	0.414984474059287	0.326584635281256	GLI3/CDKN1B/PDGFRB/SOX9/SOD1/ADGRV1/BCL2/FOXG1/TSHZ1	9
GO:0001702	GO:0001702	gastrulation with mouth forming second	2/546	29/21069	0.172642119699083	0.414984474059287	0.326584635281256	AMOT/CRB2	2
GO:0001958	GO:0001958	endochondral ossification	2/546	29/21069	0.172642119699083	0.414984474059287	0.326584635281256	BPNT2/INPPL1	2
GO:0007205	GO:0007205	protein kinase C-activating G protein-coupled receptor signaling pathway	2/546	29/21069	0.172642119699083	0.414984474059287	0.326584635281256	DGKG/GAP43	2
GO:0030970	GO:0030970	retrograde protein transport, ER to cytosol	2/546	29/21069	0.172642119699083	0.414984474059287	0.326584635281256	VCP/HSP90B1	2
GO:0032878	GO:0032878	regulation of establishment or maintenance of cell polarity	2/546	29/21069	0.172642119699083	0.414984474059287	0.326584635281256	RUFY3/ROCK1	2
GO:0036075	GO:0036075	replacement ossification	2/546	29/21069	0.172642119699083	0.414984474059287	0.326584635281256	BPNT2/INPPL1	2
GO:0036344	GO:0036344	platelet morphogenesis	2/546	29/21069	0.172642119699083	0.414984474059287	0.326584635281256	MYH9/EP300	2
GO:0045686	GO:0045686	negative regulation of glial cell differentiation	2/546	29/21069	0.172642119699083	0.414984474059287	0.326584635281256	NR1D1/NKX6-2	2
GO:0045724	GO:0045724	positive regulation of cilium assembly	2/546	29/21069	0.172642119699083	0.414984474059287	0.326584635281256	SEPTIN7/ARHGAP35	2
GO:0048265	GO:0048265	response to pain	2/546	29/21069	0.172642119699083	0.414984474059287	0.326584635281256	CAPN2/VWA1	2
GO:0051503	GO:0051503	adenine nucleotide transport	2/546	29/21069	0.172642119699083	0.414984474059287	0.326584635281256	SLC25A5/SLC25A42	2
GO:0060037	GO:0060037	pharyngeal system development	2/546	29/21069	0.172642119699083	0.414984474059287	0.326584635281256	PLXNA2/PTCH1	2
GO:0071549	GO:0071549	cellular response to dexamethasone stimulus	2/546	29/21069	0.172642119699083	0.414984474059287	0.326584635281256	IGF1R/ATP5F1A	2
GO:0072012	GO:0072012	glomerulus vasculature development	2/546	29/21069	0.172642119699083	0.414984474059287	0.326584635281256	PDGFRB/NOTCH2	2
GO:0090200	GO:0090200	positive regulation of release of cytochrome c from mitochondria	2/546	29/21069	0.172642119699083	0.414984474059287	0.326584635281256	PINK1/BNIP3	2
GO:0090382	GO:0090382	phagosome maturation	2/546	29/21069	0.172642119699083	0.414984474059287	0.326584635281256	RAB14/ARL8B	2
GO:1903513	GO:1903513	endoplasmic reticulum to cytosol transport	2/546	29/21069	0.172642119699083	0.414984474059287	0.326584635281256	VCP/HSP90B1	2
GO:1905564	GO:1905564	positive regulation of vascular endothelial cell proliferation	2/546	29/21069	0.172642119699083	0.414984474059287	0.326584635281256	FGFR1/HMGB1	2
GO:0038034	GO:0038034	signal transduction in absence of ligand	4/546	84/21069	0.173648173331628	0.416540349665331	0.327809078842656	FGFR1/MKNK2/BAG3/BCL2	4
GO:0050810	GO:0050810	regulation of steroid biosynthetic process	4/546	84/21069	0.173648173331628	0.416540349665331	0.327809078842656	ASAH1/NR1D1/IGF1R/SOD1	4
GO:0072088	GO:0072088	nephron epithelium morphogenesis	4/546	84/21069	0.173648173331628	0.416540349665331	0.327809078842656	GLI3/SOX9/BCL2/PTCH1	4
GO:0097192	GO:0097192	extrinsic apoptotic signaling pathway in absence of ligand	4/546	84/21069	0.173648173331628	0.416540349665331	0.327809078842656	FGFR1/MKNK2/BAG3/BCL2	4
GO:0034109	GO:0034109	homotypic cell-cell adhesion	5/546	114/21069	0.174337576734259	0.417762490378688	0.328770879594453	ACTB/MYH9/ACTG1/PPIA/FLNA	5
GO:0051588	GO:0051588	regulation of neurotransmitter transport	5/546	114/21069	0.174337576734259	0.417762490378688	0.328770879594453	ATP1A2/GPM6B/PFN2/KCNMB4/BACE1	5
GO:0021545	GO:0021545	cranial nerve development	3/546	56/21069	0.177016890938115	0.42309132347741	0.332964566642542	GLI3/RPL24/NAV2	3
GO:0032892	GO:0032892	positive regulation of organic acid transport	3/546	56/21069	0.177016890938115	0.42309132347741	0.332964566642542	PSEN1/SLC7A5/ARL6IP1	3
GO:0051480	GO:0051480	regulation of cytosolic calcium ion concentration	3/546	56/21069	0.177016890938115	0.42309132347741	0.332964566642542	YWHAE/YWHAE/RYR1	3
GO:1903202	GO:1903202	negative regulation of oxidative stress-induced cell death	3/546	56/21069	0.177016890938115	0.42309132347741	0.332964566642542	FBXO7/PINK1/PPIA	3
GO:2000179	GO:2000179	positive regulation of neural precursor cell proliferation	3/546	56/21069	0.177016890938115	0.42309132347741	0.332964566642542	SOX10/GLI3/FOXG1	3
GO:0070374	GO:0070374	positive regulation of ERK1 and ERK2 cascade	10/546	275/21069	0.178650919618248	0.425540425601486	0.334891961940333	TGFB1/PDGFRB/NOTCH2/TLR4/ARRB1/EGFR/MFHAS1/MFHAS1/HMGB1/SRC	10
GO:0048661	GO:0048661	positive regulation of smooth muscle cell proliferation	5/546	115/21069	0.178682847741175	0.425540425601486	0.334891961940333	TGFB1/PDGFRB/TLR4/IGF1R/SRC	5
GO:0051952	GO:0051952	regulation of amine transport	5/546	115/21069	0.178682847741175	0.425540425601486	0.334891961940333	ATP1A2/PSEN1/SLC7A5/PINK1/ARL6IP1	5
GO:0071867	GO:0071867	response to monoamine	5/546	115/21069	0.178682847741175	0.425540425601486	0.334891961940333	SIRT2/SIRT2/VPS35/APLP1/FLNA	5
GO:0071869	GO:0071869	response to catecholamine	5/546	115/21069	0.178682847741175	0.425540425601486	0.334891961940333	SIRT2/SIRT2/VPS35/APLP1/FLNA	5
GO:2001237	GO:2001237	negative regulation of extrinsic apoptotic signaling pathway	5/546	115/21069	0.178682847741175	0.425540425601486	0.334891961940333	ARHGEF2/YAP1/LMNA/BCL2/SRC	5
GO:0032371	GO:0032371	regulation of sterol transport	4/546	85/21069	0.178774627551357	0.425540425601486	0.334891961940333	LRP1/LAMTOR1/PTCH1/RXRA	4
GO:0032374	GO:0032374	regulation of cholesterol transport	4/546	85/21069	0.178774627551357	0.425540425601486	0.334891961940333	LRP1/LAMTOR1/PTCH1/RXRA	4
GO:0048592	GO:0048592	eye morphogenesis	7/546	178/21069	0.180433315911471	0.427480227228294	0.336418547743923	SDK2/GLI3/SOX9/NOTCH2/CRB2/SKI/BCL2	7
GO:0019318	GO:0019318	hexose metabolic process	9/546	243/21069	0.181246515889579	0.427480227228294	0.336418547743923	ACACB/SORBS1/EP300/ARPP19/FOXK1/INPPL1/PFKFB3/APOD/SRC	9
GO:0001835	GO:0001835	blastocyst hatching	2/546	30/21069	0.181982861591373	0.427480227228294	0.336418547743923	NECAB1/SMIM14	2
GO:0002360	GO:0002360	T cell lineage commitment	2/546	30/21069	0.181982861591373	0.427480227228294	0.336418547743923	RHOA/BCL2	2
GO:0007202	GO:0007202	activation of phospholipase C activity	2/546	30/21069	0.181982861591373	0.427480227228294	0.336418547743923	ADCYAP1R1/EGFR	2
GO:0007398	GO:0007398	ectoderm development	2/546	30/21069	0.181982861591373	0.427480227228294	0.336418547743923	ZBTB7B/NF2	2
GO:0008053	GO:0008053	mitochondrial fusion	2/546	30/21069	0.181982861591373	0.427480227228294	0.336418547743923	BNIP3/FIS1	2
GO:0010464	GO:0010464	regulation of mesenchymal cell proliferation	2/546	30/21069	0.181982861591373	0.427480227228294	0.336418547743923	SOX9/LMNA	2
GO:0010893	GO:0010893	positive regulation of steroid biosynthetic process	2/546	30/21069	0.181982861591373	0.427480227228294	0.336418547743923	NR1D1/IGF1R	2
GO:0010996	GO:0010996	response to auditory stimulus	2/546	30/21069	0.181982861591373	0.427480227228294	0.336418547743923	ATP1A2/PTN	2
GO:0015868	GO:0015868	purine ribonucleotide transport	2/546	30/21069	0.181982861591373	0.427480227228294	0.336418547743923	SLC25A5/SLC25A42	2
GO:0021680	GO:0021680	cerebellar Purkinje cell layer development	2/546	30/21069	0.181982861591373	0.427480227228294	0.336418547743923	RERE/UQCRQ	2
GO:0032104	GO:0032104	regulation of response to extracellular stimulus	2/546	30/21069	0.181982861591373	0.427480227228294	0.336418547743923	BCL2/RXRA	2
GO:0032107	GO:0032107	regulation of response to nutrient levels	2/546	30/21069	0.181982861591373	0.427480227228294	0.336418547743923	BCL2/RXRA	2
GO:0032801	GO:0032801	receptor catabolic process	2/546	30/21069	0.181982861591373	0.427480227228294	0.336418547743923	TGFB1/ZNRF3	2
GO:0035188	GO:0035188	hatching	2/546	30/21069	0.181982861591373	0.427480227228294	0.336418547743923	NECAB1/SMIM14	2
GO:0048207	GO:0048207	vesicle targeting, rough ER to cis-Golgi	2/546	30/21069	0.181982861591373	0.427480227228294	0.336418547743923	SAR1A/TMED2	2
GO:0048208	GO:0048208	COPII vesicle coating	2/546	30/21069	0.181982861591373	0.427480227228294	0.336418547743923	SAR1A/TMED2	2
GO:0048843	GO:0048843	negative regulation of axon extension involved in axon guidance	2/546	30/21069	0.181982861591373	0.427480227228294	0.336418547743923	SEMA3B/SEMA4D	2
GO:0048873	GO:0048873	homeostasis of number of cells within a tissue	2/546	30/21069	0.181982861591373	0.427480227228294	0.336418547743923	SOX9/BCL2	2
GO:0071684	GO:0071684	organism emergence from protective structure	2/546	30/21069	0.181982861591373	0.427480227228294	0.336418547743923	NECAB1/SMIM14	2
GO:0072574	GO:0072574	hepatocyte proliferation	2/546	30/21069	0.181982861591373	0.427480227228294	0.336418547743923	PTN/NOTCH2	2
GO:0072575	GO:0072575	epithelial cell proliferation involved in liver morphogenesis	2/546	30/21069	0.181982861591373	0.427480227228294	0.336418547743923	PTN/NOTCH2	2
GO:1902894	GO:1902894	negative regulation of miRNA transcription	2/546	30/21069	0.181982861591373	0.427480227228294	0.336418547743923	TGFB1/SOX9	2
GO:1903205	GO:1903205	regulation of hydrogen peroxide-induced cell death	2/546	30/21069	0.181982861591373	0.427480227228294	0.336418547743923	HDAC6/PINK1	2
GO:2000819	GO:2000819	regulation of nucleotide-excision repair	2/546	30/21069	0.181982861591373	0.427480227228294	0.336418547743923	ACTB/ARID1A	2
GO:0001704	GO:0001704	formation of primary germ layer	6/546	147/21069	0.182873823040973	0.428257674302654	0.337030383330798	ITGB5/AXIN1/PRKAR1A/KDM6B/CRB2/NF2	6
GO:0043280	GO:0043280	positive regulation of cysteine-type endopeptidase activity involved in apoptotic process	6/546	147/21069	0.182873823040973	0.428257674302654	0.337030383330798	RHOA/VCP/BEX3/CYCS/HMGB1/FIS1	6
GO:0006626	GO:0006626	protein targeting to mitochondrion	5/546	116/21069	0.183068474069109	0.428257674302654	0.337030383330798	FBXO7/BAG3/PINK1/TOMM20/FIS1	5
GO:0006892	GO:0006892	post-Golgi vesicle-mediated transport	5/546	116/21069	0.183068474069109	0.428257674302654	0.337030383330798	VAMP3/RAB14/MACF1/GOLGA7/LAMP1	5
GO:0030510	GO:0030510	regulation of BMP signaling pathway	5/546	116/21069	0.183068474069109	0.428257674302654	0.337030383330798	ZNF423/NOTCH2/CRB2/SKI/RGMA	5
GO:0010718	GO:0010718	positive regulation of epithelial to mesenchymal transition	3/546	57/21069	0.183512655439768	0.428257674302654	0.337030383330798	TGFB1/CRB2/BCL9L	3
GO:0010761	GO:0010761	fibroblast migration	3/546	57/21069	0.183512655439768	0.428257674302654	0.337030383330798	TGFB1/RAC1/PLEC	3
GO:0043507	GO:0043507	positive regulation of JUN kinase activity	3/546	57/21069	0.183512655439768	0.428257674302654	0.337030383330798	AXIN1/SASH1/DAB2IP	3
GO:0043647	GO:0043647	inositol phosphate metabolic process	3/546	57/21069	0.183512655439768	0.428257674302654	0.337030383330798	ADCYAP1R1/BPNT2/ITPKB	3
GO:0051293	GO:0051293	establishment of spindle localization	3/546	57/21069	0.183512655439768	0.428257674302654	0.337030383330798	MYH9/FMN2/CFL1	3
GO:0060964	GO:0060964	regulation of miRNA-mediated gene silencing	3/546	57/21069	0.183512655439768	0.428257674302654	0.337030383330798	TGFB1/EGFR/NCOR2	3
GO:0071320	GO:0071320	cellular response to cAMP	3/546	57/21069	0.183512655439768	0.428257674302654	0.337030383330798	RPLP0/RAPGEF1/ZFP36L1	3
GO:0071385	GO:0071385	cellular response to glucocorticoid stimulus	3/546	57/21069	0.183512655439768	0.428257674302654	0.337030383330798	IGF1R/ATP5F1A/ZFP36L1	3
GO:0030216	GO:0030216	keratinocyte differentiation	7/546	179/21069	0.183918255048596	0.428420361722305	0.337158415136643	ROCK1/FOSL2/ASAH1/PALLD/YAP1/PLEC/ZFP36L1	7
GO:0034394	GO:0034394	protein localization to cell surface	4/546	86/21069	0.1839513783967	0.428420361722305	0.337158415136643	GPM6B/RAB11A/SNX33/FLNA	4
GO:0061333	GO:0061333	renal tubule morphogenesis	4/546	86/21069	0.1839513783967	0.428420361722305	0.337158415136643	GLI3/SOX9/BCL2/PTCH1	4
GO:1903317	GO:1903317	regulation of protein maturation	4/546	86/21069	0.1839513783967	0.428420361722305	0.337158415136643	MYH9/PRKACB/CNTN2/SRC	4
GO:0048593	GO:0048593	camera-type eye morphogenesis	6/546	148/21069	0.186764787823858	0.434754724137343	0.342143434018961	SDK2/GLI3/SOX9/NOTCH2/CRB2/SKI	6
GO:0006939	GO:0006939	smooth muscle contraction	5/546	117/21069	0.187493450263393	0.436013812229943	0.343134311632976	ATP1A2/RHOA/ROCK1/SOD1/APBB1	5
GO:0043473	GO:0043473	pigmentation	5/546	117/21069	0.187493450263393	0.436013812229943	0.343134311632976	SOX10/RAB11A/GLI3/BCL2/DCTN2	5
GO:0006023	GO:0006023	aminoglycan biosynthetic process	4/546	87/21069	0.189176689825833	0.436777553176939	0.343735360766656	TGFB1/PDGFRB/HS6ST1/ST3GAL2	4
GO:0051899	GO:0051899	membrane depolarization	4/546	87/21069	0.189176689825833	0.436777553176939	0.343735360766656	ATP1A2/CACNA1I/BCL2/SRC	4
[truncated: 2,645 more rows]

## Sheet: AD_SigGene.CC
	ID	Description	GeneRatio	BgRatio	pvalue	p.adjust	qvalue	geneID	Count
GO:0022626	GO:0022626	cytosolic ribosome	38/559	124/22283	7.00410677833154e-31	3.85225872808235e-28	2.66893331974318e-28	RPL31/RPL6/RPLP0/RPL3/RPL19/RPS13/RPS12/RPL24/RPL22/RPS25/RPS25/RPL5/RPL23/RPL27/RPS15A/RPS6/RPL11/RPS8/RPS27A/RPL37/RPL10/RPL7/RPL7A/RPL7A/RPL30/RPL29/RPS7/RPL4/RPL15/RPS27/APOD/RPS26/RPL37A/RPL23A/RPL10A/RPL39/RPS29/RPL41	38
GO:0005925	GO:0005925	focal adhesion	64/559	483/22283	4.74755803246873e-28	1.3055784589289e-25	9.0453474092299e-26	ARHGAP31/GDI2/RHOA/CDC42/RPL31/ACTB/ITGB5/RPL6/RPLP0/SORBS1/RPL3/MYH9/RPL19/PFN1/YWHAE/YWHAE/RPS13/PDGFRB/RPL22/ARHGEF2/RPL5/LRP1/AHNAK/RPL23/AIF1L/CDC42EP1/PALLD/RPL27/YWHAQ/TNS3/RAC1/SCARB2/RPS8/LPP/EGFR/RPL7/RPL7A/RPL7A/ENAH/RPL30/ARPC5/CAPN2/ARPC2/YWHAZ/HSP90B1/B2M/B2M/TPM4/ALCAM/RPS7/CFL1/PEAK1/RPL4/PLEC/NPM1/ACTG1/PIP5K1C/CHP1/PPIA/FLNA/SRC/RPL37A/RPL10A/RPS29	64
GO:0030055	GO:0030055	cell-substrate junction	64/559	493/22283	1.54328169648299e-27	2.82934977688548e-25	1.96023850570822e-25	ARHGAP31/GDI2/RHOA/CDC42/RPL31/ACTB/ITGB5/RPL6/RPLP0/SORBS1/RPL3/MYH9/RPL19/PFN1/YWHAE/YWHAE/RPS13/PDGFRB/RPL22/ARHGEF2/RPL5/LRP1/AHNAK/RPL23/AIF1L/CDC42EP1/PALLD/RPL27/YWHAQ/TNS3/RAC1/SCARB2/RPS8/LPP/EGFR/RPL7/RPL7A/RPL7A/ENAH/RPL30/ARPC5/CAPN2/ARPC2/YWHAZ/HSP90B1/B2M/B2M/TPM4/ALCAM/RPS7/CFL1/PEAK1/RPL4/PLEC/NPM1/ACTG1/PIP5K1C/CHP1/PPIA/FLNA/SRC/RPL37A/RPL10A/RPS29	64
GO:0022625	GO:0022625	cytosolic large ribosomal subunit	25/559	58/22283	4.59790646958995e-25	6.32212139568618e-23	4.3801108999778e-23	RPL31/RPL6/RPLP0/RPL3/RPL19/RPL24/RPL22/RPL5/RPL23/RPL27/RPL11/RPL37/RPL10/RPL7/RPL7A/RPL7A/RPL30/RPL29/RPL4/RPL15/RPL37A/RPL23A/RPL10A/RPL39/RPL41	25
GO:0005840	GO:0005840	ribosome	42/559	254/22283	1.91168016006259e-22	2.10284817606885e-20	1.45690151145823e-20	RPL31/RPL6/RPLP0/RPL3/RPL19/RPS13/RPS12/RPL24/RPL22/RPS25/RPS25/RPL5/RPL23/RPL27/RPS15A/RPS6/RPL11/RPS8/RPS27A/RPL37/BTF3/RPL10/RPL7/EIF3H/RPL7A/RPL7A/RPL30/RPL29/RPS7/RPL4/RPL15/RPS27/NPM1/MRPS23/APOD/RPS26/RPL37A/RPL23A/RPL10A/RPL39/RPS29/RPL41	42
GO:0044391	GO:0044391	ribosomal subunit	39/559	217/22283	2.81319513971184e-22	2.57876221140252e-20	1.7866256852205e-20	RPL31/RPL6/RPLP0/RPL3/RPL19/RPS13/RPS12/RPL24/RPL22/RPS25/RPS25/RPL5/RPL23/RPL27/RPS15A/RPS6/RPL11/RPS8/RPS27A/RPL37/RPL10/RPL7/RPL7A/RPL7A/RPL30/RPL29/RPS7/RPL4/RPL15/RPS27/NPM1/MRPS23/RPS26/RPL37A/RPL23A/RPL10A/RPL39/RPS29/RPL41	39
GO:0015934	GO:0015934	large ribosomal subunit	26/559	117/22283	1.18866970312503e-17	9.33954766741095e-16	6.47065312077084e-16	RPL31/RPL6/RPLP0/RPL3/RPL19/RPL24/RPL22/RPL5/RPL23/RPL27/RPL11/RPL37/RPL10/RPL7/RPL7A/RPL7A/RPL30/RPL29/RPL4/RPL15/NPM1/RPL37A/RPL23A/RPL10A/RPL39/RPL41	26
GO:0042788	GO:0042788	polysomal ribosome	15/559	32/22283	3.11131985241779e-16	2.13903239853723e-14	1.48197077180953e-14	RPL31/RPL6/RPL19/RPL24/RPL11/BTF3/EIF3H/RPL7A/RPL7A/RPL30/RPS26/RPL10A/RPL39/RPS29/RPL41	15
GO:0005844	GO:0005844	polysome	18/559	67/22283	3.53965197082647e-14	2.1631206488384e-12	1.49865966484115e-12	RPL31/RPL6/RPL19/RPL24/MSI1/RPS6/RPL11/BTF3/EIF3H/RPL7A/RPL7A/RPL30/LARP6/RPS26/RPL10A/RPL39/RPS29/RPL41	18
GO:0098857	GO:0098857	membrane microdomain	32/559	379/22283	2.50066664812819e-09	1.37536665647051e-07	9.52885606970953e-08	LAMP2/ATP1A2/GPM6B/ADCYAP1R1/PSEN1/HDAC6/SORBS1/PRKAR1A/PPP2CA/STX12/AHNAK/PPT1/LRP4/IGF1R/ATP1B1/EGFR/LAMTOR1/ATP5F1A/CAPN2/MAL/PTCH1/BACE1/CHP1/TUBB/TUBB/TUBB/TUBB/TUBB/TUBB/TUBB/TUBB/SRC	32
GO:0098984	GO:0098984	neuron to neuron synapse	32/559	383/22283	3.23347331923902e-09	1.61673665961951e-07	1.12011228857849e-07	VPS35/CAPZB/IGSF9B/RPL6/RPLP0/RHEB/RPS13/RTN4/RPS25/RPS25/PRR12/DNAJB1/RTN3/LRP4/DBNL/SH3GL3/RPL7/DLG5/DLG5/TNIK/RPL30/SHANK1/YWHAZ/CTNND2/GAP43/BNIP3/RPS27/PTCH1/BACE1/SRC/RPL10A/GRM3	32
GO:0043209	GO:0043209	myelin sheath	12/559	51/22283	3.59727074837258e-09	1.6487490930041e-07	1.14229123764112e-07	SIRT2/SIRT2/TUBB4A/PMP22/PLP1/ERMN/CALM2/BCL2/CNP/PLEC/CNTN2/MBP	12
GO:0005641	GO:0005641	nuclear envelope lumen	8/559	18/22283	5.23367500829864e-09	2.19445345603851e-07	1.52036775327452e-07	TUBB/TUBB/TUBB/TUBB/TUBB/TUBB/TUBB/TUBB	8
GO:0031252	GO:0031252	cell leading edge	35/559	457/22283	5.72156978360514e-09	2.19445345603851e-07	1.52036775327452e-07	RUFY3/ARHGAP31/RHOA/ROCK1/CDC42/ACTB/CAPZB/HDAC6/MYH9/WWC1/APC2/ARHGEF2/AMOT/AIF1L/MACF1/PALLD/MTSS2/SWAP70/RAC1/DBNL/TLR4/PSD2/EGFR/ENAH/S100B/ARPC5/ARPC2/ADGRV1/INPPL1/APBB1/CFL1/PIP5K1C/NF2/SRC/ITSN1	35
GO:0014069	GO:0014069	postsynaptic density	30/559	351/22283	5.9848730619232e-09	2.19445345603851e-07	1.52036775327452e-07	VPS35/CAPZB/IGSF9B/RPL6/RPLP0/RHEB/RPS13/RTN4/RPS25/RPS25/PRR12/DNAJB1/RTN3/LRP4/DBNL/SH3GL3/RPL7/DLG5/DLG5/TNIK/RPL30/SHANK1/CTNND2/GAP43/BNIP3/RPS27/PTCH1/SRC/RPL10A/GRM3	30
GO:0032279	GO:0032279	asymmetric synapse	30/559	357/22283	8.84298708052432e-09	2.86592202302039e-07	1.98557659776724e-07	VPS35/CAPZB/IGSF9B/RPL6/RPLP0/RHEB/RPS13/RTN4/RPS25/RPS25/PRR12/DNAJB1/RTN3/LRP4/DBNL/SH3GL3/RPL7/DLG5/DLG5/TNIK/RPL30/SHANK1/CTNND2/GAP43/BNIP3/RPS27/PTCH1/SRC/RPL10A/GRM3	30
GO:0045121	GO:0045121	membrane raft	31/559	378/22283	8.85830443479029e-09	2.86592202302039e-07	1.98557659776724e-07	ATP1A2/GPM6B/ADCYAP1R1/PSEN1/HDAC6/SORBS1/PRKAR1A/PPP2CA/STX12/AHNAK/PPT1/LRP4/IGF1R/ATP1B1/EGFR/LAMTOR1/ATP5F1A/CAPN2/MAL/PTCH1/BACE1/CHP1/TUBB/TUBB/TUBB/TUBB/TUBB/TUBB/TUBB/TUBB/SRC	31
GO:0099572	GO:0099572	postsynaptic specialization	30/559	374/22283	2.54485823317169e-08	7.77595571246904e-07	5.38736070414123e-07	VPS35/CAPZB/IGSF9B/RPL6/RPLP0/RHEB/RPS13/RTN4/RPS25/RPS25/PRR12/DNAJB1/RTN3/LRP4/DBNL/SH3GL3/RPL7/DLG5/DLG5/TNIK/RPL30/SHANK1/CTNND2/GAP43/BNIP3/RPS27/PTCH1/SRC/RPL10A/GRM3	30
GO:0030427	GO:0030427	site of polarized growth	20/559	181/22283	3.22532358130925e-08	9.33646299852677e-07	6.46851599132381e-07	STMN4/RUFY3/SIRT2/SIRT2/PSEN1/KIF21B/PALLD/DBNL/FEZ1/GPM6A/AUTS2/PINK1/ARPC5/APBB1/GAP43/CFL1/DCTN2/PTCH1/FLNA/SRC	20
GO:0022627	GO:0022627	cytosolic small ribosomal subunit	12/559	65/22283	6.63083561647372e-08	1.82347979453027e-06	1.26334868061236e-06	RPS13/RPS12/RPS25/RPS25/RPS15A/RPS6/RPS8/RPS27A/RPS7/RPS27/RPS26/RPS29	12
GO:0030426	GO:0030426	growth cone	19/559	175/22283	9.42771971852818e-08	2.46916468818595e-06	1.71069400406376e-06	STMN4/RUFY3/SIRT2/SIRT2/PSEN1/KIF21B/PALLD/FEZ1/GPM6A/AUTS2/PINK1/ARPC5/APBB1/GAP43/CFL1/DCTN2/PTCH1/FLNA/SRC	19
GO:0001726	GO:0001726	ruffle	20/559	194/22283	1.02961055829508e-07	2.57402639573769e-06	1.78334460336276e-06	RHOA/ROCK1/MYH9/WWC1/ARHGEF2/AMOT/AIF1L/MACF1/PALLD/MTSS2/RAC1/DBNL/TLR4/PSD2/EGFR/S100B/CFL1/PIP5K1C/NF2/SRC	20
GO:0030027	GO:0030027	lamellipodium	21/559	223/22283	2.32528652023985e-07	5.56046776579094e-06	3.85241977266281e-06	RUFY3/ARHGAP31/RHOA/ROCK1/ACTB/CAPZB/APC2/AMOT/PALLD/MTSS2/SWAP70/RAC1/DBNL/ENAH/ARPC5/ARPC2/INPPL1/APBB1/CFL1/NF2/ITSN1	21
GO:0005938	GO:0005938	cell cortex	26/559	326/22283	2.43780763296363e-07	5.58664249220833e-06	3.87055422426682e-06	RHOA/ACTB/CAPZB/PSEN1/ERC1/MYH9/AXIN1/SEPTIN4/PFN1/SEPTIN7/CLTA/DSTN/NDFIP1/MTSS2/RAC1/DBNL/ERMN/FMN2/CAPN2/SEPTIN8/TPM4/MOBP/AKAP13/NF2/RYR1/FLNA	26
GO:0036464	GO:0036464	cytoplasmic ribonucleoprotein granule	24/559	286/22283	2.80435048977074e-07	6.12710740016004e-06	4.24500072508695e-06	SAMD4A/ROCK1/CDC42/ACTB/RPL6/RPLP0/CIRBP/HABP4/RAC1/RPS6/SQSTM1/SQSTM1/VCP/TUBA1A/DAZAP2/ZFP36L1/TUBB/TUBB/TUBB/TUBB/TUBB/TUBB/TUBB/TUBB	24
GO:0030016	GO:0030016	myofibril	22/559	246/22283	2.96008030968713e-07	6.12710740016004e-06	4.24500072508695e-06	CAPZB/NEBL/PSEN1/AHNAK/PALLD/HABP4/BIN1/TPM3/CALM2/BAG3/SQSTM1/SQSTM1/CFL2/TPM4/RPL15/PDE4DIP/PLEC/SYNM/ACTG1/RYR1/FLNA/RYR3	22
GO:0005819	GO:0005819	spindle	32/559	465/22283	3.00785272371493e-07	6.12710740016004e-06	4.24500072508695e-06	SLC25A5/SIRT2/SIRT2/CDC42/RTRAF/TTC28/MYH9/CHMP4B/BEX4/RAB11A/TUBB4A/PRPF19/PPP2CA/ARHGEF2/SEPTIN7/CLTA/EML2/CHMP2A/ARL8B/TUBB2B/CALM2/FMN2/KLHL21/NPM1/TUBB/TUBB/TUBB/TUBB/TUBB/TUBB/TUBB/TUBB	32
GO:0015935	GO:0015935	small ribosomal subunit	14/559	104/22283	3.33291087876851e-07	6.54678922615243e-06	4.53576593276015e-06	RPS13/RPS12/RPS25/RPS25/RPS15A/RPS6/RPS8/RPS27A/RPS7/RPS27/NPM1/MRPS23/RPS26/RPS29	14
GO:0031970	GO:0031970	organelle envelope lumen	14/559	105/22283	3.75842915242777e-07	7.12805528908715e-06	4.93848041081253e-06	CHCHD2/SOD1/PINK1/CAPN2/NDUFS5/CYCS/TUBB/TUBB/TUBB/TUBB/TUBB/TUBB/TUBB/TUBB	14
GO:0043292	GO:0043292	contractile fiber	22/559	256/22283	5.85954056889028e-07	1.07424910429655e-05	7.44264451206414e-06	CAPZB/NEBL/PSEN1/AHNAK/PALLD/HABP4/BIN1/TPM3/CALM2/BAG3/SQSTM1/SQSTM1/CFL2/TPM4/RPL15/PDE4DIP/PLEC/SYNM/ACTG1/RYR1/FLNA/RYR3	22
GO:0035770	GO:0035770	ribonucleoprotein granule	24/559	305/22283	8.98577516949319e-07	1.59425043329718e-05	1.1045333145523e-05	SAMD4A/ROCK1/CDC42/ACTB/RPL6/RPLP0/CIRBP/HABP4/RAC1/RPS6/SQSTM1/SQSTM1/VCP/TUBA1A/DAZAP2/ZFP36L1/TUBB/TUBB/TUBB/TUBB/TUBB/TUBB/TUBB/TUBB	24
GO:0150034	GO:0150034	distal axon	23/559	290/22283	1.32279549400042e-06	2.27355475531323e-05	1.57517095009261e-05	STMN4/RUFY3/SIRT2/SIRT2/ACTB/PSEN1/KIF21B/ELK1/PALLD/BIN1/FEZ1/GPM6A/AUTS2/PINK1/ARPC5/APBB1/GAP43/CFL1/DCTN2/ACTG1/PTCH1/FLNA/SRC	23
GO:0005775	GO:0005775	vacuolar lumen	19/559	209/22283	1.48218387095102e-06	2.47030645158504e-05	1.71148504396897e-05	LAMP2/GDI2/ASAH1/PDGFRB/NCAN/PPT1/SCARB2/SDC3/VCP/PSMD1/PRELP/TUBB/TUBB/TUBB/TUBB/TUBB/TUBB/TUBB/TUBB	19
GO:0044754	GO:0044754	autolysosome	6/559	16/22283	1.56865230819592e-06	2.53752579266988e-05	1.75805614726602e-05	LAMP2/MAP1LC3A/SQSTM1/SQSTM1/FTH1/LAMP1	6
GO:0005766	GO:0005766	primary lysosome	17/559	173/22283	1.81369617996175e-06	2.77092471938601e-05	1.91976028405308e-05	LAMP2/GDI2/PSEN1/VAPA/TMEM30A/LAMTOR1/VCP/PSMD1/LAMP1/TUBB/TUBB/TUBB/TUBB/TUBB/TUBB/TUBB/TUBB	17
GO:0042582	GO:0042582	azurophil granule	17/559	173/22283	1.81369617996175e-06	2.77092471938601e-05	1.91976028405308e-05	LAMP2/GDI2/PSEN1/VAPA/TMEM30A/LAMTOR1/VCP/PSMD1/LAMP1/TUBB/TUBB/TUBB/TUBB/TUBB/TUBB/TUBB/TUBB	17
GO:0032587	GO:0032587	ruffle membrane	13/559	106/22283	2.56236293458804e-06	3.80891787573898e-05	2.63890578185169e-05	RHOA/WWC1/ARHGEF2/AIF1L/MACF1/MTSS2/RAC1/PSD2/EGFR/CFL1/PIP5K1C/NF2/SRC	13
GO:0032432	GO:0032432	actin filament bundle	11/559	82/22283	6.2802268998756e-06	9.08980209192521e-05	6.29762365029077e-05	NEBL/SORBS1/MYH9/SEPTIN7/PALLD/TPM3/LPP/BAG3/TPM4/GAS2L1/FLNA	11
GO:0031983	GO:0031983	vesicle lumen	25/559	380/22283	1.29158886735728e-05	0.000182147147960641	0.000126195727390913	GDI2/ROCK1/TF/TGFB1/DBNL/SRP14/EGFR/ARPC5/VCP/B2M/B2M/PSMD1/BACE1/HMGB1/TUBB/TUBB/TUBB/TUBB/TUBB/TUBB/TUBB/TUBB/PPIA/XRCC6/TMSB4X	25
GO:0001725	GO:0001725	stress fiber	10/559	73/22283	1.36942087351903e-05	0.000183702800106211	0.00012727351892526	NEBL/SORBS1/MYH9/SEPTIN7/PALLD/TPM3/LPP/BAG3/TPM4/GAS2L1	10
GO:0097517	GO:0097517	contractile actin filament bundle	10/559	73/22283	1.36942087351903e-05	0.000183702800106211	0.00012727351892526	NEBL/SORBS1/MYH9/SEPTIN7/PALLD/TPM3/LPP/BAG3/TPM4/GAS2L1	10
GO:0005767	GO:0005767	secondary lysosome	6/559	23/22283	1.70246672877558e-05	0.000222942071625374	0.000154459387422747	LAMP2/MAP1LC3A/SQSTM1/SQSTM1/FTH1/LAMP1	6
GO:0030017	GO:0030017	sarcomere	18/559	227/22283	1.85483563564796e-05	0.000237246418513111	0.000164369767467457	CAPZB/NEBL/PSEN1/PALLD/HABP4/BIN1/TPM3/CALM2/BAG3/SQSTM1/SQSTM1/CFL2/TPM4/RPL15/PLEC/RYR1/FLNA/RYR3	18
GO:0042641	GO:0042641	actomyosin	10/559	80/22283	3.10224722183008e-05	0.00038778090272876	0.000268663515383371	NEBL/SORBS1/MYH9/SEPTIN7/PALLD/TPM3/LPP/BAG3/TPM4/GAS2L1	10
GO:0060205	GO:0060205	cytoplasmic vesicle lumen	24/559	378/22283	3.40378830631311e-05	0.000413796768791256	0.000286687904885042	GDI2/ROCK1/TF/TGFB1/DBNL/SRP14/ARPC5/VCP/B2M/B2M/PSMD1/BACE1/HMGB1/TUBB/TUBB/TUBB/TUBB/TUBB/TUBB/TUBB/TUBB/PPIA/XRCC6/TMSB4X	24
GO:0005791	GO:0005791	rough endoplasmic reticulum	10/559	81/22283	3.46084570261778e-05	0.000413796768791256	0.000286687904885042	ADCYAP1R1/PSEN1/RPL6/RAB14/RPL27/SRP9/ARL6IP1/RPL4/RPS26/RPS29	10
GO:0031256	GO:0031256	leading edge membrane	16/559	196/22283	3.7602094267298e-05	0.000434858283757408	0.000301279806163027	RHOA/CDC42/WWC1/APC2/ARHGEF2/AIF1L/MACF1/MTSS2/RAC1/PSD2/EGFR/ADGRV1/CFL1/PIP5K1C/NF2/SRC	16
GO:0005770	GO:0005770	late endosome	22/559	332/22283	3.79512684006465e-05	0.000434858283757408	0.000301279806163027	LAMP2/VPS35/TF/HDAC6/CHMP4B/MAP1LC3A/RAB11A/PRKAR1A/TMEM30A/TMEM59/RAB14/CHMP2A/ARL8B/DYSF/SCARB2/EGFR/LAMTOR1/SQSTM1/SQSTM1/LAMP1/BACE1/SRC	22
GO:0098800	GO:0098800	inner mitochondrial membrane protein complex	15/559	179/22283	4.83397561193203e-05	0.000542589099298493	0.000375918189370439	ATP5F1B/COX7A2/COX7C/UQCR11/ATP5MC2/ATP5F1A/UQCRB/NDUFV3/UQCRQ/NDUFV1/NDUFS5/ATP5ME/ATP5MK/UQCR10/NDUFA4	15
GO:0030863	GO:0030863	cortical cytoskeleton	12/559	120/22283	4.97518049992325e-05	0.000547269854991557	0.000379161124415203	ACTB/CAPZB/ERC1/MYH9/DSTN/MTSS2/DBNL/CAPN2/TPM4/MOBP/AKAP13/NF2	12
GO:0045171	GO:0045171	intercellular bridge	11/559	102/22283	5.089990346046e-05	0.000548920527514764	0.000380304748249464	TUBB4A/APC2/TUBB2B/TUBB/TUBB/TUBB/TUBB/TUBB/TUBB/TUBB/TUBB	11
GO:0016282	GO:0016282	eukaryotic 43S preinitiation complex	5/559	18/22283	6.37764490585936e-05	0.000670038808123078	0.000464218274718764	EIF3H/EIF1/EIF3F/EIF3K/EIF3K	5
GO:0070069	GO:0070069	cytochrome complex	7/559	41/22283	6.45673760554966e-05	0.000670038808123078	0.000464218274718764	COX7A2/COX7C/UQCR11/UQCRB/UQCRQ/UQCR10/NDUFA4	7
GO:0035578	GO:0035578	azurophil granule lumen	11/559	106/22283	7.25895909891969e-05	0.000729137131384536	0.000505162950356368	GDI2/VCP/PSMD1/TUBB/TUBB/TUBB/TUBB/TUBB/TUBB/TUBB/TUBB	11
GO:0000421	GO:0000421	autophagosome membrane	8/559	56/22283	7.34519462525183e-05	0.000729137131384536	0.000505162950356368	LAMP2/GABARAPL2/CHMP4B/MAP1LC3A/CHMP2A/GABARAPL1/MAP1LC3B/LAMP1	8
GO:0005776	GO:0005776	autophagosome	12/559	125/22283	7.42394170136982e-05	0.000729137131384536	0.000505162950356368	LAMP2/GABARAPL2/CHMP4B/MAP1LC3A/CHMP2A/GABARAPL1/MAP1LC3B/PIP4K2A/SQSTM1/SQSTM1/FTH1/LAMP1	12
GO:0034774	GO:0034774	secretory granule lumen	23/559	375/22283	8.33961508059506e-05	0.000803888369779226	0.000556952325091062	GDI2/ROCK1/TF/TGFB1/DBNL/SRP14/ARPC5/VCP/B2M/B2M/PSMD1/HMGB1/TUBB/TUBB/TUBB/TUBB/TUBB/TUBB/TUBB/TUBB/PPIA/XRCC6/TMSB4X	23
GO:0070993	GO:0070993	translation preinitiation complex	5/559	19/22283	8.47736826312638e-05	0.000803888369779226	0.000556952325091062	EIF3H/EIF1/EIF3F/EIF3K/EIF3K	5
GO:0005884	GO:0005884	actin filament	12/559	129/22283	0.000100715387355952	0.000938872255013109	0.000650472260889465	ACTB/APC2/AMOT/AIF1L/PALLD/RAC1/DBNL/TPM3/TPM4/ACTG1/GAS2L1/SRC	12
GO:0005753	GO:0005753	mitochondrial proton-transporting ATP synthase complex	5/559	20/22283	0.000110708372044339	0.00101482674373978	0.000703095275088612	ATP5F1B/ATP5MC2/ATP5F1A/ATP5ME/ATP5MK	5
GO:0005912	GO:0005912	adherens junction	15/559	195/22283	0.000127402707180468	0.00114871293359439	0.000795854702318024	TNK2/ACTB/SORBS1/MYH9/NDRG1/CDC42EP1/TNKS1BP1/DLG5/DLG5/CTNND2/SYNM/PIP5K1C/NF2/AJAP1/CCDC85C	15
GO:0045259	GO:0045259	proton-transporting ATP synthase complex	5/559	21/22283	0.000142320024363684	0.00126143103600485	0.0008739483924091	ATP5F1B/ATP5MC2/ATP5F1A/ATP5ME/ATP5MK	5
GO:0032153	GO:0032153	cell division site	9/559	78/22283	0.000144491191396919	0.00126143103600485	0.0008739483924091	RHOA/MYH9/RAB11A/SEPTIN4/PITPNM1/SEPTIN7/PSD2/SEPTIN8/NF2	9
GO:0070469	GO:0070469	respirasome	11/559	116/22283	0.000163948110820609	0.00140892907736461	0.00097613842297797	COX7A2/COX7C/UQCR11/UQCRB/NDUFV3/UQCRQ/NDUFV1/NDUFS5/CYCS/UQCR10/NDUFA4	11
GO:0005771	GO:0005771	multivesicular body	8/559	65/22283	0.000214269978093531	0.00181305366079142	0.00125612521570621	HDAC6/CHMP4B/RAB11A/PRKAR1A/CHMP2A/EGFR/LAMP1/BACE1	8
GO:0005750	GO:0005750	mitochondrial respiratory chain complex III	4/559	13/22283	0.000233928012583384	0.00192030458090838	0.00133043111634226	UQCR11/UQCRB/UQCRQ/UQCR10	4
GO:0045275	GO:0045275	respiratory chain complex III	4/559	13/22283	0.000233928012583384	0.00192030458090838	0.00133043111634226	UQCR11/UQCRB/UQCRQ/UQCR10	4
GO:0000118	GO:0000118	histone deacetylase complex	9/559	84/22283	0.000255436296725256	0.00205864629198467	0.00142627743100182	HDAC4/HDAC6/PHF21A/RERE/SAP18/GATAD2A/HINT1/MORF4L1/TRRAP	9
GO:0072686	GO:0072686	mitotic spindle	15/559	208/22283	0.000258266534812622	0.00205864629198467	0.00142627743100182	SIRT2/SIRT2/CDC42/RTRAF/TUBB4A/EML2/TUBB2B/TUBB/TUBB/TUBB/TUBB/TUBB/TUBB/TUBB/TUBB	15
GO:0098978	GO:0098978	glutamatergic synapse	21/559	354/22283	0.000263831312519322	0.00207296031265182	0.00143619451326308	RHOA/VPS35/PFN2/ACTB/RAB11A/PFN1/PRKAR1A/RPL22/DNAJB1/RAC1/BIN1/SH3GL3/PSD2/GPM6A/TNIK/SHANK1/ARPC2/YWHAZ/VCP/SRC/GRM3	21
GO:0030496	GO:0030496	midbody	15/559	209/22283	0.000271960259106036	0.00210673440152563	0.00145959397770771	WIZ/RHOA/SIRT2/SIRT2/CDC42/TTC28/CHMP4B/PITPNM1/APC2/SEPTIN7/CHMP2A/RAN/ARL8B/HSP90B1/PTCH1	15
GO:0030867	GO:0030867	rough endoplasmic reticulum membrane	5/559	24/22283	0.000279347650402204	0.00213390566279462	0.00147841885154383	RPL27/SRP9/ARL6IP1/RPS26/RPS29	5
GO:0098803	GO:0098803	respiratory chain complex	10/559	105/22283	0.000311057692372226	0.00234358535348938	0.00162368975686728	COX7A2/COX7C/UQCR11/UQCRB/NDUFV3/UQCRQ/NDUFV1/NDUFS5/UQCR10/NDUFA4	10
GO:0042383	GO:0042383	sarcolemma	12/559	147/22283	0.000343777432964875	0.0025551025423065	0.00177023372309082	ATP1A2/PSEN1/AHNAK/DYSF/BIN1/IGF1R/ATP1B1/PLEC/SYNM/LAMP1/RYR1/RYR3	12
GO:0044853	GO:0044853	plasma membrane raft	11/559	128/22283	0.000387801726627961	0.00284387932860505	0.00197030491283259	ATP1A2/ADCYAP1R1/HDAC6/SORBS1/PRKAR1A/LRP4/IGF1R/ATP1B1/MAL/PTCH1/SRC	11
GO:0005746	GO:0005746	mitochondrial respirasome	10/559	109/22283	0.000420550350981356	0.00304345648736508	0.00210857655201179	COX7A2/COX7C/UQCR11/UQCRB/NDUFV3/UQCRQ/NDUFV1/NDUFS5/UQCR10/NDUFA4	10
GO:0044753	GO:0044753	amphisome	4/559	15/22283	0.000429103946090091	0.00306502818635779	0.00212352192050052	CHMP4B/CHMP2A/SQSTM1/SQSTM1	4
GO:0032154	GO:0032154	cleavage furrow	7/559	56/22283	0.000481653015515192	0.00339627126324815	0.00235301473166666	RHOA/MYH9/RAB11A/PITPNM1/SEPTIN7/PSD2/NF2	7
GO:0005852	GO:0005852	eukaryotic translation initiation factor 3 complex	4/559	16/22283	0.000560840416124096	0.00380817566504016	0.00263839156123356	EIF3H/EIF3F/EIF3K/EIF3K	4
GO:0033290	GO:0033290	eukaryotic 48S preinitiation complex	4/559	16/22283	0.000560840416124096	0.00380817566504016	0.00263839156123356	EIF3H/EIF3F/EIF3K/EIF3K	4
GO:0043218	GO:0043218	compact myelin	4/559	16/22283	0.000560840416124096	0.00380817566504016	0.00263839156123356	SIRT2/SIRT2/PMP22/MBP	4
GO:0098798	GO:0098798	mitochondrial protein-containing complex	19/559	330/22283	0.000730649763806418	0.00490069963528695	0.00339531725928015	SLC25A5/HADHA/ATP5F1B/COX7A2/COX7C/UQCR11/ATP5MC2/ATP5F1A/UQCRB/NDUFV3/UQCRQ/NDUFV1/NDUFS5/ATP5ME/TOMM20/ATP5MK/MRPS23/UQCR10/NDUFA4	19
GO:0101002	GO:0101002	ficolin-1-rich granule	15/559	232/22283	0.000812325298410798	0.00538287848344505	0.00372938183924805	LAMP2/RHOA/ASAH1/PDAP1/RAC1/DBNL/SRP14/LAMTOR1/ARPC5/VCP/FTH1/LAMP1/HMGB1/PPIA/XRCC6	15
GO:0097386	GO:0097386	glial cell projection	6/559	46/22283	0.0009692478160095	0.00634626546196696	0.00439683846360199	SIRT2/SIRT2/ERMN/PINK1/KCNJ10/GRM3	6
GO:1990204	GO:1990204	oxidoreductase complex	11/559	148/22283	0.00130204747012636	0.0084250130419941	0.00583704252861601	UQCR11/LDHA/LDHA/RAC1/UQCRB/NDUFV3/UQCRQ/NDUFV1/NDUFS5/UQCR10/NDUFA4	11
GO:0005741	GO:0005741	mitochondrial outer membrane	14/559	219/22283	0.00133399321646113	0.00853135196573977	0.00591071657722067	SLC44A1/ACACB/SOX10/SEPTIN4/ATP5MC2/RPS27A/PINK1/UBB/BCL2/TOMM20/CNP/BNIP3/PLEC/FIS1	14
GO:0002102	GO:0002102	podosome	5/559	34/22283	0.00148766708587304	0.00940479192218587	0.00651585583891155	PALLD/DBNL/TPM4/SH3PXD2B/SRC	5
GO:0031968	GO:0031968	organelle outer membrane	15/559	248/22283	0.00158313578404107	0.00989459865025668	0.00685520518926875	SLC44A1/ACACB/PSEN1/SOX10/SEPTIN4/ATP5MC2/RPS27A/PINK1/UBB/BCL2/TOMM20/CNP/BNIP3/PLEC/FIS1	15
GO:0099091	GO:0099091	postsynaptic specialization, intracellular component	3/559	10/22283	0.0016519560949603	0.0102087174407659	0.00707283390154501	SH3GL3/TNIK/SRC	3
GO:0019867	GO:0019867	outer membrane	15/559	250/22283	0.00171262631813363	0.0104660497219278	0.00725111961595761	SLC44A1/ACACB/PSEN1/SOX10/SEPTIN4/ATP5MC2/RPS27A/PINK1/UBB/BCL2/TOMM20/CNP/BNIP3/PLEC/FIS1	15
GO:0016235	GO:0016235	aggresome	6/559	52/22283	0.00185627776350476	0.0112192612079958	0.00777296183214256	PSEN1/HDAC6/PRDM16/BAG3/SQSTM1/SQSTM1	6
GO:0030139	GO:0030139	endocytic vesicle	23/559	471/22283	0.00197216331459535	0.0117901067720374	0.00816845674923933	LAMP2/VAMP3/CDC42/ITGB5/TF/RAB11A/STX12/RAB14/CLTA/LRP1/AMOT/DYSF/DAB2IP/SCARB2/RPS27A/EGFR/HSP90B1/B2M/B2M/UBB/ACTG1/LAMP1/PTCH1	23
GO:0030864	GO:0030864	cortical actin cytoskeleton	8/559	92/22283	0.00219404934458344	0.0129755606400096	0.00898976641470519	MYH9/DSTN/MTSS2/DBNL/CAPN2/MOBP/AKAP13/NF2	8
GO:0030315	GO:0030315	T-tubule	6/559	54/22283	0.00225785612043604	0.0132108602791471	0.0091527874087105	ATP1A2/AHNAK/DYSF/BIN1/IGF1R/ATP1B1	6
GO:0005901	GO:0005901	caveola	8/559	93/22283	0.00234905159182429	0.0135997723737196	0.00942223463978277	ATP1A2/ADCYAP1R1/HDAC6/SORBS1/IGF1R/ATP1B1/PTCH1/SRC	8
GO:0043296	GO:0043296	apical junction complex	11/559	160/22283	0.00241922257485029	0.0138601293350798	0.00960261592210314	RHOA/ACTB/ADCYAP1R1/SORBS1/VAPA/PMP22/ARHGEF2/AMOT/CRB2/ACTG1/CCDC85C	11
GO:0044304	GO:0044304	main axon	7/559	74/22283	0.00253949269526409	0.014399185385518	0.00997608633408139	SIRT2/SIRT2/TUBB4A/ERMN/BIN1/CNTN2/MBP	7
GO:0016234	GO:0016234	inclusion body	8/559	95/22283	0.00268473084830749	0.0150145024364641	0.0104023921186603	PSEN1/HDAC6/FBXO7/PRDM16/BAG3/PINK1/SQSTM1/SQSTM1	8
GO:0030018	GO:0030018	Z disc	10/559	139/22283	0.00270261043856355	0.0150145024364641	0.0104023921186603	NEBL/PSEN1/PALLD/BIN1/BAG3/CFL2/PLEC/RYR1/FLNA/RYR3	10
GO:0031307	GO:0031307	integral component of mitochondrial outer membrane	4/559	24/22283	0.00279329075028014	0.0152109892341988	0.0105385226847463	PINK1/TOMM20/BNIP3/FIS1	4
GO:0071782	GO:0071782	endoplasmic reticulum tubular network	4/559	24/22283	0.00279329075028014	0.0152109892341988	0.0105385226847463	RAB18/RTN4/REEP5/ARL6IP1	4
GO:0033270	GO:0033270	paranode region of axon	3/559	12/22283	0.00291732540689154	0.015577951201848	0.0107927623637684	SIRT2/SIRT2/ERMN	3
GO:0044224	GO:0044224	juxtaparanode region of axon	3/559	12/22283	0.00291732540689154	0.015577951201848	0.0107927623637684	SIRT2/SIRT2/CNTN2	3
GO:0000123	GO:0000123	histone acetyltransferase complex	8/559	98/22283	0.00325718095618359	0.0170772256720956	0.0118314941498538	CREBBP/JADE2/ACTB/EP300/MORF4L2/HCFC1/MORF4L1/TRRAP	8
GO:0031306	GO:0031306	intrinsic component of mitochondrial outer membrane	4/559	25/22283	0.00326019762830915	0.0170772256720956	0.0118314941498538	PINK1/TOMM20/BNIP3/FIS1	4
GO:0070820	GO:0070820	tertiary granule	13/559	216/22283	0.00329953495389005	0.0171202285343352	0.0118612875204389	LAMP2/RHOA/ASAH1/TSPAN14/RAB14/RAC1/DBNL/GOLGA7/LAMTOR1/B2M/B2M/FTH1/LAMP1	13
GO:0017053	GO:0017053	transcription repressor complex	7/559	79/22283	0.00367617540712934	0.0188962287282349	0.0130917412432939	HDAC4/GLI3/BIN1/PRDM16/SKI/HMGB1/NCOR2	7
GO:1904813	GO:1904813	ficolin-1-rich granule lumen	10/559	146/22283	0.00384740151174214	0.0194699565865593	0.013489233080066	ASAH1/PDAP1/DBNL/SRP14/ARPC5/VCP/FTH1/HMGB1/PPIA/XRCC6	10
GO:0035577	GO:0035577	azurophil granule membrane	6/559	60/22283	0.0038585913962454	0.0194699565865593	0.013489233080066	LAMP2/PSEN1/VAPA/TMEM30A/LAMTOR1/LAMP1	6
GO:0031253	GO:0031253	cell projection membrane	19/559	388/22283	0.00454198019937967	0.0227099009968984	0.0157339409777554	RHOA/SLC7A5/WWC1/APC2/ARHGEF2/AIF1L/MACF1/MTSS2/RAC1/PSD2/EGFR/ARPC2/ADGRV1/GAP43/CFL1/PTCH1/PIP5K1C/NF2/SRC	19
GO:0098845	GO:0098845	postsynaptic endosome	3/559	14/22283	0.00464997835575519	0.0230404332942825	0.0159629413445555	RAB11A/STX12/SH3GL3	3
GO:1902562	GO:1902562	H4 histone acetyltransferase complex	5/559	44/22283	0.00472968769961059	0.0232261449534449	0.0160916066471714	ACTB/MORF4L2/HCFC1/MORF4L1/TRRAP	5
GO:0098858	GO:0098858	actin-based cell projection	14/559	253/22283	0.00495008891446698	0.0237854061727046	0.0164790756641513	RUFY3/CDC42/SLC7A5/TGFB1/ERMN/GPM6A/ENAH/FMN2/ADGRV1/INPPL1/GAP43/CNP/NF2/SRC	14
GO:0035267	GO:0035267	NuA4 histone acetyltransferase complex	4/559	28/22283	0.00497331219974733	0.0237854061727046	0.0164790756641513	ACTB/MORF4L2/MORF4L1/TRRAP	4
GO:0043189	GO:0043189	H4/H2A histone acetyltransferase complex	4/559	28/22283	0.00497331219974733	0.0237854061727046	0.0164790756641513	ACTB/MORF4L2/MORF4L1/TRRAP	4
GO:0030175	GO:0030175	filopodium	9/559	128/22283	0.00503302711678148	0.0238634906399122	0.0165331743763602	RUFY3/CDC42/ERMN/GPM6A/ENAH/INPPL1/GAP43/NF2/SRC	9
GO:0031674	GO:0031674	I band	10/559	152/22283	0.00510767175299868	0.0238750311657978	0.0165411699177394	NEBL/PSEN1/PALLD/BIN1/BAG3/CFL2/PLEC/RYR1/FLNA/RYR3	10
GO:0055037	GO:0055037	recycling endosome	14/559	254/22283	0.00512227941375299	0.0238750311657978	0.0165411699177394	VAMP3/TF/RAB11A/NDRG1/STX12/RAB14/RAN/RAC1/TNIK/B2M/B2M/TUBA1A/BACE1/ITSN1	14
GO:0005677	GO:0005677	chromatin silencing complex	3/559	15/22283	0.00570519695817146	0.0257201502212648	0.0178195107753069	SIRT2/SIRT2/BAZ2A	3
GO:0005940	GO:0005940	septin ring	3/559	15/22283	0.00570519695817146	0.0257201502212648	0.0178195107753069	SEPTIN4/SEPTIN7/SEPTIN8	3
GO:0031105	GO:0031105	septin complex	3/559	15/22283	0.00570519695817146	0.0257201502212648	0.0178195107753069	SEPTIN4/SEPTIN7/SEPTIN8	3
GO:0048188	GO:0048188	Set1C/COMPASS complex	3/559	15/22283	0.00570519695817146	0.0257201502212648	0.0178195107753069	SETD1A/SETD1B/HCFC1	3
GO:0031248	GO:0031248	protein acetyltransferase complex	8/559	108/22283	0.00587067957122754	0.0260393045497996	0.018040628223976	CREBBP/JADE2/ACTB/EP300/MORF4L2/HCFC1/MORF4L1/TRRAP	8
GO:1902493	GO:1902493	acetyltransferase complex	8/559	108/22283	0.00587067957122754	0.0260393045497996	0.018040628223976	CREBBP/JADE2/ACTB/EP300/MORF4L2/HCFC1/MORF4L1/TRRAP	8
GO:0043034	GO:0043034	costamere	3/559	16/22283	0.00689235616018238	0.0300856816515898	0.020844051211245	AHNAK/PLEC/SYNM	3
GO:0098554	GO:0098554	cytoplasmic side of endoplasmic reticulum membrane	3/559	16/22283	0.00689235616018238	0.0300856816515898	0.020844051211245	RPL27/RPS26/RPS29	3
GO:1904724	GO:1904724	tertiary granule lumen	6/559	68/22283	0.00713606340875892	0.0309042116127355	0.021411147567101	ASAH1/DBNL/GOLGA7/B2M/B2M/FTH1	6
GO:0032156	GO:0032156	septin cytoskeleton	3/559	17/22283	0.00821523182807577	0.0352998242612631	0.0244565289618703	SEPTIN4/SEPTIN7/SEPTIN8	3
GO:0043202	GO:0043202	lysosomal lumen	8/559	116/22283	0.00891864888674014	0.0380252471915277	0.026344764561403	LAMP2/ASAH1/PDGFRB/NCAN/PPT1/SCARB2/SDC3/PRELP	8
GO:0031143	GO:0031143	pseudopodium	3/559	19/22283	0.0112805346986108	0.0473610235437859	0.032812804828422	ARRB1/CAPN2/CNP	3
GO:0097449	GO:0097449	astrocyte projection	3/559	19/22283	0.0112805346986108	0.0473610235437859	0.032812804828422	PINK1/KCNJ10/GRM3	3
GO:0045335	GO:0045335	phagocytic vesicle	11/559	199/22283	0.0120574368699515	0.0498979294485393	0.0345704315031029	LAMP2/VAMP3/CDC42/ITGB5/RAB11A/STX12/RAB14/B2M/B2M/ACTG1/LAMP1	11
GO:0035097	GO:0035097	histone methyltransferase complex	6/559	76/22283	0.0120662265757377	0.0498979294485393	0.0345704315031029	SETD1A/EZH1/KDM6B/SETD1B/KMT2D/HCFC1	6
GO:0005790	GO:0005790	smooth endoplasmic reticulum	4/559	36/22283	0.0122266869428106	0.0501841628249691	0.0347687405600743	PSEN1/RPL10/RYR1/RYR3	4
GO:0005828	GO:0005828	kinetochore microtubule	3/559	20/22283	0.0130279062075643	0.05270012502367	0.0365118569541982	CHMP4B/RAB11A/CHMP2A	3
GO:0016469	GO:0016469	proton-transporting two-sector ATPase complex	5/559	56/22283	0.0130313036422166	0.05270012502367	0.0365118569541982	ATP5F1B/ATP5MC2/ATP5F1A/ATP5ME/ATP5MK	5
GO:0042470	GO:0042470	melanosome	8/559	129/22283	0.0161935685592953	0.0645395848377713	0.0447145066244463	YWHAE/YWHAE/RAN/RAC1/YWHAZ/HSP90B1/CNP/LAMP1	8
GO:0048770	GO:0048770	pigment granule	8/559	129/22283	0.0161935685592953	0.0645395848377713	0.0447145066244463	YWHAE/YWHAE/RAN/RAC1/YWHAZ/HSP90B1/CNP/LAMP1	8
GO:0034708	GO:0034708	methyltransferase complex	7/559	106/22283	0.0174325818592178	0.0689778418889912	0.0477894330407939	SETD1A/EZH1/PRMT1/KDM6B/SETD1B/KMT2D/HCFC1	7
GO:0016363	GO:0016363	nuclear matrix	8/559	131/22283	0.0176088385832168	0.0691775801483519	0.0479278162941692	ACTB/SORBS1/HNRNPM/ATN1/LMNA/CFL2/CFL1/NCOR2	8
GO:0005905	GO:0005905	clathrin-coated pit	6/559	83/22283	0.0180183891002764	0.07028449649044	0.0486947133579699	TNK2/TF/CLTA/LRP1/ARRB1/ITSN1	6
GO:1990351	GO:1990351	transporter complex	19/559	447/22283	0.0185258411474284	0.0717550185287719	0.0497135247988812	ATP1A2/CACNA1I/TMEM30A/UQCR11/KCNMB4/TTYH3/TTYH2/ATP1B1/CALM2/UQCRB/NDUFV3/UQCRQ/NDUFV1/NDUFS5/UQCR10/CHP1/NDUFA4/RYR1/RYR3	19
GO:0098685	GO:0098685	Schaffer collateral - CA1 synapse	6/559	84/22283	0.019007236147098	0.0731047544119156	0.050648652817442	PFN2/ACTB/CAPZB/TUBB2B/SHANK1/ACTG1	6
GO:0036126	GO:0036126	sperm flagellum	9/559	161/22283	0.0205866025324028	0.0786293846723718	0.0544762435433466	CAPZB/SEPTIN4/PRKAR1A/SEPTIN7/ATP1B1/CALM2/SQSTM1/SQSTM1/TOMM20	9
GO:0000792	GO:0000792	heterochromatin	6/559	86/22283	0.0210946564812743	0.0800142142393164	0.055435685272024	SIRT2/SIRT2/BAZ2A/EZH1/TCP1/TNKS1BP1	6
GO:0005758	GO:0005758	mitochondrial intermembrane space	6/559	87/22283	0.0221943075887428	0.0836086929712913	0.0579260226901578	CHCHD2/SOD1/PINK1/CAPN2/NDUFS5/CYCS	6
GO:0055038	GO:0055038	recycling endosome membrane	8/559	138/22283	0.0232618751024669	0.0870342265738556	0.0602993110425564	VAMP3/RAB11A/NDRG1/STX12/RAB14/RAC1/B2M/B2M	8
GO:0005751	GO:0005751	mitochondrial respiratory chain complex IV	3/559	25/22283	0.0239707927351266	0.0890806486778352	0.0617171192753615	COX7A2/COX7C/NDUFA4	3
GO:0008540	GO:0008540	proteasome regulatory particle, base subcomplex	2/559	10/22283	0.0247384306053893	0.0907075788864275	0.0628442938887785	PSMD4/PSMD1	2
GO:0099569	GO:0099569	presynaptic cytoskeleton	2/559	10/22283	0.0247384306053893	0.0907075788864275	0.0628442938887785	ERC1/ACTG1	2
GO:0098562	GO:0098562	cytoplasmic side of membrane	11/559	222/22283	0.0249641043650281	0.0909288569587115	0.0629976004192413	TNK2/RHOA/MYH9/CHMP4B/RPL27/MTSS2/RAC1/AJAP1/SRC/RPS26/RPS29	11
GO:0016528	GO:0016528	sarcoplasm	6/559	90/22283	0.0257231310752028	0.0930771190221153	0.0644859657148435	REEP5/HABP4/HSP90B1/PLEC/RYR1/RYR3	6
GO:0043204	GO:0043204	perikaryon	9/559	168/22283	0.0262217423046114	0.0942611651472957	0.0653063000637724	RUFY3/SIRT2/SIRT2/HDAC6/SEPTIN4/DBNL/CTNND2/GAP43/FLNA	9
GO:0044295	GO:0044295	axonal growth cone	3/559	26/22283	0.0266046947713743	0.0944469268713089	0.0654350000524666	GPM6A/PTCH1/FLNA	3
GO:0070382	GO:0070382	exocytic vesicle	12/559	253/22283	0.026616861209187	0.0944469268713089	0.0654350000524666	PSEN1/SEPTIN4/STX12/CLTA/PPT1/BIN1/RAB40B/SEPTIN8/LGI3/RAB6A/LAMP1/BACE1	12
GO:0000276	GO:0000276	mitochondrial proton-transporting ATP synthase complex, coupling factor F(o)	2/559	11/22283	0.0297404597734251	0.100351244634257	0.0695256470001931	ATP5MC2/ATP5ME	2
GO:0000815	GO:0000815	ESCRT III complex	2/559	11/22283	0.0297404597734251	0.100351244634257	0.0695256470001931	CHMP4B/CHMP2A	2
GO:0005614	GO:0005614	interstitial matrix	2/559	11/22283	0.0297404597734251	0.100351244634257	0.0695256470001931	NAV2/VWA1	2
GO:0005832	GO:0005832	chaperonin-containing T-complex	2/559	11/22283	0.0297404597734251	0.100351244634257	0.0695256470001931	TCP1/CCT7	2
GO:0030877	GO:0030877	beta-catenin destruction complex	2/559	11/22283	0.0297404597734251	0.100351244634257	0.0695256470001931	AXIN1/APC2	2
GO:0033010	GO:0033010	paranodal junction	2/559	11/22283	0.0297404597734251	0.100351244634257	0.0695256470001931	SIRT2/SIRT2	2
GO:0044294	GO:0044294	dendritic growth cone	2/559	11/22283	0.0297404597734251	0.100351244634257	0.0695256470001931	PTCH1/SRC	2
GO:0140092	GO:0140092	bBAF complex	2/559	11/22283	0.0297404597734251	0.100351244634257	0.0695256470001931	ACTB/ARID1A	2
GO:0005798	GO:0005798	Golgi-associated vesicle	6/559	94/22283	0.0309819018151666	0.103902719502083	0.0719861903535963	TMED2/NCALD/RAB14/CLTA/ITM2B/BACE1	6
GO:0101031	GO:0101031	chaperone complex	4/559	48/22283	0.0319779881741908	0.106593293913969	0.0738502820992477	PTGES3/TCP1/CCT7/BAG3	4
GO:0045277	GO:0045277	respiratory chain complex IV	3/559	28/22283	0.0323164278130445	0.107072501790208	0.0741822883216368	COX7A2/COX7C/NDUFA4	3
GO:0031594	GO:0031594	neuromuscular junction	5/559	71/22283	0.0328332797687103	0.108133556124495	0.0749174111331429	PSEN1/MYH9/PRKAR1A/LRP4/TUBA1A	5
GO:0008021	GO:0008021	synaptic vesicle	11/559	234/22283	0.0347273526449107	0.112254637533154	0.0777725909799077	PSEN1/SEPTIN4/STX12/CLTA/PPT1/BIN1/RAB40B/SEPTIN8/LGI3/LAMP1/BACE1	11
GO:0097729	GO:0097729	9+2 motile cilium	9/559	177/22283	0.0349641485396354	0.112254637533154	0.0777725909799077	CAPZB/SEPTIN4/PRKAR1A/SEPTIN7/ATP1B1/CALM2/SQSTM1/SQSTM1/TOMM20	9
GO:0005952	GO:0005952	cAMP-dependent protein kinase complex	2/559	12/22283	0.0351050866467318	0.112254637533154	0.0777725909799077	PRKAR1A/PRKACB	2
GO:0097224	GO:0097224	sperm connecting piece	2/559	12/22283	0.0351050866467318	0.112254637533154	0.0777725909799077	CAPZB/PRKAR1A	2
GO:1904930	GO:1904930	amphisome membrane	2/559	12/22283	0.0351050866467318	0.112254637533154	0.0777725909799077	CHMP4B/CHMP2A	2
GO:0097546	GO:0097546	ciliary base	4/559	50/22283	0.0364137959675117	0.115766403364922	0.0802056230011514	GLI3/PRKAR1A/PRKACB/KCNJ10	4
GO:1902495	GO:1902495	transmembrane transporter complex	17/559	421/22283	0.0378794111232709	0.119733770791948	0.0829543062711679	ATP1A2/CACNA1I/UQCR11/KCNMB4/TTYH3/TTYH2/ATP1B1/CALM2/UQCRB/NDUFV3/UQCRQ/NDUFV1/NDUFS5/UQCR10/NDUFA4/RYR1/RYR3	17
GO:0034399	GO:0034399	nuclear periphery	8/559	153/22283	0.0394303516663781	0.123923962380046	0.085857367237467	ACTB/SORBS1/HNRNPM/ATN1/LMNA/CFL2/CFL1/NCOR2	8
GO:0000782	GO:0000782	telomere cap complex	2/559	13/22283	0.0408110397415587	0.124700399210318	0.086395300505522	TERF2IP/XRCC6	2
GO:0000783	GO:0000783	nuclear telomere cap complex	2/559	13/22283	0.0408110397415587	0.124700399210318	0.086395300505522	TERF2IP/XRCC6	2
GO:0005890	GO:0005890	sodium:potassium-exchanging ATPase complex	2/559	13/22283	0.0408110397415587	0.124700399210318	0.086395300505522	ATP1A2/ATP1B1	2
GO:0043220	GO:0043220	Schmidt-Lanterman incisure	2/559	13/22283	0.0408110397415587	0.124700399210318	0.086395300505522	SIRT2/SIRT2	2
GO:1990907	GO:1990907	beta-catenin-TCF complex	2/559	13/22283	0.0408110397415587	0.124700399210318	0.086395300505522	TLE3/BCL9L	2
GO:0140534	GO:0140534	endoplasmic reticulum protein-containing complex	8/559	155/22283	0.0420388150487324	0.127742255672944	0.0885027685236471	PRKCSH/SRP9/VCP/HSP90B1/B2M/B2M/ARL6IP1/RYR1	8
GO:0005786	GO:0005786	signal recognition particle, endoplasmic reticulum targeting	2/559	14/22283	0.0468378833058593	0.137758480311351	0.0954422389908307	SRP14/SRP9	2
GO:0044194	GO:0044194	cytolytic granule	2/559	14/22283	0.0468378833058593	0.137758480311351	0.0954422389908307	ARL8B/LAMP1	2
GO:0044666	GO:0044666	MLL3/4 complex	2/559	14/22283	0.0468378833058593	0.137758480311351	0.0954422389908307	KDM6B/KMT2D	2
GO:0045263	GO:0045263	proton-transporting ATP synthase complex, coupling factor F(o)	2/559	14/22283	0.0468378833058593	0.137758480311351	0.0954422389908307	ATP5MC2/ATP5ME	2
GO:0048500	GO:0048500	signal recognition particle	2/559	14/22283	0.0468378833058593	0.137758480311351	0.0954422389908307	SRP14/SRP9	2
GO:0140445	GO:0140445	chromosome, telomeric repeat region	2/559	14/22283	0.0468378833058593	0.137758480311351	0.0954422389908307	TERF2IP/XRCC6	2
GO:0097225	GO:0097225	sperm midpiece	4/559	55/22283	0.0489776332560391	0.143285629206497	0.0992715746846929	CALM2/SQSTM1/SQSTM1/TOMM20	4
GO:0035861	GO:0035861	site of double-strand break	5/559	80/22283	0.0506574825486339	0.147415954506607	0.102133158911754	PRPF19/LMNA/ARPC5/ARPC2/VCP	5
GO:0035060	GO:0035060	brahma complex	2/559	15/22283	0.0531659888978112	0.151509294786509	0.104969119067399	ACTB/ARID1A	2
GO:0044292	GO:0044292	dendrite terminus	2/559	15/22283	0.0531659888978112	0.151509294786509	0.104969119067399	PTCH1/SRC	2
GO:0071564	GO:0071564	npBAF complex	2/559	15/22283	0.0531659888978112	0.151509294786509	0.104969119067399	ACTB/ARID1A	2
GO:0140288	GO:0140288	GBAF complex	2/559	15/22283	0.0531659888978112	0.151509294786509	0.104969119067399	BICRA/ACTB	2
GO:0031902	GO:0031902	late endosome membrane	9/559	194/22283	0.056547102125165	0.159491826506876	0.110499600374142	LAMP2/CHMP4B/TMEM30A/TMEM59/CHMP2A/ARL8B/SCARB2/LAMTOR1/LAMP1	9
GO:0043197	GO:0043197	dendritic spine	9/559	194/22283	0.056547102125165	0.159491826506876	0.110499600374142	ATP1A2/RHOA/CDC42/NR1D1/DNAJB1/RAC1/GPM6A/SHANK1/GRM3	9
GO:0098686	GO:0098686	hippocampal mossy fiber to CA3 synapse	3/559	35/22283	0.0568433126660103	0.159509295746457	0.110511703464531	CAPZB/YWHAZ/BACE1	3
GO:0044309	GO:0044309	neuron spine	9/559	195/22283	0.0580354822355619	0.162027996089132	0.112256716907686	ATP1A2/RHOA/CDC42/NR1D1/DNAJB1/RAC1/GPM6A/SHANK1/GRM3	9
GO:0072687	GO:0072687	meiotic spindle	2/559	16/22283	0.0597765078603297	0.166045855167582	0.115040381953426	SIRT2/SIRT2	2
GO:0030660	GO:0030660	Golgi-associated vesicle membrane	4/559	60/22283	0.0636345222401581	0.17587430769893	0.121849759592368	TMED2/NCALD/CLTA/ITM2B	4
GO:0070160	GO:0070160	tight junction	7/559	141/22283	0.065103953004045	0.178282481345143	0.123518197601802	ACTB/ADCYAP1R1/VAPA/PMP22/ARHGEF2/AMOT/CCDC85C	7
GO:0101003	GO:0101003	ficolin-1-rich granule membrane	5/559	86/22283	0.0651541431824976	0.178282481345143	0.123518197601802	LAMP2/RHOA/RAC1/LAMTOR1/LAMP1	5
GO:0033268	GO:0033268	node of Ranvier	2/559	17/22283	0.0666513446646302	0.180582460914023	0.12511167626962	BIN1/CNTN2	2
GO:0071565	GO:0071565	nBAF complex	2/559	17/22283	0.0666513446646302	0.180582460914023	0.12511167626962	ACTB/ARID1A	2
GO:0005681	GO:0005681	spliceosomal complex	10/559	231/22283	0.0669991726546889	0.180635024314112	0.125148093400399	CIRBP/HNRNPM/SNU13/RHEB/PRPF19/RALY/HNRNPA1/ZCRB1/ZMAT2/SRRM2	10
GO:0010494	GO:0010494	cytoplasmic stress granule	5/559	88/22283	0.0704508563446552	0.189014492632002	0.130953581498153	ROCK1/CIRBP/HABP4/VCP/DAZAP2	5
GO:0005876	GO:0005876	spindle microtubule	5/559	89/22283	0.0731855467138315	0.194327646987106	0.134634656859966	CHMP4B/RAB11A/CHMP2A/CALM2/KLHL21	5
GO:0044305	GO:0044305	calyx of Held	2/559	18/22283	0.0737731310966833	0.194327646987106	0.134634656859966	ACTB/ACTG1	2
GO:0000407	GO:0000407	phagophore assembly site	3/559	39/22283	0.0738445058551002	0.194327646987106	0.134634656859966	STX12/SQSTM1/SQSTM1	3
GO:0030140	GO:0030140	trans-Golgi network transport vesicle	3/559	39/22283	0.0738445058551002	0.194327646987106	0.134634656859966	NCALD/RAB14/CLTA	3
GO:0030662	GO:0030662	coated vesicle membrane	12/559	299/22283	0.0753189060922385	0.197263801670148	0.136668892257596	VAMP3/SAR1A/TMED2/TF/CNIH1/NCALD/CLTA/DBNL/SCARB2/EGFR/B2M/B2M	12
[truncated: 340 more rows]

## Sheet: AD_SigGene.MF
	ID	Description	GeneRatio	BgRatio	pvalue	p.adjust	qvalue	geneID	Count
[truncated: 734 more rows]
