# Supplementary material for: ALKBH3 m1A Demethylase Deficiency Reduces Alzheimer's Amyloid‐β Pathology
Source: Adv Sci (Weinh). 2026 Mar 12;13(32):e22572. doi: 10.1002/advs.202522572 (PMC13252633; doi:10.1002/advs.202522572)
Supplement: Supplementary file 6 — Supporting File 6: advs74789‐sup‐0006‐Data.zip. [file ADVS-13-e22572-s004.zip]

Archive with 94 entries (94 files):
- raw data WB.pdf
- Alkbh3-KO_m1A.tif
- renamed_0d60a.tif
- renamed_72129.tif
- WT_ALK.tif
- FAD_ALK.tif
- WT-m1A.tif
- FAD-m1A.tif
- renamed_da11c.tif
- renamed_45b32.tif
- fad_m1A.tif
- renamed_93572.tif
- renamed_c01b3.tif
- AAV-Alk-Psd95.tif
- AAV-con-Psd95.tif
- Alk-KO_PINK1.tif
- WT_PINK1.tif
- AAV-alk_PINK1.tif
- AAV-con_PINK1.tif
- shcon_SYP_merge.tif
- Vec_SYP_merge.tif
- ALK_SYP_merge.tif
- shALK_SYP_merge.tif
- Vector_Map2_merge.tif
- shcon_Map2_merge.tif
- ALKBH3_Map2_merge.tif
- shALK_Map2_merge.tif
- ALK_PINK1 no CCCP.tif
- ALK_vec no CCCP.tif
- ALK_vec CCCP.tif
- ALK_PINK1 CCCP.tif
- shALK_WT no CCCP.tif
- shALK_MT CCCP.tif
- shALK_WT CCCP.tif
- shALK_vec CCCP.tif
- shALK_vec no CCCP.tif
- shALK no CCCP.tif
- shcon no CCCP_293_1.tif
- shALK_MT no CCCP.tif
- shALK CCCP.tif
- shcon CCCP.tif
- shcon no CCCP.tif
- shcon CCCP_293_1.tif
- shalk CCCP_293_1.tif
- shalk no CCCP_293_1.tif
- ALK-merge.tif
- ALK-gfp.tif
- ALK-mito.tif
- shALK_MT no CCCP_1.tif
- shALK_Vec CCCP_1.tif
- shALK_MT CCCP_1.tif
- shALK_Vec no CCCP_1.tif
- shALK_WT CCCP_1.tif
- shALK_WT no CCCP_1.tif
- c_shalk tomm20_merge.tif
- d_Vec pink1_merge.tif
- c_shcon tomm20_merge.tif
- d_ALK pink1_merge.tif
- e_shALK pink1_merge.tif
- e_shcon pink1_merge.tif
- f_ALKBH3 tomm20 merge.tif
- f_Vec tomm20 merge.tif
- g_shalk tomm20_merge.tif
- h_Vec Pink1 merge.tif
- h_ALK Pink1 merge.tif
- i_shcon pink1_merge.tif
- b_ALKBH3 tomm20 merge.tif
- b_Vector_tomm20_merge.tif
- g_shcon tomm20_merge.tif
- i_shalk pink1_merge.tif
- p_vec_merge.jpg
- p_alk_tomm20-594.jpg
- p_alk_map2-488.jpg
- p_alk_merge.jpg
- p_vec_map2-488.jpg
- p_vec_tomm20-594.jpg
- q_shAlk-map2.jpg
- q_shAlk-tomm20.jpg
- q_shcon-map2.jpg
- q_shcon-merge.jpg
- q_shcon-tomm20.jpg
- q_shAlk-merge.jpg
- r_Alk_merge.jpg
- r_Alk_Tau_488.jpg
- r_vec_Tomm20_594.jpg
- r_Alk_Tomm20.jpg
- r_vec_merge.jpg
- r_vec_Tau_488.jpg
- s_shcon-tomm20-5.jpg
- s_shAlk_Tau.jpg
- s_shAlk_Merge.jpg
- s_shcon_merge.jpg
- s_shAlk_Tomm20.jpg
- s_shcon_tau.jpg
